# Supplementary material for: Undeca­carbon­yl[(4-methyl­sulfanylphen­yl)di­phenyl­phosphane]triruthenium(0): crystal structure and Hirshfeld surface analysis
Source: Acta Crystallogr E Crystallogr Commun. 2018 May 15;74(Pt 6):791–5. doi: 10.1107/S2056989018006989 (PMC6002835; doi:10.1107/S2056989018006989)
Supplement: Supplementary file 1 [file e-74-00791-sup1.cif]

##############################################################################
#                                                                            #
# This CIF contains the data in a paper accepted for publication in          #
# Acta Crystallographica Section E. It conforms to the requirements of       #
# Notes for Authors for Acta Crystallographica Section E, and has been       #
# peer reviewed under the auspices of the IUCr Commission on Journals.       #
#                                                                            #
# Full details of the Crystallographic Information File format               #
# are given in the paper "The Crystallographic Information File (CIF):       #
# a New Standard Archive File for Crystallography" by S. R. Hall, F. H.      #
# Allen and I. D. Brown [Acta Cryst. (1991), A47, 655-685].                  #
#                                                                            #
# The current version of the core CIF dictionary is obtainable from          #
# ftp://ftp.iucr.org/pub/cif_core.dic.                                       #
#                                                                            #
# Software is freely available for graphical display of the structure(s)     #
# in this CIF. For information consult the CIF software page                 #
# http://www.iucr.org/resources/cif/software.                                #
#                                                                            #
# This file may be used for bona fide research purposes within the           #
# scientific community so long as proper attribution is given to the journal # 
# article from which it was obtained.                                        #
#                                                                            #
##############################################################################
data_I
_database_code_depnum_ccdc_archive 'CCDC 1842044'
_audit_creation_method     'SHELXL-2014/7'
_chemical_name_systematic
;
Undecacarbonyl[(4-methylsulfanylphenyl)diphenylphosphane]triruthenium(0)
;
_chemical_name_common     ?
_chemical_formula_moiety     'C30 H17 O11 P Ru3 S'
_chemical_formula_sum     'C30 H17 O11 P Ru3 S'
_chemical_formula_iupac     '[Ru3 (C19 H17 P S) (C O)11]'
_chemical_formula_weight     919.67
_chemical_melting_point     ?
_shelx_space_group_comment
;
The symmetry employed for this shelxl refinement is uniquely defined
by the following loop, which should always be used as a source of
symmetry information in preference to the above space-group names.
They are only intended as comments.
;
_space_group_crystal_system     triclinic
_space_group_name_H-M_alt     'P -1'
_space_group_name_Hall     '-P 1'
loop_
    _space_group_symop_operation_xyz
    'x, y, z'
    '-x, -y, -z'
_cell_length_a     9.69220(10)
_cell_length_b     12.7459(2)
_cell_length_c     13.6030(2)
_cell_angle_alpha     103.3010(10)
_cell_angle_beta     102.9380(10)
_cell_angle_gamma     91.7710(10)
_cell_volume     1587.83(4)
_cell_formula_units_Z     2
_cell_measurement_reflns_used     9414
_cell_measurement_theta_min     2.55
_cell_measurement_theta_max     36.54
_cell_measurement_temperature     100(2)
_exptl_crystal_description     'block'
_exptl_crystal_colour     'orange'
_exptl_crystal_size_max     0.318
_exptl_crystal_size_mid     0.296
_exptl_crystal_size_min     0.136
_exptl_crystal_density_diffrn     1.924
_exptl_crystal_density_meas     ?
_exptl_crystal_density_method     ?
_exptl_crystal_F_000     896
_exptl_absorpt_coefficient_mu     1.584
_exptl_absorpt_correction_type     multi-scan
_exptl_absorpt_process_details
;
(<i>SADABS</i>; Bruker, 2009)
;
_shelx_estimated_absorpt_T_min     0.633
_shelx_estimated_absorpt_T_max     0.813
_exptl_absorpt_correction_T_min     0.4476
_exptl_absorpt_correction_T_max     0.5255
_diffrn_ambient_temperature     100(2)
_diffrn_radiation_type     MoK\a
_diffrn_radiation_wavelength     0.71073
_diffrn_measurement_device_type     'Bruker SMART APEXII CCD'
_diffrn_measurement_method     '\f and \w scans'
_diffrn_detector_area_resol_mean     ?
_diffrn_reflns_number     56976
_diffrn_reflns_av_R_equivalents     0.0422
_diffrn_reflns_theta_min     1.989
_diffrn_reflns_theta_max     36.782
_diffrn_reflns_theta_full     25.242
_diffrn_measured_fraction_theta_max     0.984
_diffrn_measured_fraction_theta_full     0.999
_diffrn_reflns_limit_h_min     -16
_diffrn_reflns_limit_h_max     16
_diffrn_reflns_limit_k_min     -21
_diffrn_reflns_limit_k_max     21
_diffrn_reflns_limit_l_min     -22
_diffrn_reflns_limit_l_max     22
_diffrn_standards_number     0
_diffrn_standards_interval_count     .
_diffrn_standards_interval_time     .
_diffrn_standards_decay_%     ?
_refine_special_details     ?
_reflns_number_total     15652
_reflns_number_gt     11725
_reflns_threshold_expression     'I > 2\s(I)'
_refine_ls_structure_factor_coef     Fsqd
_refine_ls_matrix_type     full
_refine_ls_R_factor_all     0.0666
_refine_ls_R_factor_gt     0.0411
_refine_ls_wR_factor_gt     0.0861
_refine_ls_wR_factor_ref     0.0974
_refine_ls_goodness_of_fit_ref     1.033
_refine_ls_restrained_S_all     1.033
_refine_ls_number_reflns     15652
_refine_ls_number_parameters     416
_refine_ls_number_restraints     0
_refine_ls_hydrogen_treatment     constr
_refine_ls_weighting_scheme     calc
_refine_ls_weighting_details
                      'w=1/[\s^2^(Fo^2^)+(0.0480P)^2^] where P=(Fo^2^+2Fc^2^)/3'
_atom_sites_solution_hydrogens     geom
_atom_sites_solution_primary     direct
_atom_sites_solution_secondary     ?
_refine_ls_shift/su_max     0.001
_refine_ls_shift/su_mean     0.000
_refine_diff_density_max     1.969
_refine_diff_density_min     -0.984
_refine_ls_extinction_method     none
_refine_ls_extinction_coef     .
loop_
    _atom_type_symbol
    _atom_type_description
    _atom_type_scat_dispersion_real
    _atom_type_scat_dispersion_imag
    _atom_type_scat_source
    'C' 'C' 0.0033 0.0016
                         'International Tables Vol C Tables 4.2.6.8 and 6.1.1.4'
    'H' 'H' 0.0000 0.0000
                         'International Tables Vol C Tables 4.2.6.8 and 6.1.1.4'
    'O' 'O' 0.0106 0.0060
                         'International Tables Vol C Tables 4.2.6.8 and 6.1.1.4'
    'P' 'P' 0.1023 0.0942
                         'International Tables Vol C Tables 4.2.6.8 and 6.1.1.4'
    'S' 'S' 0.1246 0.1234
                         'International Tables Vol C Tables 4.2.6.8 and 6.1.1.4'
    'Ru' 'Ru' -1.2594 0.8363
                         'International Tables Vol C Tables 4.2.6.8 and 6.1.1.4'
_computing_data_collection
;
APEX2 (Bruker, 2009)
;
_computing_cell_refinement
;
SAINT (Bruker, 2009)
;
_computing_data_reduction
;
SAINT (Bruker, 2009)
;
_computing_structure_solution
;
SHELXS (Sheldrick, 2008)
;
_computing_structure_refinement
;
SHELXL2014 (Sheldrick, 2015)
;
_computing_molecular_graphics
;
ORTEP-3 for Windows (Farrugia, 2012) and DIAMOND (Brandenburg,
2006)
;
_computing_publication_material
;
publCIF (Westrip, 2010)
;
loop_
    _atom_site_type_symbol
    _atom_site_label
    _atom_site_fract_x
    _atom_site_fract_y
    _atom_site_fract_z
    _atom_site_U_iso_or_equiv
    _atom_site_adp_type
    _atom_site_calc_flag
    _atom_site_occupancy
    _atom_site_disorder_assembly
    _atom_site_disorder_group
    Ru Ru1 0.28387(2) 0.33186(2) 0.28051(2) 0.01428(4) Uani d 1 . .
    Ru Ru2 0.40348(2) 0.29273(2) 0.09996(2) 0.01862(4) Uani d 1 . .
    Ru Ru3 0.21842(2) 0.46106(2) 0.13284(2) 0.01626(4) Uani d 1 . .
    S S1 0.11319(7) 0.13142(5) 0.73844(5) 0.02529(12) Uani d 1 . .
    P P1 0.37139(6) 0.19229(4) 0.36008(4) 0.01376(10) Uani d 1 . .
    O O1 -0.00653(19) 0.21034(14) 0.16345(15) 0.0282(4) Uani d 1 . .
    O O2 0.1200(2) 0.45096(15) 0.43099(15) 0.0308(4) Uani d 1 . .
    O O3 0.55312(18) 0.47646(14) 0.40979(13) 0.0251(4) Uani d 1 . .
    O O4 0.6007(3) 0.11066(18) 0.10236(18) 0.0435(5) Uani d 1 . .
    O O5 0.1625(2) 0.11127(15) -0.00206(15) 0.0312(4) Uani d 1 . .
    O O6 0.4152(2) 0.34976(16) -0.10467(15) 0.0309(4) Uani d 1 . .
    O O7 0.6584(2) 0.45662(17) 0.22391(15) 0.0319(4) Uani d 1 . .
    O O8 -0.0055(2) 0.29918(15) -0.03258(16) 0.0326(4) Uani d 1 . .
    O O9 0.2453(2) 0.57908(15) -0.03402(14) 0.0288(4) Uani d 1 . .
    O O10 -0.0099(2) 0.57899(17) 0.22667(16) 0.0335(4) Uani d 1 . .
    O O11 0.4558(2) 0.62755(14) 0.27933(14) 0.0273(4) Uani d 1 . .
    C C1 0.1048(3) 0.25236(18) 0.20139(19) 0.0207(4) Uani d 1 . .
    C C2 0.1833(3) 0.40534(19) 0.37650(19) 0.0215(4) Uani d 1 . .
    C C3 0.4559(3) 0.42297(18) 0.35766(18) 0.0195(4) Uani d 1 . .
    C C4 0.5271(3) 0.1777(2) 0.1037(2) 0.0279(5) Uani d 1 . .
    C C5 0.2456(3) 0.1817(2) 0.03905(19) 0.0246(5) Uani d 1 . .
    C C6 0.4106(3) 0.3274(2) -0.0295(2) 0.0236(5) Uani d 1 . .
    C C7 0.5600(3) 0.4000(2) 0.18099(19) 0.0238(5) Uani d 1 . .
    C C8 0.0801(3) 0.35306(19) 0.03187(19) 0.0228(5) Uani d 1 . .
    C C9 0.2348(3) 0.53252(19) 0.02662(18) 0.0211(4) Uani d 1 . .
    C C10 0.0760(3) 0.53550(19) 0.19383(19) 0.0223(4) Uani d 1 . .
    C C11 0.3718(3) 0.56093(19) 0.22852(19) 0.0215(4) Uani d 1 . .
    C C12 0.2835(2) 0.16989(17) 0.45989(17) 0.0155(4) Uani d 1 . .
    C C13 0.2366(2) 0.06656(18) 0.46472(17) 0.0174(4) Uani d 1 . .
    H H13 0.2421 0.0056 0.4108 0.021 Uiso calc 1 . .
    C C14 0.1818(2) 0.05201(18) 0.54780(18) 0.0189(4) Uani d 1 . .
    H H14 0.1480 -0.0183 0.5491 0.023 Uiso calc 1 . .
    C C15 0.1765(2) 0.14016(18) 0.62855(17) 0.0179(4) Uani d 1 . .
    C C16 0.2236(2) 0.24400(18) 0.62442(17) 0.0176(4) Uani d 1 . .
    H H16 0.2203 0.3048 0.6792 0.021 Uiso calc 1 . .
    C C17 0.2748(2) 0.25804(17) 0.54035(17) 0.0166(4) Uani d 1 . .
    H H17 0.3045 0.3288 0.5376 0.020 Uiso calc 1 . .
    C C18 0.1152(3) -0.0110(2) 0.7356(2) 0.0276(5) Uani d 1 . .
    H H18A 0.0428 -0.0525 0.6756 0.041 Uiso calc 1 . .
    H H18B 0.0949 -0.0232 0.7997 0.041 Uiso calc 1 . .
    H H18C 0.2090 -0.0346 0.7299 0.041 Uiso calc 1 . .
    C C19 0.3634(2) 0.05642(16) 0.27629(16) 0.0153(4) Uani d 1 . .
    C C20 0.2408(2) 0.01554(18) 0.19821(19) 0.0216(4) Uani d 1 . .
    H H20 0.1635 0.0592 0.1886 0.026 Uiso calc 1 . .
    C C21 0.2302(3) -0.08793(19) 0.1345(2) 0.0268(5) Uani d 1 . .
    H H21 0.1462 -0.1145 0.0818 0.032 Uiso calc 1 . .
    C C22 0.3416(3) -0.15220(19) 0.1476(2) 0.0253(5) Uani d 1 . .
    H H22 0.3348 -0.2228 0.1037 0.030 Uiso calc 1 . .
    C C23 0.4638(3) -0.1130(2) 0.2255(2) 0.0264(5) Uani d 1 . .
    H H23 0.5405 -0.1572 0.2350 0.032 Uiso calc 1 . .
    C C24 0.4747(2) -0.00928(18) 0.28960(19) 0.0214(4) Uani d 1 . .
    H H24 0.5585 0.0168 0.3427 0.026 Uiso calc 1 . .
    C C25 0.5593(2) 0.21583(17) 0.43099(17) 0.0171(4) Uani d 1 . .
    C C26 0.6609(3) 0.24650(19) 0.3821(2) 0.0224(4) Uani d 1 . .
    H H26 0.6323 0.2535 0.3126 0.027 Uiso calc 1 . .
    C C27 0.8033(3) 0.2669(2) 0.4343(2) 0.0282(5) Uani d 1 . .
    H H27 0.8715 0.2876 0.4003 0.034 Uiso calc 1 . .
    C C28 0.8460(3) 0.2571(2) 0.5359(2) 0.0288(5) Uani d 1 . .
    H H28 0.9431 0.2725 0.5721 0.035 Uiso calc 1 . .
    C C29 0.7475(3) 0.2249(2) 0.5841(2) 0.0266(5) Uani d 1 . .
    H H29 0.7772 0.2172 0.6533 0.032 Uiso calc 1 . .
    C C30 0.6042(2) 0.20356(18) 0.53226(18) 0.0195(4) Uani d 1 . .
    H H30 0.5371 0.1806 0.5660 0.023 Uiso calc 1 . .
loop_
    _atom_site_aniso_label
    _atom_site_aniso_U_11
    _atom_site_aniso_U_22
    _atom_site_aniso_U_33
    _atom_site_aniso_U_12
    _atom_site_aniso_U_13
    _atom_site_aniso_U_23
    Ru1 0.01599(8) 0.01239(7) 0.01479(7) 0.00070(5) 0.00376(6) 0.00392(6)
    Ru2 0.02282(9) 0.01803(8) 0.01699(8) 0.00456(7) 0.00739(7) 0.00527(6)
    Ru3 0.01832(8) 0.01340(7) 0.01637(8) 0.00103(6) 0.00223(6) 0.00411(6)
    S1 0.0303(3) 0.0269(3) 0.0244(3) 0.0041(2) 0.0138(2) 0.0103(2)
    P1 0.0135(2) 0.0127(2) 0.0147(2) 0.00001(18) 0.00275(18) 0.00325(18)
    O1 0.0219(9) 0.0246(9) 0.0366(10) -0.0025(7) 0.0012(8) 0.0107(8)
    O2 0.0334(10) 0.0308(10) 0.0317(10) 0.0124(8) 0.0161(8) 0.0052(8)
    O3 0.0263(9) 0.0226(8) 0.0236(9) -0.0045(7) 0.0038(7) 0.0031(7)
    O4 0.0515(14) 0.0407(12) 0.0419(12) 0.0280(11) 0.0132(11) 0.0125(10)
    O5 0.0386(11) 0.0241(9) 0.0308(10) -0.0003(8) 0.0110(8) 0.0042(8)
    O6 0.0403(11) 0.0320(10) 0.0250(9) 0.0068(8) 0.0130(8) 0.0103(8)
    O7 0.0289(10) 0.0379(11) 0.0280(10) -0.0020(8) 0.0092(8) 0.0046(8)
    O8 0.0327(10) 0.0215(9) 0.0355(10) -0.0014(7) -0.0062(8) 0.0053(8)
    O9 0.0333(10) 0.0297(9) 0.0255(9) 0.0008(8) 0.0080(8) 0.0103(8)
    O10 0.0272(10) 0.0376(11) 0.0334(10) 0.0080(8) 0.0092(8) 0.0014(9)
    O11 0.0287(9) 0.0231(8) 0.0266(9) -0.0030(7) 0.0032(7) 0.0032(7)
    C1 0.0237(11) 0.0159(9) 0.0239(11) 0.0033(8) 0.0049(9) 0.0080(8)
    C2 0.0216(11) 0.0206(10) 0.0238(11) 0.0024(8) 0.0051(9) 0.0087(9)
    C3 0.0240(11) 0.0162(9) 0.0196(10) 0.0013(8) 0.0064(8) 0.0059(8)
    C4 0.0329(14) 0.0297(13) 0.0233(12) 0.0088(11) 0.0091(10) 0.0081(10)
    C5 0.0319(13) 0.0226(11) 0.0215(11) 0.0054(10) 0.0099(10) 0.0060(9)
    C6 0.0249(12) 0.0235(11) 0.0237(11) 0.0037(9) 0.0092(9) 0.0051(9)
    C7 0.0284(12) 0.0250(11) 0.0203(10) 0.0060(9) 0.0094(9) 0.0061(9)
    C8 0.0252(12) 0.0165(10) 0.0257(11) 0.0008(8) 0.0013(9) 0.0081(9)
    C9 0.0211(11) 0.0197(10) 0.0212(10) 0.0018(8) 0.0038(8) 0.0033(8)
    C10 0.0222(11) 0.0212(10) 0.0219(11) -0.0004(9) 0.0024(9) 0.0054(9)
    C11 0.0227(11) 0.0185(10) 0.0227(11) 0.0024(8) 0.0035(9) 0.0057(8)
    C12 0.0141(9) 0.0159(9) 0.0166(9) 0.0008(7) 0.0019(7) 0.0061(7)
    C13 0.0177(10) 0.0168(9) 0.0175(9) -0.0010(7) 0.0031(8) 0.0054(8)
    C14 0.0183(10) 0.0183(10) 0.0210(10) -0.0005(8) 0.0039(8) 0.0075(8)
    C15 0.0154(10) 0.0205(10) 0.0197(10) 0.0025(8) 0.0050(8) 0.0079(8)
    C16 0.0163(10) 0.0185(9) 0.0180(9) 0.0022(8) 0.0044(8) 0.0039(8)
    C17 0.0151(9) 0.0167(9) 0.0183(9) 0.0012(7) 0.0038(7) 0.0050(8)
    C18 0.0314(13) 0.0298(13) 0.0268(12) 0.0003(10) 0.0104(10) 0.0143(10)
    C19 0.0157(9) 0.0127(8) 0.0167(9) -0.0003(7) 0.0041(7) 0.0023(7)
    C20 0.0174(10) 0.0169(10) 0.0276(11) 0.0012(8) -0.0001(9) 0.0047(9)
    C21 0.0240(12) 0.0170(10) 0.0305(13) -0.0020(9) -0.0058(10) 0.0002(9)
    C22 0.0298(13) 0.0149(10) 0.0262(12) 0.0010(9) 0.0040(10) -0.0022(9)
    C23 0.0249(12) 0.0192(11) 0.0315(13) 0.0068(9) 0.0044(10) 0.0005(9)
    C24 0.0182(10) 0.0195(10) 0.0223(10) 0.0028(8) -0.0002(8) 0.0012(8)
    C25 0.0146(9) 0.0146(9) 0.0200(10) 0.0002(7) 0.0018(8) 0.0024(8)
    C26 0.0195(11) 0.0222(11) 0.0271(11) 0.0001(8) 0.0064(9) 0.0087(9)
    C27 0.0156(11) 0.0257(12) 0.0424(15) -0.0003(9) 0.0072(10) 0.0063(11)
    C28 0.0152(11) 0.0236(11) 0.0397(15) 0.0009(9) -0.0024(10) 0.0006(11)
    C29 0.0243(12) 0.0238(11) 0.0244(11) 0.0048(9) -0.0031(9) -0.0003(9)
    C30 0.0174(10) 0.0177(9) 0.0203(10) 0.0032(8) 0.0014(8) 0.0015(8)
_geom_special_details
;
 All esds (except the esd in the dihedral angle between two l.s. planes)
 are estimated using the full covariance matrix.  The cell esds are taken
 into account individually in the estimation of esds in distances, angles
 and torsion angles; correlations between esds in cell parameters are only
 used when they are defined by crystal symmetry.  An approximate (isotropic)
 treatment of cell esds is used for estimating esds involving l.s. planes.
;
loop_
    _geom_bond_atom_site_label_1
    _geom_bond_atom_site_label_2
    _geom_bond_site_symmetry_2
    _geom_bond_distance
    _geom_bond_publ_flag
    Ru1 C2 . 1.897(3) ?
    Ru1 C1 . 1.937(2) ?
    Ru1 C3 . 1.941(2) ?
    Ru1 P1 . 2.3714(5) ?
    Ru1 Ru3 . 2.8575(2) ?
    Ru1 Ru2 . 2.8933(2) ?
    Ru2 C4 . 1.924(3) ?
    Ru2 C6 . 1.927(2) ?
    Ru2 C5 . 1.946(3) ?
    Ru2 C7 . 1.953(3) ?
    Ru2 Ru3 . 2.8594(3) ?
    Ru3 C9 . 1.908(2) ?
    Ru3 C10 . 1.930(3) ?
    Ru3 C8 . 1.942(2) ?
    Ru3 C11 . 1.944(2) ?
    S1 C15 . 1.763(2) ?
    S1 C18 . 1.808(3) ?
    P1 C12 . 1.826(2) ?
    P1 C19 . 1.830(2) ?
    P1 C25 . 1.840(2) ?
    O1 C1 . 1.142(3) ?
    O2 C2 . 1.136(3) ?
    O3 C3 . 1.138(3) ?
    O4 C4 . 1.130(3) ?
    O5 C5 . 1.136(3) ?
    O6 C6 . 1.133(3) ?
    O7 C7 . 1.134(3) ?
    O8 C8 . 1.136(3) ?
    O9 C9 . 1.141(3) ?
    O10 C10 . 1.132(3) ?
    O11 C11 . 1.139(3) ?
    C12 C17 . 1.396(3) ?
    C12 C13 . 1.401(3) ?
    C13 C14 . 1.397(3) ?
    C13 H13 . 0.9500 ?
    C14 C15 . 1.390(3) ?
    C14 H14 . 0.9500 ?
    C15 C16 . 1.404(3) ?
    C16 C17 . 1.389(3) ?
    C16 H16 . 0.9500 ?
    C17 H17 . 0.9500 ?
    C18 H18A . 0.9800 ?
    C18 H18B . 0.9800 ?
    C18 H18C . 0.9800 ?
    C19 C24 . 1.392(3) ?
    C19 C20 . 1.398(3) ?
    C20 C21 . 1.388(3) ?
    C20 H20 . 0.9500 ?
    C21 C22 . 1.380(4) ?
    C21 H21 . 0.9500 ?
    C22 C23 . 1.390(4) ?
    C22 H22 . 0.9500 ?
    C23 C24 . 1.393(3) ?
    C23 H23 . 0.9500 ?
    C24 H24 . 0.9500 ?
    C25 C30 . 1.395(3) ?
    C25 C26 . 1.397(3) ?
    C26 C27 . 1.389(3) ?
    C26 H26 . 0.9500 ?
    C27 C28 . 1.387(4) ?
    C27 H27 . 0.9500 ?
    C28 C29 . 1.375(4) ?
    C28 H28 . 0.9500 ?
    C29 C30 . 1.397(3) ?
    C29 H29 . 0.9500 ?
    C30 H30 . 0.9500 ?
loop_
    _geom_angle_atom_site_label_1
    _geom_angle_atom_site_label_2
    _geom_angle_atom_site_label_3
    _geom_angle_site_symmetry_1
    _geom_angle_site_symmetry_3
    _geom_angle
    _geom_angle_publ_flag
    C2 Ru1 C1 . . 87.40(10) ?
    C2 Ru1 C3 . . 90.22(10) ?
    C1 Ru1 C3 . . 174.97(9) ?
    C2 Ru1 P1 . . 101.13(7) ?
    C1 Ru1 P1 . . 95.84(6) ?
    C3 Ru1 P1 . . 88.97(7) ?
    C2 Ru1 Ru3 . . 97.52(7) ?
    C1 Ru1 Ru3 . . 83.06(6) ?
    C3 Ru1 Ru3 . . 92.87(6) ?
    P1 Ru1 Ru3 . . 161.254(16) ?
    C2 Ru1 Ru2 . . 156.94(7) ?
    C1 Ru1 Ru2 . . 92.30(7) ?
    C3 Ru1 Ru2 . . 88.15(7) ?
    P1 Ru1 Ru2 . . 101.829(15) ?
    Ru3 Ru1 Ru2 . . 59.628(6) ?
    C4 Ru2 C6 . . 102.37(11) ?
    C4 Ru2 C5 . . 87.57(11) ?
    C6 Ru2 C5 . . 95.01(10) ?
    C4 Ru2 C7 . . 91.05(11) ?
    C6 Ru2 C7 . . 93.55(10) ?
    C5 Ru2 C7 . . 171.43(10) ?
    C4 Ru2 Ru3 . . 169.28(8) ?
    C6 Ru2 Ru3 . . 88.28(7) ?
    C5 Ru2 Ru3 . . 92.72(7) ?
    C7 Ru2 Ru3 . . 87.07(7) ?
    C4 Ru2 Ru1 . . 109.84(8) ?
    C6 Ru2 Ru1 . . 147.73(7) ?
    C5 Ru2 Ru1 . . 84.63(7) ?
    C7 Ru2 Ru1 . . 87.89(7) ?
    Ru3 Ru2 Ru1 . . 59.563(6) ?
    C9 Ru3 C10 . . 103.41(10) ?
    C9 Ru3 C8 . . 89.88(10) ?
    C10 Ru3 C8 . . 93.49(10) ?
    C9 Ru3 C11 . . 89.20(10) ?
    C10 Ru3 C11 . . 92.35(10) ?
    C8 Ru3 C11 . . 174.14(10) ?
    C9 Ru3 Ru1 . . 160.67(7) ?
    C10 Ru3 Ru1 . . 95.01(7) ?
    C8 Ru3 Ru1 . . 94.86(7) ?
    C11 Ru3 Ru1 . . 84.18(7) ?
    C9 Ru3 Ru2 . . 101.48(7) ?
    C10 Ru3 Ru2 . . 154.74(7) ?
    C8 Ru3 Ru2 . . 82.25(7) ?
    C11 Ru3 Ru2 . . 92.26(7) ?
    Ru1 Ru3 Ru2 . . 60.808(6) ?
    C15 S1 C18 . . 102.86(11) ?
    C12 P1 C19 . . 103.17(10) ?
    C12 P1 C25 . . 102.11(10) ?
    C19 P1 C25 . . 102.31(10) ?
    C12 P1 Ru1 . . 114.43(7) ?
    C19 P1 Ru1 . . 117.78(7) ?
    C25 P1 Ru1 . . 114.99(7) ?
    O1 C1 Ru1 . . 172.8(2) ?
    O2 C2 Ru1 . . 177.3(2) ?
    O3 C3 Ru1 . . 174.6(2) ?
    O4 C4 Ru2 . . 177.3(2) ?
    O5 C5 Ru2 . . 173.0(2) ?
    O6 C6 Ru2 . . 178.7(2) ?
    O7 C7 Ru2 . . 174.0(2) ?
    O8 C8 Ru3 . . 172.1(2) ?
    O9 C9 Ru3 . . 177.3(2) ?
    O10 C10 Ru3 . . 177.9(2) ?
    O11 C11 Ru3 . . 172.7(2) ?
    C17 C12 C13 . . 118.4(2) ?
    C17 C12 P1 . . 118.62(15) ?
    C13 C12 P1 . . 122.67(17) ?
    C14 C13 C12 . . 120.9(2) ?
    C14 C13 H13 . . 119.6 ?
    C12 C13 H13 . . 119.6 ?
    C15 C14 C13 . . 120.2(2) ?
    C15 C14 H14 . . 119.9 ?
    C13 C14 H14 . . 119.9 ?
    C14 C15 C16 . . 119.3(2) ?
    C14 C15 S1 . . 124.25(17) ?
    C16 C15 S1 . . 116.43(17) ?
    C17 C16 C15 . . 120.1(2) ?
    C17 C16 H16 . . 119.9 ?
    C15 C16 H16 . . 119.9 ?
    C16 C17 C12 . . 121.1(2) ?
    C16 C17 H17 . . 119.4 ?
    C12 C17 H17 . . 119.5 ?
    S1 C18 H18A . . 109.5 ?
    S1 C18 H18B . . 109.5 ?
    H18A C18 H18B . . 109.5 ?
    S1 C18 H18C . . 109.5 ?
    H18A C18 H18C . . 109.5 ?
    H18B C18 H18C . . 109.5 ?
    C24 C19 C20 . . 118.6(2) ?
    C24 C19 P1 . . 121.93(17) ?
    C20 C19 P1 . . 119.49(17) ?
    C21 C20 C19 . . 121.0(2) ?
    C21 C20 H20 . . 119.5 ?
    C19 C20 H20 . . 119.5 ?
    C22 C21 C20 . . 120.1(2) ?
    C22 C21 H21 . . 119.9 ?
    C20 C21 H21 . . 119.9 ?
    C21 C22 C23 . . 119.6(2) ?
    C21 C22 H22 . . 120.2 ?
    C23 C22 H22 . . 120.2 ?
    C22 C23 C24 . . 120.4(2) ?
    C22 C23 H23 . . 119.8 ?
    C24 C23 H23 . . 119.8 ?
    C23 C24 C19 . . 120.3(2) ?
    C23 C24 H24 . . 119.8 ?
    C19 C24 H24 . . 119.8 ?
    C30 C25 C26 . . 118.7(2) ?
    C30 C25 P1 . . 122.05(17) ?
    C26 C25 P1 . . 119.26(17) ?
    C27 C26 C25 . . 120.7(2) ?
    C27 C26 H26 . . 119.7 ?
    C25 C26 H26 . . 119.7 ?
    C28 C27 C26 . . 120.1(2) ?
    C28 C27 H27 . . 120.0 ?
    C26 C27 H27 . . 120.0 ?
    C29 C28 C27 . . 119.8(2) ?
    C29 C28 H28 . . 120.1 ?
    C27 C28 H28 . . 120.1 ?
    C28 C29 C30 . . 120.7(2) ?
    C28 C29 H29 . . 119.7 ?
    C30 C29 H29 . . 119.7 ?
    C25 C30 C29 . . 120.1(2) ?
    C25 C30 H30 . . 120.0 ?
    C29 C30 H30 . . 120.0 ?
loop_
    _geom_torsion_atom_site_label_1
    _geom_torsion_atom_site_label_2
    _geom_torsion_atom_site_label_3
    _geom_torsion_atom_site_label_4
    _geom_torsion_site_symmetry_1
    _geom_torsion_site_symmetry_2
    _geom_torsion_site_symmetry_3
    _geom_torsion_site_symmetry_4
    _geom_torsion
    _geom_torsion_publ_flag
    C19 P1 C12 C17 . . . . 177.86(17) ?
    C25 P1 C12 C17 . . . . 71.95(18) ?
    Ru1 P1 C12 C17 . . . . -52.94(18) ?
    C19 P1 C12 C13 . . . . 4.2(2) ?
    C25 P1 C12 C13 . . . . -101.70(19) ?
    Ru1 P1 C12 C13 . . . . 133.40(16) ?
    C17 C12 C13 C14 . . . . 0.3(3) ?
    P1 C12 C13 C14 . . . . 173.99(17) ?
    C12 C13 C14 C15 . . . . -1.7(3) ?
    C13 C14 C15 C16 . . . . 1.5(3) ?
    C13 C14 C15 S1 . . . . -178.67(17) ?
    C18 S1 C15 C14 . . . . 16.8(2) ?
    C18 S1 C15 C16 . . . . -163.38(18) ?
    C14 C15 C16 C17 . . . . -0.1(3) ?
    S1 C15 C16 C17 . . . . -179.86(17) ?
    C15 C16 C17 C12 . . . . -1.3(3) ?
    C13 C12 C17 C16 . . . . 1.2(3) ?
    P1 C12 C17 C16 . . . . -172.74(17) ?
    C12 P1 C19 C24 . . . . -94.4(2) ?
    C25 P1 C19 C24 . . . . 11.3(2) ?
    Ru1 P1 C19 C24 . . . . 138.48(17) ?
    C12 P1 C19 C20 . . . . 83.81(19) ?
    C25 P1 C19 C20 . . . . -170.43(18) ?
    Ru1 P1 C19 C20 . . . . -43.3(2) ?
    C24 C19 C20 C21 . . . . -0.6(4) ?
    P1 C19 C20 C21 . . . . -178.9(2) ?
    C19 C20 C21 C22 . . . . 0.0(4) ?
    C20 C21 C22 C23 . . . . 0.5(4) ?
    C21 C22 C23 C24 . . . . -0.4(4) ?
    C22 C23 C24 C19 . . . . -0.2(4) ?
    C20 C19 C24 C23 . . . . 0.6(4) ?
    P1 C19 C24 C23 . . . . 178.88(19) ?
    C12 P1 C25 C30 . . . . 6.3(2) ?
    C19 P1 C25 C30 . . . . -100.32(19) ?
    Ru1 P1 C25 C30 . . . . 130.78(16) ?
    C12 P1 C25 C26 . . . . -174.03(18) ?
    C19 P1 C25 C26 . . . . 79.39(19) ?
    Ru1 P1 C25 C26 . . . . -49.5(2) ?
    C30 C25 C26 C27 . . . . -1.5(3) ?
    P1 C25 C26 C27 . . . . 178.75(19) ?
    C25 C26 C27 C28 . . . . -0.1(4) ?
    C26 C27 C28 C29 . . . . 1.3(4) ?
    C27 C28 C29 C30 . . . . -1.0(4) ?
    C26 C25 C30 C29 . . . . 1.9(3) ?
    P1 C25 C30 C29 . . . . -178.38(18) ?
    C28 C29 C30 C25 . . . . -0.7(4) ?
loop_
    _geom_hbond_atom_site_label_D
    _geom_hbond_atom_site_label_H
    _geom_hbond_atom_site_label_A
    _geom_hbond_site_symmetry_A
    _geom_hbond_distance_DH
    _geom_hbond_distance_HA
    _geom_hbond_distance_DA
    _geom_hbond_angle_DHA
    C21 H21 O8 2_555 0.95 2.55 3.238(3) 129
_shelx_hkl_file
;
  -1   0   0 1042.80   25.23   6
  -1   0   0 1104.99   24.35  11
  -1   0   0 1057.79   27.48  12
   1   0   0 1083.82   24.34  11
  -2   0   0 1227.92   33.60  12
  -2   0   0 1271.19   30.63   6
  -2   0   0 1318.70   29.66  11
   2   0   0 1329.85   29.66  11
  -3   0   0 12.0716  1.3528   6
  -3   0   0 14.0824  2.3362  12
  -3   0   0 14.7262  1.3692  11
   3   0   0 13.4919  1.3606  11
  -4   0   0 51.1698  2.8340   6
  -4   0   0 47.0282  5.2648   7
  -4   0   0 57.8328  4.9592  12
  -4   0   0 51.8226  2.8428  11
   4   0   0 54.6137  2.9549  11
  -5   0   0 590.283  18.131   2
  -5   0   0 611.296  19.252   9
  -5   0   0 591.773  16.091   6
  -5   0   0 604.013  19.300  12
  -5   0   0 585.833  15.938  11
  -5   0   0 558.752  18.310   7
  -5   0   0 619.940  17.352   1
   5   0   0 595.758  16.008  11
  -6   0   0 566.868  18.060   2
  -6   0   0 556.102  16.742   1
  -6   0   0 541.794  15.343  11
  -6   0   0 527.684  18.559   9
  -6   0   0 542.029  15.389   6
  -6   0   0 536.915  18.840  12
  -6   0   0 542.611  18.359   7
   6   0   0 553.444  15.406  11
  -7   0   0 46.3244  6.0521  12
  -7   0   0 34.8683  3.0312   6
  -7   0   0 38.1392  5.0451   9
  -7   0   0 34.4650  2.9959  11
  -7   0   0 38.6122  4.6002   1
  -7   0   0 29.2520  5.0893   7
  -7   0   0 37.4432  5.3466   2
   7   0   0 36.2173  2.7310   5
   7   0   0 38.4013  3.0646  11
  -8   0   0 80.0500  8.7110   7
  -8   0   0 65.5713  7.3963   2
  -8   0   0 75.2903  6.2803   1
  -8   0   0 70.3282  4.4731  11
  -8   0   0 69.6281  7.1648  12
  -8   0   0 59.3853  6.3086   9
   8   0   0 74.1675  4.5073  11
  -9   0   0 -0.1920  2.4682   1
  -9   0   0 1.87502 4.10499   7
  -9   0   0 -2.6075  3.4903   2
  -9   0   0 0.66976 2.50864   9
  -9   0   0 2.76181 3.55227  12
 -10   0   0 136.213  10.237   9
 -10   0   0 120.034  10.388   2
 -10   0   0 144.131  11.129   7
 -10   0   0 136.319  10.379  12
 -11   0   0 -0.3376  3.6468  12
 -11   0   0 -1.2404  4.7349   2
 -12   0   0 47.4218  8.6748   2
 -12   0   0 47.9380  8.3751  12
  12   0   0 54.2064  8.0420  12
 -13   0   0 5.79910 5.90266   2
 -14   0   0 28.6877  7.9680   2
 -15   0   0 2.82708 5.89133   2
 -15   1   0 17.8649  7.4973   2
 -14   1   0 57.6180  9.7307   2
 -13   1   0 21.0327  7.3855   2
  12  -1   0 36.1692  3.8095  12
 -12   1   0 10.4944  6.3999   2
 -12   1   0 23.3966  6.6074  12
  11  -1   0 195.172  12.259  12
 -11   1   0 191.132  12.620   2
 -11   1   0 188.095  12.549  12
 -10   1   0 107.912   9.394  12
 -10   1   0 113.169  10.104   2
 -10   1   0 126.567   9.780   9
 -10   1   0 125.448   8.654   1
  -9   1   0 223.369  12.327   9
  -9   1   0 218.191  12.349   2
  -9   1   0 221.070  12.456  12
  -9   1   0 236.343  11.121   1
  -8   1   0 530.116  17.758   1
  -8   1   0 499.271  19.098   2
  -8   1   0 532.892  19.814   9
  -8   1   0 511.530  19.774  12
  -8   1   0 484.215  19.085   7
   7  -1   0 343.700  10.596  11
  -7   1   0 332.015  10.378  11
  -7   1   0 322.278  12.474   1
  -7   1   0 303.819  14.093   7
  -7   1   0 336.816  13.926   9
  -7   1   0 336.329  14.220  12
  -7   1   0 323.846  13.817   2
   6  -1   0 99.5444  4.4100  11
  -6   1   0 93.4053  6.7564   2
  -6   1   0 87.3091  5.8691   1
  -6   1   0 91.1163  4.2199  11
  -6   1   0 98.2306  6.9169  12
  -6   1   0 93.1100  6.8197   7
  -6   1   0 105.142   6.643   9
   5  -1   0 44.7396  2.6086  11
  -5   1   0 37.8208  2.3538   6
  -5   1   0 47.1578  4.7816   2
  -5   1   0 37.2263  4.5570  12
  -5   1   0 35.1996  3.8908   9
  -5   1   0 43.8291  4.0981   1
  -5   1   0 39.1773  2.4989  11
  -5   1   0 42.7396  4.5905   7
   4  -1   0 250.995   7.216  11
  -4   1   0 246.051   9.673   7
  -4   1   0 231.480   9.650  12
  -4   1   0 251.847   7.141  11
  -4   1   0 239.526   6.978   6
   3  -1   0 27.8473  1.5138  11
  -3   1   0 26.5770  3.0370  12
  -3   1   0 25.5400  1.4798  11
  -3   1   0 25.8874  1.4307   6
   2  -1   0 4.91412 0.59788  11
  -2   1   0 3.89454 0.54987  11
  -2   1   0 4.24065 1.31282  12
   1  -1   0 3270.17   84.72  10
  -1  -1   0 2004.15   46.72  11
  -1  -1   0 2075.19   49.60   8
  -1  -1   0 1945.83   50.43  12
  -1  -1   0 1981.65   41.95   5
  -1  -1   0 1962.04   47.20   6
   1   1   0 1976.43   41.90   5
   1   1   0 2060.62   51.25   8
  -2  -1   0 527.676  14.041   6
  -2  -1   0 556.683  13.783  11
  -2  -1   0 530.098  15.314  12
   2   1   0 556.972  13.757  11
   2   1   0 549.740  12.135   5
  -3  -1   0 30.7854  2.1418  11
  -3  -1   0 28.9157  2.1064   6
  -3  -1   0 27.8806  3.1104  12
   3   1   0 27.0142  1.6072   5
   3   1   0 27.6806  2.0245  11
  -4  -1   0 405.440  13.580   7
  -4  -1   0 420.720  12.125  11
  -4  -1   0 435.750  12.295   6
  -4  -1   0 430.527  14.078  12
   4   1   0 432.042  10.475   5
   4   1   0 426.458  12.136  11
  -5  -1   0 205.647   7.438  11
  -5  -1   0 198.806   8.933  12
  -5  -1   0 187.319   8.688   7
  -5  -1   0 210.336   7.437   6
  -5  -1   0 191.148   8.457   2
   5   1   0 207.869   7.413  11
   5   1   0 212.359   6.220   5
  -6  -1   0 163.182   9.075   7
  -6  -1   0 167.745   7.009  11
  -6  -1   0 168.226   8.945   2
  -6  -1   0 167.140   8.376   9
  -6  -1   0 184.389   7.132   6
  -6  -1   0 181.312   9.213  12
  -6  -1   0 181.982   7.579   1
   6   1   0 175.890   5.848   5
   6   1   0 174.011   7.022  11
  -7  -1   0 395.969  15.298   9
  -7  -1   0 391.936  15.155   2
  -7  -1   0 380.070  12.725   6
  -7  -1   0 366.240  12.602  11
  -7  -1   0 391.720  15.921  12
  -7  -1   0 415.914  13.626   1
  -7  -1   0 364.480  15.175   7
   7   1   0 409.782  10.926   5
   7   1   0 391.100  12.738  11
  -8  -1   0 116.014   6.276  11
  -8  -1   0 121.786   6.227   6
  -8  -1   0 117.376   8.796  12
  -8  -1   0 133.756   9.354   7
  -8  -1   0 122.221   8.179   9
  -8  -1   0 128.292   7.608   1
  -8  -1   0 114.634   8.877   2
   8   1   0 120.416   6.283  11
  -9  -1   0 26.5499  5.1151   9
  -9  -1   0 14.3086  4.9449   2
  -9  -1   0 23.1677  5.3933   7
  -9  -1   0 23.8353  4.0496   1
  -9  -1   0 27.9269  5.8433  12
 -10  -1   0 -2.3943  2.8009   9
 -10  -1   0 -2.3208  4.3212   2
 -10  -1   0 4.34833 4.06612  12
 -10  -1   0 4.28376 4.83476   7
 -11  -1   0 41.3405  7.4981   2
 -11  -1   0 43.0023  8.1661   7
 -11  -1   0 36.5913  7.0601  12
 -12  -1   0 21.3002  6.2499  12
 -12  -1   0 15.9219  6.7688   2
  12   1   0 16.6227  4.5995  12
 -13  -1   0 4.50343 5.83687   2
 -14  -1   0 17.7551  7.1055   2
 -15  -1   0 38.8896  8.6269   2
 -15   2   0 125.536  12.737   2
 -14   2   0 28.8770  8.2797   2
 -13   2   0 31.5064  8.1116   2
  12  -2   0 1.12721 2.86390  12
 -12   2   0 -1.8167  4.2824  12
 -12   2   0 2.14357 5.90561   2
  11  -2   0 119.365   9.768  12
 -11   2   0 134.818   9.500   1
 -11   2   0 122.906  11.065   2
 -11   2   0 114.578   9.913  12
  10  -2   0 58.8754  7.8542  12
 -10   2   0 61.2562  8.1952  12
 -10   2   0 69.6940  7.4945   1
 -10   2   0 66.1386  8.4818   9
 -10   2   0 73.5329  8.8870   2
  -9   2   0 922.496  30.558   9
  -9   2   0 861.594  29.709  12
  -9   2   0 834.895  27.844   2
  -9   2   0 847.914  27.005   1
  -8   2   0 177.850  10.734  12
  -8   2   0 191.273  10.746   9
  -8   2   0 186.823  10.011   1
  -8   2   0 183.393  10.875   2
   7  -2   0 345.030  10.388  11
  -7   2   0 339.391  14.524  12
  -7   2   0 344.842  10.226  11
  -7   2   0 365.138  13.450   1
  -7   2   0 346.521  14.420   2
  -7   2   0 349.939  14.605   9
   6  -2   0 53.3691  2.8225  11
  -6   2   0 43.7869  4.6616   9
  -6   2   0 49.0212  5.3359   2
  -6   2   0 50.3050  5.4589  12
  -6   2   0 47.6112  4.6220   1
  -6   2   0 55.5565  2.7745  11
   5  -2   0 301.211   8.321  11
  -5   2   0 305.621  11.357   2
  -5   2   0 300.278  10.719   1
  -5   2   0 292.196   8.137  11
  -5   2   0 290.377  11.626  12
  -5   2   0 283.771  11.524   9
   4  -2   0 330.922   8.397  11
  -4   2   0 310.509  10.613   1
  -4   2   0 321.436   8.257  11
  -4   2   0 312.428  11.466  12
   3  -2   0 819.514  18.807  11
  -3   2   0 815.784  18.729  11
   2  -2   0 137.724   4.393  10
  -2   2   0 118.366   5.233  12
   1  -2   0 -0.6956  0.7251  10
   1  -2   0 -0.2352  0.7785  12
   1  -2   0 -1.0885  0.4654   6
   1  -2   0 0.22871 1.26454   8
  -1   2   0 -0.4147  0.7020  10
  -1   2   0 -1.5423  0.4040  11
  -1   2   0 -1.0371  0.8943  12
  -1   2   0 -0.4662  1.1161   8
   0  -2   0 311.109   8.776  12
   0  -2   0 302.629   8.661  10
   0  -2   0 301.207   8.343   6
   0  -2   0 320.075   8.078  11
   0   2   0 316.973   8.785  10
   0   2   0 320.052   8.695  12
   0   2   0 323.517   9.059   8
   0   2   0 315.656   8.078  11
  -1  -2   0 2040.85   48.50   8
  -1  -2   0 1817.55   45.99   6
  -1  -2   0 1883.75   48.70  12
   1   2   0 1958.92   44.35  11
   1   2   0 1930.88   48.29   8
  -2  -2   0 1271.47   30.38  11
  -2  -2   0 1277.13   27.30   5
  -2  -2   0 1266.77   31.40   6
  -2  -2   0 1221.55   33.23  12
   2   2   0 1309.59   33.35   8
  -3  -2   0 1241.52   33.72  12
  -3  -2   0 1191.23   31.36   6
  -3  -2   0 1263.73   30.59  11
  -3  -2   0 1259.52   27.23   5
   3   2   0 1238.75   30.50  11
   3   2   0 1298.00   27.22   5
   3   2   0 1260.53   33.73   8
  -4  -2   0 182.310   7.965  12
  -4  -2   0 173.772   7.919   7
  -4  -2   0 183.149   6.972   6
  -4  -2   0 186.122   6.948  11
   4   2   0 188.505   8.306   8
   4   2   0 181.890   5.581   5
   4   2   0 185.397   6.888  11
  -5  -2   0 271.189  10.856   7
  -5  -2   0 270.228   9.508   6
  -5  -2   0 276.370  10.995  12
  -5  -2   0 266.316  10.632   2
  -5  -2   0 270.749   9.506  11
   5   2   0 270.864   9.455  11
   5   2   0 288.897   7.918   5
  -6  -2   0 13.9916  3.4748   2
  -6  -2   0 5.66819 1.92206  11
  -6  -2   0 9.29727 2.25755   6
  -6  -2   0 9.36211 2.60227   1
  -6  -2   0 10.6837  3.5364   7
  -6  -2   0 7.73206 3.42094  12
  -6  -2   0 7.43408 2.45299   9
   6   2   0 6.39482 1.77595  11
   6   2   0 10.5235  1.6337   5
  -7  -2   0 691.147  19.607   1
  -7  -2   0 672.325  19.654   6
  -7  -2   0 645.366  22.060   7
  -7  -2   0 641.575  21.820   9
  -7  -2   0 639.340  19.912   3
  -7  -2   0 655.383  21.589   2
  -7  -2   0 641.709  19.336  11
  -7  -2   0 646.596  22.428  12
   7   2   0 630.595  20.097   3
   7   2   0 681.057  16.449   5
   7   2   0 633.275  19.175  11
  -8  -2   0 53.6503  6.4637   9
  -8  -2   0 71.7317  7.8417   7
  -8  -2   0 57.6173  6.9387   2
  -8  -2   0 64.3540  4.9092   6
  -8  -2   0 62.2481  4.7920  11
  -8  -2   0 63.7357  7.1050  12
  -9  -2   0 69.3855  7.2557  12
  -9  -2   0 69.5961  8.1887   7
  -9  -2   0 67.9118  7.9820   2
  -9  -2   0 58.2481  6.4681   9
 -10  -2   0 57.1680  8.5219   7
 -10  -2   0 48.5418  7.8857   2
 -10  -2   0 51.7573  7.8279  12
 -11  -2   0 -0.2707  5.0608   2
 -11  -2   0 9.90025 5.79186   7
 -11  -2   0 4.03720 4.54281  12
 -12  -2   0 41.9388  8.7654   7
 -12  -2   0 40.2418  7.4915  12
 -12  -2   0 33.6050  7.8026   2
 -13  -2   0 4.35884 6.16926   2
 -14  -2   0 2.03816 5.66197   2
 -15  -2   0 12.7968  7.1775   2
 -15   3   0 18.6063  7.7773   2
 -14   3   0 7.45889 6.54960   2
 -13   3   0 70.2225 10.3778   2
  12  -3   0 27.8218  6.1187  12
 -12   3   0 28.8555  6.1949   1
 -12   3   0 20.9817  7.1943   2
 -12   3   0 29.3707  6.8586  12
  11  -3   0 8.87490 3.76587  12
 -11   3   0 4.46172 5.22885   2
 -11   3   0 11.1400  4.1076   1
 -11   3   0 5.26295 4.29150  12
  10  -3   0 156.321  10.768  12
 -10   3   0 176.973  11.720  12
 -10   3   0 179.129  10.972   1
 -10   3   0 166.684  11.547   9
 -10   3   0 173.282  12.280   2
   9  -3   0 276.815  14.063  12
  -9   3   0 286.618  14.371   9
  -9   3   0 283.693  13.022   1
  -9   3   0 294.336  14.611   2
  -9   3   0 284.900  14.178  12
  -8   3   0 227.274  12.460   9
  -8   3   0 236.419  11.418   1
  -8   3   0 241.197  12.838   2
  -8   3   0 242.524  12.550  12
   7  -3   0 1193.04   29.34  11
  -7   3   0 1281.78   37.43  12
  -7   3   0 1193.75   35.02   2
  -7   3   0 1243.10   37.96   9
  -7   3   0 1253.87   34.74   1
   6  -3   0 46.9488  2.4163  11
  -6   3   0 48.3559  5.7119  12
  -6   3   0 47.5003  4.8605   1
  -6   3   0 51.0814  5.6369   2
  -6   3   0 43.3355  4.8881   9
   5  -3   0 205.628   6.403  10
  -5   3   0 214.763   9.358   2
  -5   3   0 198.205   5.403  11
  -5   3   0 201.183   9.006   9
  -5   3   0 191.855   8.402   1
   4  -3   0 6.95637 1.19564  10
  -4   3   0 5.60422 2.09214   1
  -4   3   0 7.14062 2.45671  12
   3  -3   0 6.05578 1.65512  12
   3  -3   0 8.48723 1.96720   8
  -3   3   0 3.98782 1.84101  12
   2  -3   0 2072.83   52.99  12
   2  -3   0 2124.99   53.76  10
   2  -3   0 2022.51   47.90   6
   2  -3   0 2076.02   52.06   8
  -2   3   0 2069.19   45.80  11
  -2   3   0 1981.25   45.73  11
  -2   3   0 2064.73   53.32  10
  -2   3   0 1938.21   52.71  12
   1  -3   0 43.9666  3.6529   8
   1  -3   0 39.0208  2.4850  10
   1  -3   0 36.2224  2.5003  12
   1  -3   0 37.2927  2.0590   6
  -1   3   0 37.2268  1.7980  11
  -1   3   0 36.9108  3.7036   8
  -1   3   0 43.7955  3.0608  12
  -1   3   0 39.9343  2.4520  10
   0  -3   0 1.35848 0.86550  10
   0  -3   0 1.40696 0.70453   6
   0  -3   0 0.45336 1.51940  12
   0  -3   0 1.30314 0.64032  11
   0  -3   0 1.56631 1.73275   8
   0   3   0 2.38168 0.71535  11
   0   3   0 0.28820 0.85126  10
   0   3   0 0.45977 1.78323   8
  -1  -3   0 542.817  15.219  12
  -1  -3   0 596.586  16.398   8
  -1  -3   0 566.804  14.732  11
  -1  -3   0 543.663  15.167   6
   1   3   0 569.512  16.198   8
   1   3   0 582.146  14.786  11
  -2  -3   0 1089.09   27.06   6
  -2  -3   0 1008.05   27.90  12
  -2  -3   0 1051.63   28.64   8
  -2  -3   0 1060.72   23.42   5
  -2  -3   0 1041.74   26.07  11
   2   3   0 1075.61   28.57   8
   2   3   0 1033.33   26.03  11
  -3  -3   0 1150.70   29.24  11
  -3  -3   0 1177.23   26.07   5
  -3  -3   0 1186.66   30.22   6
  -3  -3   0 1150.46   31.80  12
   3   3   0 1183.84   32.16   8
   3   3   0 1163.29   29.23  11
  -4  -3   0 31.3221  2.8190  11
  -4  -3   0 36.6908  3.0768   6
  -4  -3   0 40.8180  2.4451   5
  -4  -3   0 36.8277  3.8484   7
  -4  -3   0 39.4833  3.9856  12
   4   3   0 38.4809  3.0010  11
  -5  -3   0 26.4131  3.9491  12
  -5  -3   0 23.7119  3.0601   6
  -5  -3   0 23.8562  3.7279   7
  -5  -3   0 29.7105  3.4737  11
  -5  -3   0 27.2959  3.8062   2
   5   3   0 24.9445  2.1200   5
   5   3   0 29.5001  2.7329  11
  -6  -3   0 146.764   7.622   3
  -6  -3   0 141.215   9.055   7
  -6  -3   0 141.905   7.398   9
  -6  -3   0 151.111   6.668   1
  -6  -3   0 150.085   7.171   6
  -6  -3   0 136.380   6.855  11
  -6  -3   0 151.210   8.568  12
  -6  -3   0 148.153   8.533   2
   6   3   0 145.585   7.057  11
   6   3   0 159.667   5.656   5
   6   3   0 135.385   7.236   3
  -7  -3   0 221.752  11.900   2
  -7  -3   0 215.348  11.270  12
  -7  -3   0 206.780  11.331   7
  -7  -3   0 217.037   9.330  11
  -7  -3   0 217.481   9.316   6
  -7  -3   0 221.919  10.158   9
  -7  -3   0 217.342   9.857   3
   7   3   0 214.406   9.578   3
   7   3   0 221.975   7.431   5
  -8  -3   0 14.9656  3.5436   9
  -8  -3   0 20.0627  4.8637  12
  -8  -3   0 12.6343  4.4036   7
  -8  -3   0 17.3084  3.2434  11
  -8  -3   0 13.0305  4.1817   2
  -8  -3   0 16.0571  3.1057   6
  -8  -3   0 13.9827  3.2851   3
   8   3   0 15.6682  3.2985   3
  -9  -3   0 369.267  16.822   7
  -9  -3   0 349.296  15.998   2
  -9  -3   0 373.251  14.065   6
  -9  -3   0 362.614  16.425  12
 -10  -3   0 9.17841 5.21681   7
 -10  -3   0 9.10302 5.14876   2
 -10  -3   0 10.1866  4.7389  12
 -11  -3   0 14.2849  5.0051  12
 -11  -3   0 -2.7925  4.6817   7
 -11  -3   0 -5.3714  4.0594   2
 -12  -3   0 2.14672 4.23703  12
 -12  -3   0 -0.9699  5.0311   2
 -12  -3   0 -2.5363  4.9636   7
 -13  -3   0 4.04609 5.58876   2
 -14  -3   0 5.48543 5.99075   2
 -15  -3   0 10.1689  6.5202   2
 -15   4   0 2.18555 6.78674   2
 -14   4   0 30.9145  8.3154   2
 -13   4   0 59.9158  8.6307   1
 -13   4   0 53.4643  9.5290   2
  12  -4   0 4.70246 3.62748  12
 -12   4   0 4.44936 6.38239   2
 -12   4   0 10.6017  5.4420  12
 -12   4   0 7.94457 4.70504   1
  11  -4   0 84.6454  8.4048  12
 -11   4   0 89.0647  8.8588  12
 -11   4   0 124.409   9.580   1
 -11   4   0 111.055  11.106   2
  10  -4   0 54.5784  7.8321  12
 -10   4   0 35.3189  7.1594   2
 -10   4   0 45.0742  7.1674  12
 -10   4   0 54.9607  7.9785   9
 -10   4   0 44.9255  6.7956   1
   9  -4   0 4.82578 2.89684  12
  -9   4   0 6.18423 3.84847   9
  -9   4   0 7.11879 4.01339  12
  -9   4   0 3.90505 4.38520   2
  -9   4   0 9.60567 4.10816   1
   8  -4   0 733.955  25.618  12
   8  -4   0 695.148  21.091  10
  -8   4   0 731.491  23.753   1
  -8   4   0 734.200  24.423   2
  -8   4   0 730.387  25.413  12
  -8   4   0 718.872  25.796   9
   7  -4   0 366.044  11.732  10
   7  -4   0 377.525  15.220  12
  -7   4   0 358.592  15.147   2
  -7   4   0 374.331  14.492   1
  -7   4   0 329.931  14.494  12
  -7   4   0 359.428  15.210   9
   6  -4   0 361.348  11.542  10
   6  -4   0 340.332  13.923  12
  -6   4   0 385.423  13.918   1
  -6   4   0 354.328  14.167   9
  -6   4   0 351.222  13.945   2
   5  -4   0 612.461  17.619  10
   5  -4   0 624.571  19.828  12
  -5   4   0 580.155  19.739   9
  -5   4   0 568.398  18.629   2
  -5   4   0 617.864  19.723  12
  -5   4   0 595.834  18.572   1
   4  -4   0 119.234   5.119  10
   4  -4   0 111.348   6.253   8
   4  -4   0 122.370   6.343  12
  -4   4   0 115.770   6.185   1
  -4   4   0 116.406   6.572  12
  -4   4   0 124.648   6.371   9
   3  -4   0 149.984   6.045  10
   3  -4   0 140.574   4.238   6
   3  -4   0 151.319   7.257   8
   3  -4   0 144.910   6.743  12
  -3   4   0 143.434   6.968   1
  -3   4   0 151.683   6.994  12
  -3   4   0 147.282   4.927  10
   2  -4   0 2210.14   52.34   6
   2  -4   0 2278.57   58.54  10
   2  -4   0 2201.24   57.38  12
   2  -4   0 2247.00   56.61   8
  -2   4   0 2263.89   58.19  10
  -2   4   0 2132.19   57.11  12
  -2   4   0 2140.76   56.56   8
  -2   4   0 2213.87   50.04  11
   1  -4   0 423.687  13.209   8
   1  -4   0 423.448  11.762   6
   1  -4   0 434.674  11.261  11
   1  -4   0 429.615  12.721  12
   1  -4   0 442.625  12.875  10
  -1   4   0 442.384  12.928  10
  -1   4   0 431.756  13.591   8
  -1   4   0 431.015  11.242  11
   0  -4   0 177.779   6.537  12
   0  -4   0 174.889   5.749  10
   0  -4   0 176.395   5.943  11
   0  -4   0 170.688   6.942   8
   0  -4   0 178.931   6.234   6
   0   4   0 191.613   7.365   8
   0   4   0 178.108   5.948  11
   0   4   0 180.629   6.177  10
  -1  -4   0 296.449   9.499   6
  -1  -4   0 291.839   9.161  11
  -1  -4   0 294.236   8.931  12
   1   4   0 306.646   8.742  10
   1   4   0 306.969  10.363   8
   1   4   0 303.036   9.258  11
  -2  -4   0 997.011  25.858   6
  -2  -4   0 1016.42   27.61   8
  -2  -4   0 961.076  22.364   5
  -2  -4   0 948.278  26.209  12
  -2  -4   0 951.013  24.854  11
   2   4   0 994.928  27.271   8
   2   4   0 954.508  24.850  11
  -3  -4   0 225.641   8.602  12
  -3  -4   0 236.751   8.678   6
  -3  -4   0 230.753   9.688   8
  -3  -4   0 230.771   7.188   5
  -3  -4   0 224.597   8.381  11
   3   4   0 225.226   8.306  11
  -4  -4   0 39.8002  3.3028  11
  -4  -4   0 40.0924  4.1718  12
  -4  -4   0 43.7575  3.5363   6
  -4  -4   0 37.9587  2.6136   5
  -4  -4   0 37.0320  3.9982   2
   4   4   0 42.7227  3.3338  11
  -5  -4   0 157.898   7.359   6
  -5  -4   0 154.361   5.806   5
  -5  -4   0 161.968   7.329  11
  -5  -4   0 138.978   7.346   3
  -5  -4   0 154.737   7.897  12
  -5  -4   0 152.757   8.351   7
  -5  -4   0 147.804   7.799   2
   5   4   0 147.027   6.947  11
   5   4   0 149.956   7.467   3
  -6  -4   0 93.6117  5.6703  11
  -6  -4   0 87.5190  7.4384   2
  -6  -4   0 85.4944  5.5985   6
  -6  -4   0 85.8140  6.3046   3
  -6  -4   0 93.7683  6.9907  12
  -6  -4   0 86.5228  5.6221   9
  -6  -4   0 89.8261  7.5940   7
   6   4   0 86.9161  5.4537  11
   6   4   0 88.3197  5.9771   3
  -7  -4   0 25.9220  5.1915   7
  -7  -4   0 22.8856  3.7213   6
  -7  -4   0 31.5024  5.3812   2
  -7  -4   0 19.9385  4.6544  12
  -7  -4   0 22.7187  3.6735   9
  -7  -4   0 29.3289  4.6159   3
  -7  -4   0 24.1649  3.7415  11
   7   4   0 32.0363  4.4705   3
  -8  -4   0 342.491  15.220   2
  -8  -4   0 357.803  15.578   7
  -8  -4   0 351.983  13.573   6
  -8  -4   0 344.647  15.199  12
  -8  -4   0 329.530  13.571   3
   8   4   0 334.950  13.772   3
  -9  -4   0 200.720  12.190   2
  -9  -4   0 200.328  11.865  12
  -9  -4   0 189.246   9.910   6
  -9  -4   0 190.527  12.394   7
   9   4   0 207.729  10.510   3
 -10  -4   0 63.5383  8.2488  12
 -10  -4   0 79.5578  9.6761   7
 -10  -4   0 73.5593  9.2599   2
 -11  -4   0 24.5379  6.9895   2
 -11  -4   0 41.2657  7.0055  12
 -11  -4   0 40.2621  7.8777   7
 -12  -4   0 -2.0211  5.1915   7
 -12  -4   0 4.36764 4.15846  12
 -12  -4   0 -3.8182  4.9186   2
 -13  -4   0 15.0478  6.9915   2
 -13  -4   0 9.15369 7.02513   7
 -14  -4   0 26.1094  7.9929   2
 -15  -4   0 12.8593  6.8255   2
 -15   5   0 0.41398 7.56187   2
 -14   5   0 -5.3420  6.1389   2
 -13   5   0 1.03831 4.07243   1
 -13   5   0 -0.9077  6.1355   2
  12  -5   0 68.0551  7.7848  12
 -12   5   0 59.8392  8.5159   1
 -12   5   0 60.0212  8.8755  12
 -12   5   0 70.0566 10.2272   2
  11  -5   0 92.9565  8.7833  12
 -11   5   0 96.8352  9.6276  12
 -11   5   0 95.5741  9.4623   1
 -11   5   0 101.975  11.104   2
  10  -5   0 0.56694 2.61629  12
 -10   5   0 -1.6623  2.7388   9
 -10   5   0 0.50034 3.76937  12
 -10   5   0 -0.2064  3.3148   1
 -10   5   0 -0.0200  4.6849   2
   9  -5   0 52.0794  7.0234  12
   9  -5   0 46.2315  3.9898  10
  -9   5   0 56.3421  6.4144   9
  -9   5   0 59.4261  7.6193  12
  -9   5   0 51.5623  6.7365   1
  -9   5   0 39.1617  6.8471   2
   8  -5   0 153.092   7.183  10
   8  -5   0 153.042   9.631  12
  -8   5   0 157.128   9.565   1
  -8   5   0 154.338  10.733   2
  -8   5   0 174.260  10.194   9
   7  -5   0 83.3087  6.9188  12
   7  -5   0 85.8471  5.3329  10
   7  -5   0 85.9100  7.0093   8
  -7   5   0 76.7120  8.0016   2
  -7   5   0 82.3722  7.7218   1
  -7   5   0 79.1163  8.0251  12
  -7   5   0 86.8886  7.5403   9
   6  -5   0 1113.85   33.58  12
   6  -5   0 1080.64   31.31  10
   6  -5   0 1079.91   32.63   8
  -6   5   0 1130.15   34.20   9
  -6   5   0 1100.84   33.22  12
  -6   5   0 1111.19   31.67   1
  -6   5   0 1102.17   32.07   2
   5  -5   0 20.7961  2.6217  10
   5  -5   0 24.8525  4.1420   8
   5  -5   0 14.9320  3.1938  12
  -5   5   0 18.6300  3.4151   1
  -5   5   0 22.2064  4.0041  12
  -5   5   0 21.5996  3.4693   9
  -5   5   0 18.3458  4.2810   2
   4  -5   0 227.196   9.256  12
   4  -5   0 219.512   8.273  10
   4  -5   0 215.904   9.560   8
  -4   5   0 222.982  10.176   2
  -4   5   0 216.546   9.322  12
  -4   5   0 211.596   8.969   1
  -4   5   0 223.260   9.349   9
   3  -5   0 19.7651  3.0302  12
   3  -5   0 14.9081  2.5308  10
   3  -5   0 22.2722  3.7630   8
   3  -5   0 14.9322  1.6195   6
  -3   5   0 18.6836  2.1262  10
  -3   5   0 18.0989  3.1841   1
  -3   5   0 15.9928  3.1867  12
  -3   5   0 17.3004  1.2948  11
  -3   5   0 9.94445 1.42752  11
   2  -5   0 412.995  13.515   8
   2  -5   0 405.703  12.864  10
   2  -5   0 408.960  12.923  12
   2  -5   0 403.381  11.291   6
  -2   5   0 416.312  13.864   8
  -2   5   0 426.337  12.752  10
  -2   5   0 387.483  12.754   1
  -2   5   0 392.538  12.796  12
  -2   5   0 407.807  10.685  11
   1  -5   0 20.8000  2.3505   6
   1  -5   0 17.4215  2.1488  10
   1  -5   0 23.3605  3.2084   8
   1  -5   0 21.0425  2.6149  12
   1  -5   0 22.3592  1.8725  11
  -1   5   0 21.7127  3.4151   8
  -1   5   0 17.8776  1.8075  11
   0  -5   0 502.212  13.767  11
   0  -5   0 497.822  14.603  12
   0  -5   0 486.323  14.232   6
   0  -5   0 508.319  15.688   8
   0  -5   0 477.262  14.029  10
   0   5   0 499.464  13.744  11
   0   5   0 519.259  14.803  10
   0   5   0 499.173  15.672   8
  -1  -5   0 164.644   6.648   6
  -1  -5   0 166.014   6.400  11
  -1  -5   0 158.376   5.983  12
   1   5   0 161.039   6.361  11
   1   5   0 157.324   7.415   8
   1   5   0 167.842   5.933  10
  -2  -5   0 5.28747 2.36451   8
  -2  -5   0 4.01897 1.46047  11
  -2  -5   0 4.66078 1.73592  12
  -2  -5   0 3.38931 1.43209   6
   2   5   0 4.34480 1.41476  11
  -3  -5   0 10.9899  1.8429   5
  -3  -5   0 14.0448  3.1691   8
  -3  -5   0 10.1346  2.0435  11
  -3  -5   0 7.68045 2.44731   3
  -3  -5   0 12.7945  2.4445  12
  -3  -5   0 13.8195  2.5483   6
   3   5   0 14.0224  2.3837  11
  -4  -5   0 716.795  18.156   5
  -4  -5   0 715.810  21.676  12
  -4  -5   0 702.803  21.332   2
  -4  -5   0 696.008  20.666  11
  -4  -5   0 721.893  21.999   3
  -4  -5   0 749.710  21.500   6
   4   5   0 713.387  22.092   3
  -5  -5   0 95.7751  7.4029   2
  -5  -5   0 96.6245  5.8947   6
  -5  -5   0 90.2323  6.9194   3
  -5  -5   0 85.7390  6.7076  12
  -5  -5   0 89.0676  5.5956  11
  -5  -5   0 90.2266  4.4857   5
   5   5   0 82.2989  6.1184   3
  -6  -5   0 63.4584  7.0390   7
  -6  -5   0 51.3129  4.6587   6
  -6  -5   0 56.3270  5.9626  12
  -6  -5   0 54.1454  4.5633  11
  -6  -5   0 52.6899  5.9518   3
  -6  -5   0 57.5381  6.2034   2
   6   5   0 55.1819  5.0432   3
  -7  -5   0 47.1463  4.6153  11
  -7  -5   0 52.0800  6.5029   7
  -7  -5   0 49.3378  4.8063   6
  -7  -5   0 48.1032  6.2036   2
  -7  -5   0 57.9367  6.1705   3
  -7  -5   0 49.3558  6.2568  12
   7   5   0 51.5410  5.2092   3
  -8  -5   0 357.277  15.728   7
  -8  -5   0 327.749  14.784  12
  -8  -5   0 324.948  13.550   6
  -8  -5   0 307.425  14.872   2
  -8  -5   0 325.379  13.805   3
   8   5   0 321.879  13.847   3
  -9  -5   0 16.0614  5.2811   2
  -9  -5   0 14.5271  3.8448   6
  -9  -5   0 10.3061  4.7934  12
  -9  -5   0 13.3727  4.3896   3
  -9  -5   0 14.3427  5.5973   7
   9   5   0 10.4794  3.9519   3
 -10  -5   0 438.668  19.469   2
 -10  -5   0 418.749  18.804  12
 -10  -5   0 427.116  19.567   7
 -11  -5   0 28.3559  7.6001   2
 -11  -5   0 32.4087  6.8240  12
 -11  -5   0 21.3202  7.1138   7
 -12  -5   0 47.5654  8.7613   2
 -12  -5   0 48.0238  9.2474   7
 -12  -5   0 53.1150  7.9999  12
 -13  -5   0 -3.3808  5.8363   7
 -13  -5   0 -4.4411  5.1603   2
 -14  -5   0 26.1280  7.7395   2
 -15   6   0 7.26754 7.83969   2
 -14   6   0 57.0030 10.3685   2
 -14   6   0 49.3100  8.3604   1
 -13   6   0 8.04271 4.81980   1
 -13   6   0 16.7827  7.9415   2
  12  -6   0 11.2830  3.7941  12
 -12   6   0 0.50373 4.14333   1
 -12   6   0 9.80995 5.04185  12
 -12   6   0 2.53902 6.58148   2
  11  -6   0 20.5011  5.0939  12
 -11   6   0 7.54561 4.77129   1
 -11   6   0 20.2747  5.8252  12
 -11   6   0 11.8532  6.7473   2
  10  -6   0 28.8752  3.9853  10
  10  -6   0 39.0131  6.5307  12
 -10   6   0 38.0128  6.7947   9
 -10   6   0 35.2853  6.2953   1
 -10   6   0 31.5138  7.0987   2
   9  -6   0 1.28613 1.76822  10
   9  -6   0 -0.7692  2.0503  12
  -9   6   0 -4.5072  2.9914  12
  -9   6   0 -0.2613  2.9309   1
  -9   6   0 -0.2723  2.4285   9
  -9   6   0 -1.5464  4.4493   2
   8  -6   0 7.67429 2.15275  10
   8  -6   0 14.8776  3.4878   8
   8  -6   0 9.11816 3.21894  12
  -8   6   0 7.72599 3.67589   1
  -8   6   0 16.0581  4.5976  12
  -8   6   0 13.8598  3.7745   9
  -8   6   0 3.46838 4.48069   2
   7  -6   0 353.820  15.247  12
   7  -6   0 369.654  13.279  10
   7  -6   0 349.440  15.198   8
  -7   6   0 358.859  15.471  12
  -7   6   0 369.801  15.032   1
  -7   6   0 381.543  15.856   9
  -7   6   0 388.048  16.396   2
   6  -6   0 69.0696  6.6780   8
   6  -6   0 74.9576  5.9643  12
   6  -6   0 71.8606  4.8795  10
  -6   6   0 80.0281  6.7861   1
  -6   6   0 79.8927  7.7751   2
  -6   6   0 70.0672  6.2467   9
  -6   6   0 70.3141  6.8419  12
   5  -6   0 590.874  18.469  10
   5  -6   0 573.003  19.699   8
   5  -6   0 587.934  19.559  12
  -5   6   0 597.603  19.199   1
  -5   6   0 603.414  20.105   2
  -5   6   0 567.480  19.554  12
  -5   6   0 535.564  19.603   9
   4  -6   0 642.434  20.166  10
   4  -6   0 652.235  21.146   8
   4  -6   0 672.006  21.001  12
  -4   6   0 685.738  18.371  10
  -4   6   0 667.486  20.271   1
  -4   6   0 664.978  20.810  12
  -4   6   0 637.259  21.073   9
   3  -6   0 36.1411  3.2603  10
   3  -6   0 41.9249  4.5900   8
   3  -6   0 37.6402  2.3721   6
   3  -6   0 33.8161  3.4655  12
  -3   6   0 33.3686  1.9368  11
  -3   6   0 33.8987  3.9985  12
  -3   6   0 35.6226  2.0416  11
   2  -6   0 154.520   6.786  12
   2  -6   0 161.736   7.694   8
   2  -6   0 143.459   5.743   6
   2  -6   0 149.275   6.455  10
  -2   6   0 160.209   7.988   8
  -2   6   0 141.436   6.915   1
  -2   6   0 152.013   5.342  11
   1  -6   0 940.234  23.781  11
   1  -6   0 949.812  26.712  12
   1  -6   0 907.882  26.914   8
   1  -6   0 969.144  26.630  10
   1  -6   0 959.955  24.925   6
  -1   6   0 918.375  25.523   1
  -1   6   0 994.393  27.734   8
  -1   6   0 930.831  23.736  11
   0  -6   0 177.594   8.319   8
   0  -6   0 188.816   7.525   6
   0  -6   0 193.062   7.488  12
   0  -6   0 186.310   7.123  11
   0   6   0 192.574   7.097  11
   0   6   0 183.087   8.835   8
   0   6   0 191.808   7.326  10
  -1  -6   0 64.4808  4.2849   6
  -1  -6   0 69.1576  3.8729  12
  -1  -6   0 65.9196  4.0567  11
   1   6   0 70.8444  3.7633  10
   1   6   0 68.8730  4.1362  11
  -2  -6   0 9.45696 2.05462   6
  -2  -6   0 15.7002  2.2473  12
  -2  -6   0 8.77822 2.84575   8
  -2  -6   0 9.90072 2.47745   3
  -2  -6   0 10.1938  1.9535  11
   2   6   0 10.0697  2.2631   3
   2   6   0 11.9083  2.1229  11
   2   6   0 12.0149  1.4933  10
  -3  -6   0 235.031   9.284   6
  -3  -6   0 225.537   7.753   5
  -3  -6   0 205.588   8.263  12
  -3  -6   0 210.696   8.758  11
  -3  -6   0 212.501   9.108   2
  -3  -6   0 217.774  10.069   8
  -3  -6   0 200.993   9.160   3
   3   6   0 206.196   9.176   3
   3   6   0 220.278   8.843  11
  -4  -6   0 178.095   9.335   3
  -4  -6   0 187.324   8.575  12
  -4  -6   0 205.075   9.023   6
  -4  -6   0 197.153   9.491   2
  -4  -6   0 183.521   8.394  11
  -4  -6   0 180.861   7.119   5
   4   6   0 187.374   8.977   3
   4   6   0 173.266   8.181  11
  -5  -6   0 9.74860 1.90953   5
  -5  -6   0 10.5167  2.5641  11
  -5  -6   0 13.6808  3.4945  12
  -5  -6   0 10.3171  2.5552   6
  -5  -6   0 13.5342  3.5000   3
  -5  -6   0 12.5014  3.5467   2
   5   6   0 16.0213  3.2690   3
  -6  -6   0 11.6939  2.1414   5
  -6  -6   0 11.8600  3.7885  12
  -6  -6   0 6.72166 3.41122   3
  -6  -6   0 11.4693  2.7633  11
  -6  -6   0 4.41032 2.17348   6
  -6  -6   0 9.43642 3.75741   7
  -6  -6   0 12.6144  3.9896   2
   6   6   0 10.5391  3.0931   3
  -7  -6   0 0.79691 2.77823   2
  -7  -6   0 0.62202 2.40246   3
  -7  -6   0 0.67566 2.75105  12
  -7  -6   0 -0.1132  1.7870   6
  -7  -6   0 3.00197 3.42680   7
   7   6   0 -1.0229  1.7252   3
  -8  -6   0 4.03242 3.85336   2
  -8  -6   0 1.49652 3.16981   3
  -8  -6   0 2.11563 3.32418  12
  -8  -6   0 4.31769 2.61409   6
  -8  -6   0 6.33038 3.99022   7
   8   6   0 1.99415 2.40156   3
  -9  -6   0 258.236  14.561   7
  -9  -6   0 280.961  14.086  12
  -9  -6   0 253.941  12.864   3
  -9  -6   0 244.469  12.432   6
  -9  -6   0 258.455  14.396   2
   9   6   0 268.592  13.183   3
 -10  -6   0 244.940  14.634   2
 -10  -6   0 244.252  12.569   6
 -10  -6   0 243.630  14.721   7
 -10  -6   0 245.163  13.593  12
  10   6   0 223.518  12.617   3
 -11  -6   0 111.554  12.034   7
 -11  -6   0 119.262  11.437   2
 -11  -6   0 117.128   9.836  12
 -12  -6   0 123.951  12.398   2
 -12  -6   0 118.934  12.623   7
 -13  -6   0 2.09929 5.43836   2
 -13  -6   0 1.92542 6.10001   7
 -14  -6   0 10.7765  6.5551   2
 -14  -6   0 -2.0206  6.6824   7
 -15   7   0 84.5324 13.0651   2
 -14   7   0 19.6075  8.7741   2
 -14   7   0 22.0840  6.4845   1
 -13   7   0 79.0719 11.7033   2
 -13   7   0 64.3649  9.5447   1
  12  -7   0 13.1929  3.8303  12
 -12   7   0 5.93824 7.10484   2
 -12   7   0 -2.2175  3.6442   1
  11  -7   0 3.74067 2.86897  12
 -11   7   0 -3.3507  3.6313   1
 -11   7   0 -4.0267  5.6870   2
 -11   7   0 -4.3171  3.9518  12
  10  -7   0 48.5250  7.5236  12
 -10   7   0 38.0669  6.9614  12
 -10   7   0 35.0082  6.5448   1
 -10   7   0 41.6168  7.8036   2
   9  -7   0 14.8312  3.6888   8
   9  -7   0 4.42085 3.08406  12
   9  -7   0 4.01843 2.45792  10
  -9   7   0 1.61612 3.25583   9
  -9   7   0 3.13945 3.94276   1
  -9   7   0 -1.4046  4.2223  12
  -9   7   0 9.90925 5.83060   2
   8  -7   0 65.1568  6.5708   8
   8  -7   0 57.8746  4.8414  10
   8  -7   0 49.8414  5.7715  12
  -8   7   0 56.9386  6.3851   9
  -8   7   0 53.2301  6.8857   1
  -8   7   0 61.8424  7.5400  12
  -8   7   0 61.6252  8.2706   2
   7  -7   0 45.9683  4.4033  10
   7  -7   0 41.6645  5.7750  12
   7  -7   0 42.9141  6.2525   8
  -7   7   0 45.2344  6.9038   2
  -7   7   0 60.3915  6.5465   9
  -7   7   0 54.6422  6.4613   1
  -7   7   0 37.8824  5.9848  12
   6  -7   0 7.82108 4.54048   8
   6  -7   0 5.89504 2.77555  12
   6  -7   0 2.21584 2.45783  10
  -6   7   0 3.56103 4.22362  12
  -6   7   0 3.84937 3.69353   1
  -6   7   0 6.02141 3.16964   9
   5  -7   0 472.657  16.189  10
   5  -7   0 475.075  17.733   8
   5  -7   0 472.677  17.243  12
  -5   7   0 465.752  16.806   1
  -5   7   0 470.485  17.370   9
  -5   7   0 491.695  17.437  12
   4  -7   0 355.844  14.005   8
   4  -7   0 353.308  13.232  12
   4  -7   0 342.256  12.486  10
  -4   7   0 334.941   9.051  11
  -4   7   0 343.820  13.114   9
  -4   7   0 350.831   9.007  11
  -4   7   0 337.691  13.163   1
  -4   7   0 349.965  13.372  12
   3  -7   0 554.237  18.339   8
   3  -7   0 579.043  17.947  12
   3  -7   0 531.692  16.603   4
   3  -7   0 533.899  17.348  10
   3  -7   0 573.247  15.152   6
  -3   7   0 499.266  13.902  11
  -3   7   0 553.590  14.231  11
  -3   7   0 538.640  17.333   1
   2  -7   0 51.5018  4.9540   8
   2  -7   0 48.5279  3.2677   6
   2  -7   0 45.8198  5.8408   2
   2  -7   0 47.7891  4.0604  12
   2  -7   0 48.8613  3.6922  10
   2  -7   0 51.2649  4.9084   4
  -2   7   0 47.9582  2.9157  11
  -2   7   0 41.3208  4.4472   1
   1  -7   0 1209.21   34.83   8
   1  -7   0 1280.10   34.46  10
   1  -7   0 1278.39   32.47   6
   1  -7   0 1283.83   34.75  12
   1  -7   0 1194.33   34.68   2
  -1   7   0 1215.58   32.96   1
  -1   7   0 1254.49   31.02  11
   0  -7   0 180.632   7.353  11
   0  -7   0 188.406   7.844   6
   0  -7   0 189.393   9.548   2
   0  -7   0 195.127   9.047   8
   0  -7   0 183.278   7.448   4
   0  -7   0 192.040   7.518  12
   0   7   0 171.692   7.503   1
   0   7   0 185.529   7.379  11
  -1  -7   0 1094.67   29.24  12
  -1  -7   0 1071.52   28.59  11
  -1  -7   0 1135.61   29.92   6
  -1  -7   0 1050.49   31.61   8
  -1  -7   0 1023.63   29.81   2
  -1  -7   0 1072.85   30.81   3
   1   7   0 1113.45   28.61  11
   1   7   0 1113.03   31.28   3
   1   7   0 1059.19   28.53   1
   1   7   0 1144.06   30.52  10
  -2  -7   0 370.590  13.531   2
  -2  -7   0 383.348  14.150   3
  -2  -7   0 402.158  13.817   6
  -2  -7   0 398.354  15.012   8
  -2  -7   0 405.860  12.503  12
  -2  -7   0 379.710  13.136  11
   2   7   0 423.306  12.398  10
   2   7   0 387.194  14.175   3
   2   7   0 395.234  13.225  11
  -3  -7   0 122.484   7.619   3
  -3  -7   0 113.640   6.444  11
  -3  -7   0 133.503   7.966   2
  -3  -7   0 128.407   6.936   6
  -3  -7   0 125.139   8.000   8
  -3  -7   0 133.918   6.021   5
  -3  -7   0 125.040   6.245  12
   3   7   0 137.762   4.942  10
   3   7   0 133.877   6.763  11
   3   7   0 125.246   7.194   3
  -4  -7   0 29.8798  3.8999  11
  -4  -7   0 35.7824  4.2222  12
  -4  -7   0 30.8483  4.6085   3
  -4  -7   0 33.8862  3.0676   5
  -4  -7   0 36.3718  4.6172   6
  -4  -7   0 42.6198  5.8119   8
  -4  -7   0 38.8650  5.0375   2
   4   7   0 23.5174  3.8552   3
  -5  -7   0 1.83304 3.25108  12
  -5  -7   0 3.73579 1.60662   5
  -5  -7   0 3.30109 3.50398   3
  -5  -7   0 1.84948 1.72737  11
  -5  -7   0 -0.8322  1.5797   6
  -5  -7   0 2.85038 3.57481   2
   5   7   0 2.41731 2.31942   3
  -6  -7   0 63.4855  5.6760   6
  -6  -7   0 53.3718  4.0557   5
  -6  -7   0 67.8979  7.0520   3
  -6  -7   0 58.1731  6.6989   2
  -6  -7   0 73.1563  7.5756   7
  -6  -7   0 63.3693  6.0501  12
   6   7   0 56.4686  6.0661   3
  -7  -7   0 41.3712  6.0799   3
  -7  -7   0 37.4171  5.9742   2
  -7  -7   0 36.5439  5.5931  12
  -7  -7   0 35.8661  5.2458   6
  -7  -7   0 39.1019  6.1585   7
   7   7   0 31.4884  5.3200   3
  -8  -7   0 0.92742 4.04638   7
  -8  -7   0 -1.2387  1.8763   6
  -8  -7   0 -1.8475  3.8275   2
  -8  -7   0 -0.7093  3.4349   3
  -8  -7   0 0.08062 3.51640  12
   8   7   0 -0.0183  2.3805   3
  -9  -7   0 21.8250  5.1815   3
  -9  -7   0 15.6241  4.2091   6
  -9  -7   0 20.6441  6.0381   7
  -9  -7   0 24.7517  6.1711   2
   9   7   0 22.5521  5.0850   3
 -10  -7   0 34.3908  6.4077   3
 -10  -7   0 23.6087  6.5292   2
 -10  -7   0 35.1023  5.7763   6
 -10  -7   0 36.6522  7.5996   7
  10   7   0 31.0891  6.2505   3
 -11  -7   0 170.173  13.396   7
 -11  -7   0 152.790  13.044   2
 -12  -7   0 10.2527  6.7417   2
 -12  -7   0 18.9057  7.3133   7
 -13  -7   0 35.6671  8.6142   7
 -13  -7   0 41.9666  8.8826   2
 -14  -7   0 22.7459  7.4963   2
 -14  -7   0 7.88454 7.76137   7
 -15   8   0 39.9294  8.2925   1
 -14   8   0 33.3204  9.7689   2
 -14   8   0 35.8478  7.5104   1
 -13   8   0 80.2768 12.4713   2
 -13   8   0 83.6274 10.9444   1
 -12   8   0 -2.7854  4.1820   1
 -12   8   0 12.2002  7.6521   2
  11  -8   0 23.9053  5.2820  12
 -11   8   0 5.91075 7.48804   2
 -11   8   0 18.4954  5.9615   1
 -11   8   0 30.7193  6.7373  12
  10  -8   0 26.1340  5.5078  12
 -10   8   0 41.7896  7.2784  12
 -10   8   0 37.2107  8.4946   2
 -10   8   0 29.1405  6.4984   1
   9  -8   0 32.1697  6.0199   8
   9  -8   0 38.3836  6.4479  12
  -9   8   0 33.4818  6.9001   9
  -9   8   0 49.5236  8.2686   2
  -9   8   0 51.4599  7.5290   1
  -9   8   0 41.9157  6.8489  12
   8  -8   0 7.25599 2.59639  10
   8  -8   0 5.87979 3.92180   8
   8  -8   0 8.95382 3.23546  12
  -8   8   0 6.00590 3.81870   1
  -8   8   0 13.5022  4.7079  12
  -8   8   0 2.80008 3.24601   9
   7  -8   0 29.2962  4.9375  12
   7  -8   0 27.2594  5.4124   8
   7  -8   0 31.9056  4.1388  10
  -7   8   0 26.5237  5.3561  12
  -7   8   0 24.8533  4.9331   9
  -7   8   0 22.0324  4.8792   1
   6  -8   0 78.8117  5.7132  10
   6  -8   0 66.3162  7.7056   8
   6  -8   0 74.8689  6.3864  12
   6  -8   0 87.4924  7.3626   4
  -6   8   0 82.5898  6.9613   9
  -6   8   0 70.0661  7.0488   1
  -6   8   0 72.7916  7.2807  12
   5  -8   0 289.345  11.983   4
   5  -8   0 265.809  11.228  10
   5  -8   0 294.088  12.406  12
   5  -8   0 269.482  12.935   8
  -5   8   0 276.330  12.391   9
  -5   8   0 266.648  12.419   1
  -5   8   0 291.997  12.898  12
   4  -8   0 149.470   7.480  10
   4  -8   0 138.314   8.288   4
   4  -8   0 145.580   8.969   8
   4  -8   0 145.815   7.938  12
  -4   8   0 153.872   4.978  11
  -4   8   0 136.260   4.901  11
  -4   8   0 138.491   7.959   9
   3  -8   0 101.960   6.012  10
   3  -8   0 104.225   4.785   6
   3  -8   0 104.371   7.518   8
   3  -8   0 92.8663  7.0573   4
   3  -8   0 94.2374  6.1599  12
   3  -8   0 111.683  10.793   2
  -3   8   0 90.4213  4.2131  11
  -3   8   0 86.4533  6.7277   1
  -3   8   0 92.2688  4.2007  11
  -3   8   0 91.4027  5.8632   9
   2  -8   0 4.90873 1.53595   6
   2  -8   0 6.12222 2.42416  12
   2  -8   0 9.34496 3.03037   4
   2  -8   0 5.18270 1.98739  10
   2  -8   0 4.98191 4.10049   2
   2  -8   0 7.27830 3.39309   8
  -2   8   0 9.51418 2.66130   1
  -2   8   0 8.62046 1.57785  11
   1  -8   0 7.57505 1.89389   6
   1  -8   0 6.74787 2.48013   3
   1  -8   0 6.46002 2.85376  12
   1  -8   0 7.70830 1.90755  10
   1  -8   0 7.54482 3.94950   2
   1  -8   0 6.49755 2.58948   4
   1  -8   0 9.94806 3.39703   8
  -1   8   0 9.16766 1.91400  11
  -1   8   0 8.48262 2.28333   3
  -1   8   0 9.76254 2.58288   1
   0  -8   0 382.729  12.656  12
   0  -8   0 378.905  12.559  11
   0  -8   0 368.868  13.622   3
   0  -8   0 386.678  12.265   4
   0  -8   0 388.311  14.747   2
   0  -8   0 403.508  14.899   8
   0  -8   0 394.632  13.267   6
   0   8   0 374.829  13.787   3
   0   8   0 381.159  12.530  11
   0   8   0 386.797  12.837   1
  -1  -8   0 479.469  17.738   8
  -1  -8   0 505.765  15.016  12
  -1  -8   0 506.457  16.389   6
  -1  -8   0 494.526  17.075   3
  -1  -8   0 498.506  17.046   2
  -1  -8   0 487.795  13.225   4
  -1  -8   0 507.366  15.913  11
   1   8   0 498.640  15.295   1
   1   8   0 512.414  17.325   3
   1   8   0 511.971  15.833  11
  -2  -8   0 395.082  15.359   8
  -2  -8   0 382.028  13.840   6
  -2  -8   0 380.537  14.459   2
  -2  -8   0 380.067  14.456   3
  -2  -8   0 389.864  12.445  12
  -2  -8   0 375.577  13.414  11
   2   8   0 372.113  12.164   1
   2   8   0 379.427  13.336  11
   2   8   0 353.034  14.314   3
  -3  -8   0 1522.02   36.11   5
  -3  -8   0 1467.60   39.90  11
  -3  -8   0 1466.05   43.95   8
  -3  -8   0 1604.08   41.22  12
  -3  -8   0 1544.05   41.58   6
  -3  -8   0 1495.20   42.75   3
  -3  -8   0 1585.56   41.60   2
   3   8   0 1494.00   38.65   1
   3   8   0 1474.44   43.14   3
  -4  -8   0 1.77828 3.32287   2
  -4  -8   0 3.75447 1.50935   5
  -4  -8   0 6.20880 4.05769   8
  -4  -8   0 2.51771 2.00760   6
  -4  -8   0 2.19804 1.75216  11
  -4  -8   0 4.15787 2.75511  12
  -4  -8   0 5.36885 3.75681   3
   4   8   0 1.35924 2.23395   3
  -5  -8   0 44.2355  5.4458   6
  -5  -8   0 37.3376  4.0648   5
  -5  -8   0 47.4062  5.2361  12
  -5  -8   0 45.4396  6.0466   2
  -5  -8   0 47.9481  6.0935   3
   5   8   0 41.7656  5.6215   3
  -6  -8   0 9.48534 3.39275  12
  -6  -8   0 7.33425 3.73064   2
  -6  -8   0 12.3129  3.8609   3
  -6  -8   0 13.5636  3.4081   6
  -6  -8   0 7.55645 2.25843   5
   6   8   0 11.9159  3.6881   3
  -7  -8   0 2.66325 3.88923   2
  -7  -8   0 4.42495 2.73524   6
  -7  -8   0 4.24343 3.92059   3
  -7  -8   0 3.34385 3.89721   7
   7   8   0 1.74426 2.96152   3
  -8  -8   0 78.7845  8.4860   3
  -8  -8   0 79.9527  8.7225   2
  -8  -8   0 87.5081  9.4441   7
  -8  -8   0 74.9833  7.0895   6
   8   8   0 68.9116  7.5312   3
  -9  -8   0 33.7838  5.7896   6
  -9  -8   0 42.2850  7.7018   7
  -9  -8   0 32.6704  6.9767   2
  -9  -8   0 31.5499  6.3239   3
   9   8   0 32.2135  6.3255   3
 -10  -8   0 29.7209  7.2861   2
 -10  -8   0 20.9231  4.9718   6
 -10  -8   0 28.0821  6.2660   3
 -10  -8   0 17.2187  6.4014   7
  10   8   0 19.6283  5.4744   3
 -11  -8   0 24.5705  7.2378   2
 -11  -8   0 33.6389  7.6611   7
 -12  -8   0 10.2823  6.8498   7
 -12  -8   0 14.5532  6.8027   2
 -13  -8   0 129.004  13.172   7
 -13  -8   0 131.520  12.983   2
 -14  -8   0 22.5589  7.0033   2
 -14  -8   0 -3.1327  6.4453   7
 -14   9   0 67.1400  9.9863   1
 -13   9   0 12.0090  5.8850   1
 -12   9   0 35.5570  7.3350   1
  11  -9   0 32.1528  6.0051  12
 -11   9   0 14.9486  6.3828  12
 -11   9   0 19.7756  6.0504   1
  10  -9   0 80.7716  7.9047  12
 -10   9   0 63.7228  8.8254   1
 -10   9   0 72.2582  9.4148  12
   9  -9   0 3.62099 3.67450   8
   9  -9   0 2.82757 2.90447  12
  -9   9   0 -1.6213  3.6638   1
  -9   9   0 5.11386 4.85648  12
   8  -9   0 100.938   8.209  12
   8  -9   0 83.3350  8.4130   8
  -8   9   0 73.5978  8.3847  12
  -8   9   0 89.3910  8.6556   1
   7  -9   0 4.63489 2.47296  10
   7  -9   0 0.48884 3.88040   8
   7  -9   0 3.62099 3.07803  12
  -7   9   0 1.61794 2.49723   9
  -7   9   0 3.30984 3.38423   1
  -7   9   0 1.41249 3.54075  12
   6  -9   0 13.5613  3.7875   4
   6  -9   0 5.26061 2.64918  12
   6  -9   0 7.84104 2.44949  10
   6  -9   0 11.8078  4.5220   8
  -6   9   0 6.89140 3.83105  12
  -6   9   0 3.61993 3.37313   1
  -6   9   0 5.43892 2.99949   9
   5  -9   0 19.2301  4.2744  12
   5  -9   0 23.1580  5.4767   8
   5  -9   0 26.7383  4.8827   4
   5  -9   0 24.8620  3.8763  10
  -5   9   0 22.5776  4.7777   1
  -5   9   0 15.0048  3.6927   9
   4  -9   0 157.136   9.815   4
   4  -9   0 156.096   6.218   6
   4  -9   0 159.077   8.737  12
   4  -9   0 150.998   9.760   8
   4  -9   0 146.037   8.031  10
   4  -9   0 144.715  12.531   2
  -4   9   0 163.548   9.532   1
   3  -9   0 241.338   8.768   6
   3  -9   0 232.930  13.823   2
   3  -9   0 229.104  11.318   8
   3  -9   0 231.585  10.430  12
   3  -9   0 235.233  10.841   4
   3  -9   0 230.388   9.900  10
  -3   9   0 213.897   7.680  11
  -3   9   0 237.796   9.580   3
  -3   9   0 239.010  10.920   1
  -3   9   0 240.256   8.046  11
   2  -9   0 26.3865  4.3687  12
   2  -9   0 20.4760  3.1066  10
   2  -9   0 27.1323  4.0693   3
   2  -9   0 22.2248  5.6835   2
   2  -9   0 27.8620  4.9606   8
   2  -9   0 18.9311  3.8534   4
   2  -9   0 24.8882  3.2356   6
  -2   9   0 27.1575  3.9701   3
  -2   9   0 22.6996  4.1089   1
  -2   9   0 23.2649  2.7896  11
   1  -9   0 83.5396  8.0499   2
   1  -9   0 77.6150  4.6312  10
   1  -9   0 76.2956  6.6474   8
   1  -9   0 83.9399  5.1679   6
   1  -9   0 73.9262  6.3073  12
   1  -9   0 58.9081  5.9721   3
   1  -9   0 81.3083  6.9763   4
  -1   9   0 69.9270  5.3979   3
  -1   9   0 70.5877  5.5715   1
  -1   9   0 86.1487  4.8143  11
   0  -9   0 361.516  14.802   2
   0  -9   0 372.816  12.716  12
   0  -9   0 376.876  14.263   3
   0  -9   0 400.999  15.572   8
   0  -9   0 369.786  12.463   4
   0  -9   0 393.058  13.676   6
   0   9   0 380.141  12.911  11
   0   9   0 384.356  14.278   3
   0   9   0 391.432  13.363   1
  -1  -9   0 6.23487 2.33066  12
  -1  -9   0 7.26793 2.41352   6
  -1  -9   0 7.85593 2.24904  11
  -1  -9   0 3.23146 3.45441   8
  -1  -9   0 8.51168 3.33645   3
  -1  -9   0 8.75941 1.66719   4
  -1  -9   0 14.2401  4.0819   2
   1   9   0 5.88077 2.46961   3
   1   9   0 4.71323 2.29100   1
  -2  -9   0 1292.33   34.84  11
  -2  -9   0 1311.44   36.37   2
  -2  -9   0 1336.13   36.35   6
  -2  -9   0 1319.12   34.84  12
  -2  -9   0 1089.51   36.33   3
   2   9   0 1296.42   37.76   3
   2   9   0 1314.88   33.88   1
  -3  -9   0 276.971  10.388   5
  -3  -9   0 261.256  12.725   2
  -3  -9   0 267.011  10.355  12
  -3  -9   0 282.251  11.888  11
  -3  -9   0 282.995  13.713   8
  -3  -9   0 282.798  12.887   3
  -3  -9   0 290.939  12.393   6
   3   9   0 252.849  12.471   3
  -4  -9   0 194.691  10.166   6
  -4  -9   0 199.526  11.724   8
  -4  -9   0 194.686  10.813   3
  -4  -9   0 187.497  10.700   2
  -4  -9   0 195.535   8.506   5
   4   9   0 194.223  10.621   3
  -5  -9   0 255.589  13.007   3
  -5  -9   0 256.623  10.199   5
  -5  -9   0 256.797  12.424   6
  -5  -9   0 260.705  12.774   2
   5   9   0 272.202  12.858   3
  -6  -9   0 14.5249  3.7649   6
  -6  -9   0 26.9157  5.3135   2
  -6  -9   0 15.3274  4.6346   3
   6   9   0 17.4356  4.3055   3
  -7  -9   0 13.7019  4.8150   7
  -7  -9   0 11.3185  4.8357   3
  -7  -9   0 11.6688  3.7503   6
  -7  -9   0 13.9847  4.9379   2
   7   9   0 9.78769 4.01068   3
  -8  -9   0 81.1631  8.8428   3
  -8  -9   0 77.4553  7.4390   6
  -8  -9   0 112.708  10.357   7
  -8  -9   0 96.4771  9.6079   2
   8   9   0 78.2993  8.4270   3
  -9  -9   0 8.82772 5.11809   2
  -9  -9   0 9.84096 5.39112   7
  -9  -9   0 7.25240 4.79255   3
  -9  -9   0 5.15397 3.31277   6
   9   9   0 5.67168 4.02640   3
 -10  -9   0 14.2766  5.9491   2
 -10  -9   0 36.3715  7.9270   7
 -10  -9   0 26.7428  6.5511   3
 -10  -9   0 16.6222  4.7283   6
  10   9   0 11.9735  4.6557   3
 -11  -9   0 -3.2773  3.8753   3
 -11  -9   0 -2.9275  4.8830   2
 -11  -9   0 3.29832 5.46173   7
  11   9   0 3.82004 3.76684   3
 -12  -9   0 34.4957  8.4778   7
 -12  -9   0 25.9413  7.4871   2
 -13  -9   0 13.6701  6.4873   2
 -13  -9   0 7.66730 6.26468   7
 -14  10   0 29.9663  7.8729   1
 -13  10   0 -1.1423  4.6051   1
 -12  10   0 129.553  11.801   1
  11 -10   0 13.8728  3.1439  12
 -11  10   0 3.88217 4.31842   1
 -11  10   0 1.95893 5.26838  12
  10 -10   0 22.9439  4.9963  12
 -10  10   0 7.85530 5.61048  12
 -10  10   0 22.0679  6.1094   1
   9 -10   0 72.9757  7.3422  12
  -9  10   0 76.6498  9.5863  12
  -9  10   0 69.5935  9.0251   1
   8 -10   0 71.8279  8.8448   8
   8 -10   0 103.124   8.240  12
  -8  10   0 97.3716  9.1740  12
  -8  10   0 85.8123  8.6315   1
   7 -10   0 215.278  12.313   8
   7 -10   0 203.671  11.363  12
  -7  10   0 184.104  11.699   1
  -7  10   0 195.269  12.045  12
   6 -10   0 378.188  16.743   8
   6 -10   0 407.056  16.663  12
   6 -10   0 400.148  15.685   4
   6 -10   0 372.845  15.389  10
  -6  10   0 406.874  16.914   1
   5 -10   0 164.906   8.692  10
   5 -10   0 172.360   9.504  12
   5 -10   0 159.371  13.432   2
   5 -10   0 154.808   9.624   4
   5 -10   0 164.899  10.167   8
   4 -10   0 -2.8637  5.1514   2
   4 -10   0 1.99894 2.26936  10
   4 -10   0 1.00115 3.84683   8
   4 -10   0 -0.0650  2.4848  12
   4 -10   0 -3.2289  3.2533   4
  -4  10   0 -1.8863  2.9143   1
   3 -10   0 9.21541 3.42291  12
   3 -10   0 5.51936 3.94291   8
   3 -10   0 5.74715 1.96626   6
   3 -10   0 7.05336 4.05286   4
   3 -10   0 9.85074 5.80067   2
   3 -10   0 9.55715 2.81481  10
  -3  10   0 10.5413  3.5815   1
  -3  10   0 5.30418 2.46729   3
   2 -10   0 604.124  21.778   8
   2 -10   0 643.530  19.754  10
   2 -10   0 586.938  19.852   4
   2 -10   0 624.869  18.994   6
   2 -10   0 621.046  23.627   2
   2 -10   0 616.651  20.928  12
   2 -10   0 602.940  19.998   3
  -2  10   0 614.946  20.313   1
  -2  10   0 631.558  18.007  11
  -2  10   0 606.474  20.310   3
   1 -10   0 127.969   7.819  12
   1 -10   0 135.029   8.816   3
   1 -10   0 154.892   9.314   8
   1 -10   0 130.662   7.099   6
   1 -10   0 135.386  11.577   2
   1 -10   0 153.672   8.958   4
  -1  10   0 128.564   8.150   1
  -1  10   0 123.529   6.438  11
  -1  10   0 134.746   8.112   3
   0 -10   0 24.1816  4.7209   3
   0 -10   0 22.1851  3.6573   6
   0 -10   0 22.3127  3.7048   4
   0 -10   0 18.1503  5.1874   2
   0 -10   0 21.7706  5.4196   8
   0  10   0 24.4097  4.3055   3
   0  10   0 27.9555  4.2171   1
  -1 -10   0 138.439  10.330   2
  -1 -10   0 157.265  10.042   8
  -1 -10   0 183.341   9.056   6
  -1 -10   0 169.499  10.099   3
  -1 -10   0 155.974   8.087  11
   1  10   0 162.961   9.437   3
   1  10   0 162.543   8.192   1
  -2 -10   0 309.622  12.841   6
  -2 -10   0 284.403  11.938  11
  -2 -10   0 283.389  13.376   2
   2  10   0 279.398  12.957   3
   2  10   0 274.846  10.667   1
  -3 -10   0 51.4090  5.3288   6
  -3 -10   0 60.6288  6.8381   3
  -3 -10   0 46.7137  6.4234   8
  -3 -10   0 72.0573  7.5086   2
   3  10   0 52.4463  6.6952   3
  -4 -10   0 374.224  15.887   3
  -4 -10   0 375.394  15.667   2
  -4 -10   0 387.208  15.801   6
  -4 -10   0 357.952  16.969   8
   4  10   0 362.916  15.957   3
  -5 -10   0 77.7554  6.8279   6
  -5 -10   0 74.5844  7.7607   3
  -5 -10   0 61.1556  7.4335   2
   5  10   0 78.2778  7.3705   3
  -6 -10   0 187.993  11.173   6
  -6 -10   0 203.845  12.635   2
  -6 -10   0 205.906  12.653   3
  -7 -10   0 -1.2562  3.5754   7
  -7 -10   0 2.49698 3.79410   2
  -7 -10   0 -0.1929  2.3581   6
  -7 -10   0 4.90513 4.18596   3
   7  10   0 -0.1510  2.7154   3
  -8 -10   0 16.7437  5.4581   7
  -8 -10   0 5.83115 3.24563   6
  -8 -10   0 1.50826 4.17461   3
  -8 -10   0 10.0729  4.7765   2
   8  10   0 6.70909 4.17249   3
  -9 -10   0 12.9608  4.4882   6
  -9 -10   0 10.8393  5.2271   3
  -9 -10   0 14.8529  5.8650   2
  -9 -10   0 15.0725  5.8093   7
   9  10   0 9.93882 4.66825   3
 -10 -10   0 38.9506  7.9577   7
 -10 -10   0 39.7020  7.9212   2
 -10 -10   0 31.2354  6.3671   6
 -10 -10   0 43.5656  7.8091   3
  10  10   0 38.4237  7.6450   3
 -11 -10   0 -2.9450  5.1538   2
 -11 -10   0 4.04187 3.89797   6
 -11 -10   0 2.74354 5.27362   7
 -11 -10   0 -4.9639  4.1485   3
  11  10   0 5.42853 4.56519   3
 -12 -10   0 4.71499 5.67628   7
 -12 -10   0 11.2942  6.3137   2
 -13 -10   0 19.4867  7.1399   2
 -13 -10   0 9.52962 6.61747   7
 -14  11   0 0.54712 4.44665   1
 -13  11   0 80.0566 11.1165   1
 -12  11   0 74.8977 10.5948   1
 -11  11   0 76.1222 10.0548   1
 -11  11   0 67.5800 10.7165  12
  10 -11   0 66.1875  6.8338  12
 -10  11   0 41.4388  8.7270  12
 -10  11   0 55.1990  8.6538   1
   9 -11   0 27.8133  5.0192  12
  -9  11   0 32.6072  7.1028  12
  -9  11   0 25.0281  6.0479   1
   8 -11   0 6.49249 2.89723  12
  -8  11   0 -4.3818  3.1900   1
   7 -11   0 472.899  18.034   4
   7 -11   0 428.838  18.517  12
   7 -11   0 440.670  19.195   8
  -7  11   0 427.350  18.693   1
   6 -11   0 160.829   9.241  10
   6 -11   0 150.053  13.787   2
   6 -11   0 159.176  11.051   8
   6 -11   0 184.486  10.965   4
   6 -11   0 180.494  10.323  12
  -6  11   0 163.949  10.881   1
   5 -11   0 5.83496 2.76478  12
   5 -11   0 -1.0566  3.7987   8
   5 -11   0 2.31729 2.31294  10
   5 -11   0 4.44533 3.77412   4
   5 -11   0 13.5455  6.3524   2
  -5  11   0 5.48621 3.89326   1
   4 -11   0 121.422   8.097  12
   4 -11   0 105.526  11.171   2
   4 -11   0 114.772   8.735   8
   4 -11   0 117.750   7.189  10
   4 -11   0 113.839   8.880   4
  -4  11   0 113.704   8.342   1
   3 -11   0 0.85574 3.22988   4
   3 -11   0 3.67191 2.77241  12
   3 -11   0 6.58934 3.84084   8
   3 -11   0 -0.5787  1.5018   6
   3 -11   0 5.87501 5.23305   2
   3 -11   0 4.43562 2.22470  10
  -3  11   0 2.40326 2.90987   1
   2 -11   0 22.6015  3.5881   6
   2 -11   0 27.4864  4.9188   3
   2 -11   0 32.9200  5.0370   4
   2 -11   0 30.7913  5.5897   8
   2 -11   0 35.8306  6.6950   2
   2 -11   0 28.1157  3.6320  10
  -2  11   0 29.2963  4.9329   1
  -2  11   0 20.1845  3.9718   3
   1 -11   0 8.83107 4.09543   8
   1 -11   0 10.7986  3.6252   3
   1 -11   0 10.5578  4.9697   2
   1 -11   0 6.70638 2.50808   6
   1 -11   0 7.11668 3.44890   4
  -1  11   0 10.1794  3.4592   1
  -1  11   0 5.36863 2.79757   3
   0 -11   0 50.4097  5.3598   4
   0 -11   0 53.0598  5.0559   6
   0 -11   0 48.2885  6.5861   8
   0 -11   0 50.0427  6.6576   2
   0 -11   0 63.3904  7.0326   3
   0  11   0 54.1774  6.3219   3
   0  11   0 54.6905  5.8719   1
  -1 -11   0 5.29722 3.07471   3
  -1 -11   0 -0.8467  3.0251   8
  -1 -11   0 6.94321 3.80686   2
  -1 -11   0 3.62405 2.04074   6
   1  11   0 4.75828 2.55923   3
   1  11   0 4.70782 2.59219   1
  -2 -11   0 0.41887 3.17307   2
  -2 -11   0 -0.2522  2.6540   3
  -2 -11   0 0.69508 1.77097   6
   2  11   0 0.89633 2.14448   3
  -3 -11   0 191.599  10.903   3
  -3 -11   0 170.289  10.720   2
  -3 -11   0 172.833  10.010   6
   3  11   0 183.469  10.594   3
  -4 -11   0 113.782   9.277   3
  -4 -11   0 125.696   8.707   6
  -4 -11   0 119.950   9.777   8
  -4 -11   0 107.015   9.343   2
   4  11   0 120.228   8.844   3
  -5 -11   0 373.687  17.298   3
  -5 -11   0 355.912  16.405   2
  -5 -11   0 354.079  16.310   6
   5  11   0 382.569  17.503   3
  -6 -11   0 366.528  17.062   2
  -6 -11   0 329.378  16.703   3
  -6 -11   0 359.832  16.704   6
   6  11   0 390.356  17.533   3
  -7 -11   0 58.1711  8.2517   2
  -7 -11   0 43.8039  7.4446   3
  -7 -11   0 38.1436  6.3283   6
  -7 -11   0 53.3522  7.8297   7
   7  11   0 56.5584  8.4676   3
  -8 -11   0 27.0113  6.9143   2
  -8 -11   0 20.0324  6.1296   3
  -8 -11   0 32.7857  6.9585   7
  -8 -11   0 16.8174  4.7274   6
   8  11   0 31.4964  7.2040   3
  -9 -11   0 38.9183  7.7084   7
  -9 -11   0 40.8431  7.9404   3
  -9 -11   0 34.3292  6.3904   6
  -9 -11   0 42.8597  8.2211   2
   9  11   0 37.6700  7.4990   3
 -10 -11   0 15.5310  5.1310   6
 -10 -11   0 27.5000  7.4961   7
 -10 -11   0 34.4938  8.2076   2
 -10 -11   0 34.1787  7.6145   3
  10  11   0 28.2170  7.1383   3
 -11 -11   0 21.1515  6.9214   3
 -11 -11   0 27.1191  7.2823   2
 -11 -11   0 25.8156  7.2291   7
  11  11   0 19.7637  6.3274   3
 -12 -11   0 10.3380  6.5880   7
 -12 -11   0 20.7684  7.2620   2
 -13  12   0 7.90805 5.76058   1
 -12  12   0 0.43225 4.32706   1
 -11  12   0 43.3988  8.6026   1
 -10  12   0 18.3924  6.2774   1
   9 -12   0 65.9068  6.6372  12
  -9  12   0 34.7626  7.1397   1
   8 -12   0 4.79367 4.82616   4
   8 -12   0 11.4298  3.3761  12
  -8  12   0 7.99293 4.46537   1
   7 -12   0 100.895   7.851  12
   7 -12   0 88.8938 11.8929   2
   7 -12   0 98.1165  9.4794   4
  -7  12   0 95.0083  9.1169   1
   6 -12   0 37.3058  8.7795   2
   6 -12   0 44.5565  6.5192   4
   6 -12   0 29.9343  6.3202   8
   5 -12   0 440.686  19.149   8
   5 -12   0 463.381  18.093   4
   5 -12   0 461.816  17.801  10
   5 -12   0 489.862  23.193   2
  -5  12   0 473.615  18.990   1
   4 -12   0 253.253  16.551   2
   4 -12   0 239.522  10.917  10
   4 -12   0 231.728  12.390   4
   4 -12   0 207.192  12.232   8
  -4  12   0 226.074  12.335   1
   3 -12   0 109.781  11.242   2
   3 -12   0 101.767   8.648   4
   3 -12   0 87.8318  8.1364   8
  -3  12   0 111.050   8.116   1
   2 -12   0 117.725   9.146   8
   2 -12   0 129.933  11.995   2
   2 -12   0 137.413   8.878   4
   2 -12   0 118.723   7.213   6
  -2  12   0 119.963   7.853   3
  -2  12   0 129.869   8.652   1
   1 -12   0 -0.4914  4.0424   2
   1 -12   0 -3.3926  2.9722   8
   1 -12   0 0.57606 1.84506   6
   1 -12   0 -3.0640  2.4492   4
   1 -12   0 -4.6594  2.4533   3
  -1  12   0 0.01838 2.44989   1
  -1  12   0 -0.1453  2.1019   3
   0 -12   0 88.5131  6.9090   6
   0 -12   0 105.708   9.309   2
   0 -12   0 102.328   8.626   8
   0 -12   0 95.8906  5.8932   4
   0 -12   0 104.146   8.678   3
   0  12   0 102.170   7.882   3
   0  12   0 98.8692  7.1181   1
  -1 -12   0 15.9697  4.6264   8
  -1 -12   0 13.3184  4.0306   3
  -1 -12   0 16.8729  4.7677   2
  -1 -12   0 10.5954  3.1616   6
   1  12   0 10.1023  3.1848   1
   1  12   0 14.6049  4.1105   3
  -2 -12   0 8.66435 2.99849   6
  -2 -12   0 10.6743  4.2025   2
  -2 -12   0 12.1927  4.1712   8
  -2 -12   0 10.0378  3.9049   3
   2  12   0 12.6353  3.8511   3
  -3 -12   0 16.0820  3.7100   6
  -3 -12   0 12.2290  4.5672   2
  -3 -12   0 17.4669  4.8591   3
   3  12   0 16.6195  4.5349   3
  -4 -12   0 35.9961  6.5948   2
  -4 -12   0 26.1058  4.9457   6
  -4 -12   0 35.1435  6.6068   3
   4  12   0 34.2036  6.3772   3
  -5 -12   0 431.434  18.772   2
  -5 -12   0 446.767  19.298   3
  -5 -12   0 405.722  18.309   6
   5  12   0 421.542  19.281   3
  -6 -12   0 19.0275  5.7708   2
  -6 -12   0 22.7315  6.1170   3
  -6 -12   0 20.3198  5.0207   6
   6  12   0 15.7825  5.4318   3
  -7 -12   0 97.7057  8.8896   6
  -7 -12   0 114.158  10.457   3
  -7 -12   0 112.811  11.174   2
  -8 -12   0 5.87657 4.97135   2
  -8 -12   0 5.97648 4.86963   7
  -8 -12   0 3.80711 3.37983   6
  -8 -12   0 2.82352 4.81719   3
   8  12   0 2.29089 3.36733   3
  -9 -12   0 83.0581 10.8301   2
  -9 -12   0 78.1855  9.6499   6
  -9 -12   0 80.0040 10.4601   7
  -9 -12   0 92.2448 11.3594   3
   9  12   0 91.5608  9.6884   3
 -10 -12   0 6.09931 5.09217   7
 -10 -12   0 2.60916 5.00815   3
 -10 -12   0 7.47280 5.45482   2
  10  12   0 11.1302  5.3600   3
 -11 -12   0 87.6813 11.7203   2
  11  12   0 136.537  11.849   3
 -12 -12   0 8.93165 5.69005   2
  12  12   0 4.72623 4.88972   3
 -13  13   0 12.8139  6.2548   1
 -12  13   0 23.4475  7.0179   1
 -11  13   0 41.5940  8.3908   1
 -10  13   0 19.0669  6.3914   1
   9 -13   0 112.519  14.746   2
  -9  13   0 111.081  10.699   1
   8 -13   0 4.92724 5.24626   4
   8 -13   0 16.2191  8.3363   2
  -8  13   0 -9.2430  3.4270   1
   7 -13   0 26.8317  9.0508   2
   7 -13   0 8.20095 5.27509   4
  -7  13   0 17.8156  5.2675   1
   6 -13   0 124.228  13.831   2
   6 -13   0 132.822  10.338   4
  -6  13   0 124.802  10.369   1
   5 -13   0 162.818  11.277   8
   5 -13   0 180.766  11.643   4
   5 -13   0 185.491  15.905   2
   5 -13   0 171.071   9.679  10
  -5  13   0 176.634  11.547   1
   4 -13   0 268.204  14.571   8
   4 -13   0 274.567  18.307   2
   4 -13   0 250.465  13.313   4
  -4  13   0 318.505  14.718   1
   3 -13   0 540.992  23.415   2
   3 -13   0 507.383  21.359   8
   3 -13   0 516.861  19.353   4
  -3  13   0 571.558  20.569   1
   2 -13   0 28.3173  5.8219   8
   2 -13   0 25.5645  4.1377   6
   2 -13   0 23.8943  6.6512   2
   2 -13   0 24.1287  4.8050   4
  -2  13   0 25.4347  4.6201   3
  -2  13   0 23.8742  4.8959   1
   1 -13   0 16.4513  5.6587   2
   1 -13   0 15.1475  3.6710   6
   1 -13   0 19.7025  5.2755   8
   1 -13   0 22.9653  4.9723   3
   1 -13   0 18.6148  3.9396   4
  -1  13   0 22.5459  4.7581   1
  -1  13   0 18.6484  4.4260   3
   0 -13   0 14.4746  5.0640   8
   0 -13   0 13.7513  4.4599   3
   0 -13   0 13.3510  5.2903   2
   0 -13   0 16.1107  2.6949   4
   0 -13   0 14.9204  3.7124   6
   0  13   0 13.6410  4.1963   3
   0  13   0 14.4745  3.9055   1
  -1 -13   0 0.56105 3.61577   3
  -1 -13   0 1.03106 4.13675   2
  -1 -13   0 -2.5823  1.5187   6
   1  13   0 -1.1493  2.7754   3
  -2 -13   0 5.16259 2.85826   6
  -2 -13   0 14.9220  5.2069   3
  -2 -13   0 19.2211  5.2759   2
   2  13   0 11.2009  4.1812   3
  -3 -13   0 68.0420  6.9735   6
  -3 -13   0 74.3112  8.8863   3
  -3 -13   0 77.0437  8.8327   2
   3  13   0 70.6100  8.8641   3
  -4 -13   0 11.9302  3.8162   6
  -4 -13   0 14.5515  5.0985   2
  -4 -13   0 12.6960  5.0985   3
   4  13   0 17.7794  4.9423   3
  -5 -13   0 7.42486 4.66192   2
  -5 -13   0 9.03348 5.16428   3
  -5 -13   0 8.83140 3.80180   6
   5  13   0 12.8059  4.9529   3
  -6 -13   0 11.3893  5.6393   3
  -6 -13   0 12.2598  4.2235   6
  -6 -13   0 15.5093  6.1530   2
   6  13   0 1.89439 4.25692   3
  -7 -13   0 94.1177  9.2017   6
  -7 -13   0 92.1849 10.9643   2
  -7 -13   0 101.209  11.009   3
   7  13   0 94.3713  9.9143   3
  -8 -13   0 21.2311  6.6832   2
  -8 -13   0 19.5848  6.2333   7
  -8 -13   0 21.7583  5.7962   6
  -8 -13   0 21.3807  6.9372   3
   8  13   0 17.1822  5.9138   3
  -9 -13   0 62.1148  9.9956   3
  -9 -13   0 54.4374  9.4101   2
   9  13   0 75.9576 10.9015   3
 -10 -13   0 32.8097  7.8045   2
 -10 -13   0 31.7071  8.6620   3
  10  13   0 30.6304  7.6566   3
 -11 -13   0 96.7135 12.5159   2
  11  13   0 95.6334 12.6485   3
  12 -14   0 2.69426 7.96339   2
 -12  14   0 -0.2091  4.8080   1
  11 -14   0 6.23477 8.07308   2
 -11  14   0 6.80835 5.15915   1
  10 -14   0 65.7614 13.5169   2
 -10  14   0 50.2610  8.9330   1
   9 -14   0 31.5534  7.8956   4
   9 -14   0 31.8494 10.6612   2
  -9  14   0 38.2920  8.1921   1
   8 -14   0 -2.4456  7.3641   2
   8 -14   0 -0.0335  5.1619   4
  -8  14   0 0.37307 4.12234   1
   7 -14   0 10.9746  8.0113   2
   7 -14   0 11.9956  5.8139   4
   6 -14   0 44.1307  7.5212   4
   6 -14   0 42.2086  9.8016   2
  -6  14   0 36.8283  7.0883   1
   5 -14   0 40.1328  9.5883   2
   5 -14   0 36.5752  6.7609   4
  -5  14   0 46.1329  7.5010   1
   4 -14   0 439.274  17.846   4
   4 -14   0 401.437  20.973   2
  -4  14   0 423.193  18.253   1
   3 -14   0 45.2604  8.6910   2
   3 -14   0 49.1046  6.6803   4
  -3  14   0 46.6349  7.1056   1
   2 -14   0 291.550  13.079   4
   2 -14   0 320.484  17.207   2
  -2  14   0 288.650  14.001   1
  -2  14   0 308.029  14.402   3
   1 -14   0 111.354  11.257   2
   1 -14   0 114.207   7.917   6
   1 -14   0 102.015   7.238   4
  -1  14   0 96.9300  8.3111   3
  -1  14   0 94.2601  8.1054   1
   0 -14   0 67.2628  8.2021   3
   0 -14   0 53.9820  6.5932   6
   0 -14   0 57.5339  8.0074   2
   0  14   0 54.6913  7.4891   3
   0  14   0 60.3670  6.9936   1
  -1 -14   0 12.2080  4.9444   3
  -1 -14   0 6.04644 3.06127   6
  -1 -14   0 8.91929 4.95062   2
   1  14   0 10.7665  4.0500   3
  -2 -14   0 180.881  11.090   6
  -2 -14   0 163.599  11.855   2
  -2 -14   0 200.875  12.675   3
   2  14   0 165.642  11.537   3
  -3 -14   0 1.08774 2.46537   6
  -3 -14   0 2.05153 4.44150   2
  -3 -14   0 -1.2699  1.6948   3
   3  14   0 2.86111 3.49730   3
  -4 -14   0 -1.1228  4.1153   2
  -4 -14   0 3.33999 4.37300   3
  -4 -14   0 2.57154 2.76204   6
   4  14   0 -0.6169  3.0150   3
  -5 -14   0 -0.4413  2.4492   6
  -5 -14   0 -2.0703  4.4500   2
  -5 -14   0 -8.7056  3.4311   3
   5  14   0 1.98961 3.50410   3
  -6 -14   0 26.5432  5.8304   6
  -6 -14   0 36.7859  7.6505   3
  -6 -14   0 35.6597  7.6050   2
   6  14   0 21.0863  6.2979   3
  -7 -14   0 16.2227  5.4814   6
  -7 -14   0 27.8291  7.5762   2
  -7 -14   0 19.6851  6.6700   3
   7  14   0 20.4660  6.2066   3
  -8 -14   0 7.72504 5.88091   3
  -8 -14   0 9.82146 6.19274   2
   8  14   0 7.14156 3.48092   3
  -9 -14   0 -5.0420  5.4152   3
  -9 -14   0 -3.6687  4.3577   2
   9  14   0 -1.5099  4.1668   3
 -10 -14   0 36.4931  8.7760   2
  10  14   0 39.0871  8.4937   3
  11 -15   0 12.9868 10.0987   2
 -11  15   0 -0.8270  4.7935   1
  10 -15   0 8.87086 8.97202   2
  10 -15   0 14.4425  6.2647   4
 -10  15   0 -5.3961  4.0267   1
   9 -15   0 -3.9842  5.4808   4
   9 -15   0 -2.7113  8.3910   2
  -9  15   0 1.19937 4.84821   1
   8 -15   0 36.2325 10.8340   2
   8 -15   0 32.0402  7.4857   4
  -8  15   0 29.1222  7.3158   1
   7 -15   0 8.26584 8.35803   2
   7 -15   0 -3.4409  5.4356   4
  -7  15   0 2.38756 4.48501   1
   6 -15   0 5.96712 5.16774   4
   6 -15   0 1.77986 7.72327   2
  -6  15   0 -2.0554  3.6511   1
   5 -15   0 49.8177  7.2151   4
   5 -15   0 27.2305  9.0133   2
  -5  15   0 38.6992  7.2398   1
   4 -15   0 54.3709  7.3944   4
   4 -15   0 40.0186  9.5396   2
  -4  15   0 40.5793  7.0415   1
   3 -15   0 37.1216  8.6223   2
   3 -15   0 40.1299  6.5739   4
  -3  15   0 41.4976  6.5907   1
   2 -15   0 370.136  19.209   2
   2 -15   0 358.523  14.561   4
  -2  15   0 385.608  17.101   3
  -2  15   0 374.026  16.557   1
   1 -15   0 7.11782 3.21343   4
   1 -15   0 4.87213 5.37391   2
   1 -15   0 4.63428 2.91135   6
  -1  15   0 2.02352 3.63120   1
  -1  15   0 4.01913 3.47036   3
   0 -15   0 172.550  10.751   6
   0 -15   0 182.046  13.349   2
   0  15   0 199.897  12.425   3
  -1 -15   0 119.873  10.593   3
  -1 -15   0 76.0260  7.5243   6
  -1 -15   0 113.319  11.006   2
   1  15   0 108.960   9.561   3
  -2 -15   0 98.0945  8.4058   6
  -2 -15   0 106.360  10.474   3
  -2 -15   0 94.2375 10.4588   2
   2  15   0 90.7062  9.4799   3
  -3 -15   0 63.8934  9.3449   3
  -3 -15   0 75.1604  9.7866   2
  -3 -15   0 60.6398  8.2863   6
   3  15   0 68.7952  9.6261   3
  -4 -15   0 65.4168  9.3865   3
  -4 -15   0 43.9143  6.9982   6
  -4 -15   0 57.8038  8.6548   2
   4  15   0 63.7067  9.2298   3
  -5 -15   0 1.25955 5.13538   2
  -5 -15   0 11.1953  5.6639   3
  -5 -15   0 4.85996 3.52314   6
   5  15   0 3.61466 4.12751   3
  -6 -15   0 -7.1787  4.1578   3
  -6 -15   0 0.54573 5.07019   2
  -6 -15   0 2.43162 3.66108   6
   6  15   0 4.22918 3.91756   3
  -7 -15   0 5.56022 5.55728   3
  -7 -15   0 9.39988 6.41189   2
   7  15   0 -0.9345  4.1761   3
  -8 -15   0 12.9336  7.1381   3
  -8 -15   0 11.3550  6.4864   2
   8  15   0 16.7218  5.7339   3
  -9 -15   0 12.1871  6.3453   2
   9  15   0 3.83687 5.21274   3
  10  15   0 19.5838  6.0627   3
  11 -16   0 17.4748  7.8704   4
  11 -16   0 40.6324 12.1551   2
 -11  16   0 36.4087  8.2742   1
  10 -16   0 14.9020  7.0349   4
  10 -16   0 4.19324 9.08324   2
 -10  16   0 10.4889  5.6762   1
   9 -16   0 3.36556 8.77954   2
   9 -16   0 4.45197 5.78176   4
  -9  16   0 0.26449 4.64137   1
   8 -16   0 7.52689 6.35936   4
   8 -16   0 -0.4346  8.9039   2
  -8  16   0 -2.7491  3.9925   1
   7 -16   0 3.96160 5.85446   4
   7 -16   0 -0.8451  8.4054   2
  -7  16   0 1.69868 4.70545   1
   6 -16   0 -6.8973  7.3044   2
   6 -16   0 8.70507 3.32696   4
  -6  16   0 -2.3851  3.9859   1
   5 -16   0 5.42929 7.66812   2
   5 -16   0 8.84807 5.37231   4
  -5  16   0 -2.0599  3.8035   1
   4 -16   0 -2.1554  4.5641   4
   4 -16   0 -4.1051  6.6216   2
  -4  16   0 -4.8101  3.5578   1
   3 -16   0 161.837  10.699   4
   3 -16   0 145.845  13.617   2
  -3  16   0 157.239  10.819   1
   2 -16   0 83.3060  7.5439   4
   2 -16   0 93.8117 11.6567   2
  -2  16   0 90.0775  8.8164   1
   1 -16   0 67.6664  9.9699   2
  -1  16   0 59.3198  8.3993   3
   0 -16   0 33.9071  7.7125   2
   0 -16   0 38.0687  6.2247   6
   0  16   0 35.7292  6.9105   3
  -1 -16   0 41.2094  8.1400   2
  -1 -16   0 38.4488  6.4116   6
   1  16   0 45.1940  7.6663   3
  -2 -16   0 0.64025 5.01713   3
  -2 -16   0 -3.8151  4.7241   2
  -2 -16   0 1.82811 3.17107   6
   2  16   0 2.81449 3.81345   3
  -3 -16   0 176.036  13.210   2
  -3 -16   0 178.676  13.580   3
  -3 -16   0 154.463  11.562   6
   3  16   0 184.194  13.296   3
  -4 -16   0 117.140  11.633   3
  -4 -16   0 90.8067  9.5307   6
  -4 -16   0 97.7945 11.7112   2
   4  16   0 114.575  11.030   3
  -5 -16   0 79.4736 11.1147   3
  -5 -16   0 55.3917  9.8180   2
   5  16   0 69.7952 10.7149   3
  -6 -16   0 45.8956  8.9637   2
  -6 -16   0 48.9981  9.4023   3
   6  16   0 56.8120  9.6492   3
  -7 -16   0 3.29675 6.07021   3
  -7 -16   0 1.76042 5.33400   2
   7  16   0 2.72706 4.05411   3
  -8 -16   0 20.2796  7.0473   2
   8  16   0 28.9560  7.7575   3
  -9 -16   0 12.3109  5.8229   2
   9  16   0 13.1563  5.1433   3
  10 -17   0 -2.4596  5.5569   4
  10 -17   0 -6.7031  8.8939   2
 -10  17   0 1.52881 5.04630   1
   9 -17   0 29.4596  7.9117   4
   9 -17   0 26.6734 11.6488   2
  -9  17   0 24.0829  6.3379   1
   8 -17   0 0.97031 9.65518   2
   8 -17   0 -3.0155  5.7162   4
  -8  17   0 -5.6969  4.6429   1
   7 -17   0 16.5384 10.0925   2
   7 -17   0 5.95872 4.13483   4
  -7  17   0 28.9806  7.2952   1
   6 -17   0 13.9595  6.7329   4
   6 -17   0 7.82231 8.94381   2
  -6  17   0 0.29611 5.29760   1
   5 -17   0 23.8919  9.1345   2
   5 -17   0 27.4117  6.7024   4
  -5  17   0 37.9142  7.6483   1
   4 -17   0 -3.8147  4.5783   4
   4 -17   0 -2.5933  6.8440   2
  -4  17   0 1.24166 4.25087   1
   3 -17   0 19.2609  8.0701   2
   3 -17   0 20.9959  5.4014   4
  -3  17   0 20.4206  5.9470   1
   2 -17   0 13.1835  7.2586   2
   2 -17   0 4.29021 3.54196   4
   1 -17   0 97.1568 11.5788   2
  -1  17   0 91.0827  9.1539   3
   0 -17   0 32.5253  8.3392   2
   0 -17   0 38.5236  6.4921   6
   0  17   0 49.9798  8.1972   3
  -1 -17   0 18.7585  6.8466   2
  -1 -17   0 17.7173  4.9944   6
   1  17   0 30.1657  6.6610   3
  -2 -17   0 5.05510 5.30267   2
  -2 -17   0 6.77803 3.83633   6
   2  17   0 5.55962 4.23630   3
  -3 -17   0 134.106  12.436   2
  -3 -17   0 114.570  10.607   6
   3  17   0 127.823  11.588   3
  -4 -17   0 9.13204 6.27752   2
   4  17   0 10.7676  5.6987   3
  -5 -17   0 123.863  13.637   2
   5  17   0 118.729  11.540   3
  -6 -17   0 16.9120  6.9148   2
   6  17   0 12.6663  5.8009   3
  -7 -17   0 10.4397  5.9304   2
   7  17   0 15.3775  5.8427   3
  -8 -17   0 4.42086 5.35839   2
   8  17   0 4.86368 5.05149   3
   9 -18   0 57.9381 13.2580   2
   9 -18   0 70.1733  9.7800   4
  -9  18   0 69.9740 10.8423   1
   8 -18   0 23.6592 10.7890   2
  -8  18   0 9.46814 5.74853   1
   7 -18   0 7.14038 6.04031   4
   7 -18   0 0.32282 8.26094   2
  -7  18   0 -5.1154  4.3033   1
   6 -18   0 69.9876 12.5837   2
   6 -18   0 85.3640  9.7238   4
  -6  18   0 49.5485  9.3092   1
   5 -18   0 18.3906  9.1940   2
   5 -18   0 17.2428  6.2600   4
  -5  18   0 17.0288  6.5200   1
   4 -18   0 8.98521 7.52469   2
   4 -18   0 16.5355  5.6708   4
  -4  18   0 17.8311  5.8424   1
   3 -18   0 21.6751  8.4774   2
   3 -18   0 12.7721  4.6202   4
  -3  18   0 12.8370  5.6523   1
   2 -18   0 26.3496  8.6306   2
   1 -18   0 46.4686  9.7426   2
   0 -18   0 -9.5583  5.0873   2
   0  18   0 6.58118 4.89493   3
  -1 -18   0 111.747  10.325   6
  -1 -18   0 121.813  12.545   2
   1  18   0 97.4774 10.6966   3
  -2 -18   0 8.59075 6.08862   2
   2  18   0 3.78578 4.05992   3
  -3 -18   0 2.35870 5.64823   2
   3  18   0 7.13414 4.61757   3
  -4 -18   0 79.1098 11.2720   2
   4  18   0 106.984  11.052   3
  -5 -18   0 62.7682 10.2787   2
   5  18   0 66.2641 10.5057   3
  -6 -18   0 42.2078  9.1547   2
   6  18   0 38.9101  8.3559   3
   7 -19   0 1.47715 5.77308   4
   7 -19   0 -0.9261  8.1478   2
  -7  19   0 5.74329 5.34200   1
   6 -19   0 25.2620  6.8432   4
   6 -19   0 14.5553  9.7547   2
  -6  19   0 9.19871 5.64268   1
   5 -19   0 4.82348 5.07951   4
   5 -19   0 -11.587   6.637   2
  -5  19   0 5.13798 4.77932   1
   4 -19   0 152.009  15.896   2
   4 -19   0 160.617  10.406   4
  -4  19   0 144.005  11.931   1
   3 -19   0 38.1209  9.7044   2
   2 -19   0 -2.4645  6.3467   2
   1 -19   0 3.52680 6.17079   2
   0 -19   0 11.4307  7.0816   2
   0  19   0 11.3000  5.0117   3
  -1 -19   0 15.7435  7.2591   2
   1  19   0 16.0835  6.1360   3
  -2 -19   0 3.71724 6.04391   2
   2  19   0 6.14191 4.93400   3
  -3 -19   0 -4.0356  5.2708   2
   3  19   0 -0.7264  4.3202   3
  -4 -19   0 26.4490  7.9546   2
   4  19   0 33.2476  8.0073   3
  -5 -19   0 2.96241 5.89473   2
   5  19   0 10.0913  5.2314   3
   5 -20   0 51.5613  7.0992   4
   5 -20   0 31.6820 10.2891   2
   4 -20   0 69.5905 12.2775   2
   4 -20   0 81.7725  7.4653   4
   3 -20   0 32.8467  9.8951   2
   2 -20   0 62.2936 10.9627   2
   1 -20   0 -4.6876  6.3208   2
   0 -20   0 0.39691 5.98812   2
   0  20   0 8.62351 4.67461   3
  -1 -20   0 1.79895 5.97678   2
   1  20   0 7.79329 5.02380   3
  -2 -20   0 0.77310 6.00171   2
   2  20   0 0.60668 4.27536   3
  -3 -20   0 27.3813  8.3968   2
   3  20   0 26.5842  7.4109   3
   1 -21   1 36.8419 10.1729   2
   2 -21   1 50.1457 11.1267   2
   3  20  -1 11.9508  5.2710   3
  -3 -20   1 6.80292 6.40128   2
   2  20  -1 8.36167 5.42467   3
  -2 -20   1 6.16671 6.49198   2
   1  20  -1 1.27529 4.45162   3
  -1 -20   1 2.94059 6.18946   2
   0  20  -1 11.8114  5.2792   3
   0 -20   1 -2.1175  5.8196   2
   1 -20   1 38.1747  9.5805   2
   2 -20   1 -6.4756  6.3855   2
   3 -20   1 150.790  15.802   2
   4 -20   1 10.8916  8.8100   2
   4 -20   1 7.66513 4.68808   4
   5 -20   1 68.4878  8.1419   4
   5 -20   1 28.8456  9.8177   2
  -6  20  -1 27.7562  7.1073   1
   6 -20   1 15.2871  5.8305   4
   6 -20   1 5.62110 8.86766   2
   5  19  -1 41.0382  8.8906   3
  -5 -19   1 55.6095 10.1299   2
   4  19  -1 10.8778  6.1083   3
  -4 -19   1 4.95638 6.47663   2
   3  19  -1 9.26026 5.65107   3
  -3 -19   1 0.08106 5.88771   2
   2  19  -1 5.14453 4.69773   3
  -2 -19   1 1.32293 6.11746   2
   1  19  -1 24.4932  6.5003   3
  -1 -19   1 22.8036  7.7483   2
   0  19  -1 15.9451  5.4286   3
   0 -19   1 1.61920 6.44159   2
   1 -19   1 7.17536 6.57982   2
   2 -19   1 73.5128 11.4570   2
   3 -19   1 24.4084  8.6596   2
   3 -19   1 32.3387  5.3057   4
   4 -19   1 27.4859  6.2651   4
   4 -19   1 33.7566  9.7540   2
  -5  19  -1 128.488  11.703   1
   5 -19   1 149.125  11.170   4
   5 -19   1 139.727  15.830   2
  -6  19  -1 10.6385  5.6055   1
   6 -19   1 3.21757 8.71130   2
   6 -19   1 2.39322 5.37376   4
  -7  19  -1 10.9413  5.9350   1
   7 -19   1 15.6124  9.6127   2
   7 -19   1 3.12454 5.92628   4
   7  18  -1 14.4519  5.3488   3
  -7 -18   1 2.21417 5.87910   2
   6  18  -1 87.8312 12.1333   3
  -6 -18   1 79.4138 12.1532   2
   5  18  -1 23.5660  6.8934   3
  -5 -18   1 30.5488  8.3621   2
   4  18  -1 13.9937  5.9642   3
  -4 -18   1 14.6205  6.9482   2
   3  18  -1 21.6503  6.6531   3
  -3 -18   1 6.89226 6.02303   2
   2  18  -1 -1.6698  3.9595   3
  -2 -18   1 6.58733 6.34290   2
   1  18  -1 27.7259  7.3567   3
  -1 -18   1 18.4287  5.7754   6
  -1 -18   1 12.2607  6.8755   2
   0  18  -1 15.0385  5.4171   3
   0 -18   1 23.3221  7.5386   2
  -1  18  -1 8.53090 4.61516   3
   1 -18   1 3.83185 6.44698   2
   2 -18   1 6.00677 3.55746   4
   2 -18   1 -0.0229  6.2711   2
   3 -18   1 8.54698 4.80578   4
   3 -18   1 18.3323  8.0915   2
  -4  18  -1 170.759  12.461   1
   4 -18   1 153.285  11.378   4
   4 -18   1 150.087  15.946   2
  -5  18  -1 77.8653 10.1061   1
   5 -18   1 80.9760 13.1147   2
   5 -18   1 62.6192  8.9054   4
  -6  18  -1 107.367  11.181   1
   6 -18   1 161.001  12.319   4
   6 -18   1 98.0203 14.1519   2
  -7  18  -1 75.8234 10.9497   1
   7 -18   1 74.4427  9.2732   4
   7 -18   1 55.9098 12.3745   2
  -8  18  -1 7.22967 5.26312   1
   8 -18   1 -7.1752  8.7869   2
   8 -18   1 8.94810 6.64672   4
  -9  18  -1 -1.6203  4.4347   1
   9 -18   1 -2.5215  9.0159   2
   8  17  -1 14.9618  6.0065   3
  -8 -17   1 9.05705 6.34015   2
   7  17  -1 10.7270  5.7299   3
  -7 -17   1 20.9082  7.1594   2
   6  17  -1 41.1195  8.3640   3
  -6 -17   1 47.6793  9.2835   2
   5  17  -1 47.4370  8.8390   3
  -5 -17   1 49.9434  9.3762   2
   4  17  -1 247.264  16.190   3
  -4 -17   1 249.434  16.503   2
   3  17  -1 2.62054 4.01261   3
  -3 -17   1 1.39670 3.50818   6
  -3 -17   1 3.37520 5.50228   2
   2  17  -1 33.3625  7.3001   3
  -2 -17   1 39.6869  8.3888   2
  -2 -17   1 35.8205  6.5949   6
   1  17  -1 2.71111 4.07759   3
  -1 -17   1 3.59977 5.76731   2
  -1 -17   1 0.27677 2.67310   6
   0  17  -1 0.74631 3.73056   3
   0 -17   1 1.21282 2.91023   6
   0 -17   1 1.55311 5.52282   2
  -1  17  -1 55.3375  8.4985   3
   1 -17   1 47.7089  9.1944   2
   2 -17   1 39.8643  5.7149   4
   2 -17   1 40.0344  9.0012   2
  -3  17  -1 2.15662 3.97914   1
   3 -17   1 5.70994 4.58307   4
   3 -17   1 3.01853 6.77077   2
  -4  17  -1 1.77281 4.38161   1
   4 -17   1 17.4550  8.2164   2
   4 -17   1 10.1794  5.3898   4
  -5  17  -1 12.4094  5.8519   1
   5 -17   1 18.0787  5.9459   4
   5 -17   1 18.0508  8.3698   2
  -6  17  -1 188.704  13.894   1
   6 -17   1 201.120  18.561   2
   6 -17   1 195.533  12.837   4
  -7  17  -1 -11.435   4.066   1
   7 -17   1 18.0009  6.8012   4
   7 -17   1 -9.6235  8.0595   2
  -8  17  -1 32.4914  7.7005   1
   8 -17   1 55.5887  9.0662   4
   8 -17   1 41.6753 12.4228   2
  -9  17  -1 1.79028 2.82419   1
   9 -17   1 0.41834 6.15351   4
   9 -17   1 7.10184 9.07429   2
 -10  17  -1 19.6485  6.3962   1
  10 -17   1 14.7191  7.3940   4
  10 -17   1 27.4752 10.9147   2
   9  16  -1 1.75637 4.42836   3
  -9 -16   1 1.21410 5.11275   2
   8  16  -1 3.06184 4.29977   3
  -8 -16   1 5.67264 6.33097   2
   7  16  -1 18.1820  6.2560   3
  -7 -16   1 16.7662  6.7806   2
   6  16  -1 0.03071 3.79658   3
  -6 -16   1 -0.8293  5.5506   2
   5  16  -1 124.300  11.242   3
  -5 -16   1 140.062  12.919   2
  -5 -16   1 114.952  10.594   6
   4  16  -1 115.137  10.656   3
  -4 -16   1 79.5281  8.5997   6
  -4 -16   1 103.990  11.809   2
   3  16  -1 201.234  13.608   3
  -3 -16   1 176.781  12.228   6
  -3 -16   1 178.730  13.684   2
   2  16  -1 203.488  13.316   3
  -2 -16   1 189.283  13.905   2
  -2 -16   1 177.481  11.890   6
   1  16  -1 9.75043 4.55478   3
  -1 -16   1 15.4826  6.3532   2
  -1 -16   1 4.04450 3.12940   6
   0  16  -1 -1.3439  3.5372   3
   0 -16   1 2.68899 2.81162   6
   0 -16   1 0.35344 5.11731   2
  -1  16  -1 96.9301  9.2208   3
   1 -16   1 107.335  11.555   2
   1 -16   1 79.5368  6.9077   4
  -2  16  -1 2.31969 3.78795   1
   2 -16   1 3.58329 4.11909   4
   2 -16   1 0.61479 5.95125   2
  -3  16  -1 89.5284  8.8672   1
   3 -16   1 69.1568  8.0250   4
   3 -16   1 87.9382 11.7303   2
  -4  16  -1 70.0862  8.8768   1
   4 -16   1 78.1117 11.5185   2
   4 -16   1 60.4658  8.4088   4
  -5  16  -1 23.7922  6.4489   1
   5 -16   1 22.6571  9.2695   2
   5 -16   1 24.4479  6.3477   4
  -6  16  -1 26.5327  6.9264   1
   6 -16   1 24.5675  6.9373   4
   6 -16   1 17.1744  9.2655   2
  -7  16  -1 31.4148  7.4222   1
   7 -16   1 22.9937 10.2058   2
   7 -16   1 41.2139  8.1619   4
  -8  16  -1 61.7155  9.5265   1
   8 -16   1 36.5117  8.2554   4
   8 -16   1 50.3730 12.2222   2
  -9  16  -1 1.74805 4.53284   1
   9 -16   1 -0.4991  8.9220   2
   9 -16   1 -6.7929  5.6066   4
 -10  16  -1 2.06470 5.36765   1
  10 -16   1 13.3029  6.8905   4
  10 -16   1 2.04524 8.76581   2
 -11  16  -1 50.7542  9.2196   1
  11 -16   1 55.0969 13.2063   2
  10  15  -1 11.2663  5.6253   3
 -10 -15   1 8.91267 6.03059   2
   9  15  -1 18.0853  6.4645   3
  -9 -15   1 17.5124  7.0759   2
   8  15  -1 15.7115  5.7397   3
  -8 -15   1 19.8667  6.9564   2
  -8 -15   1 18.6584  6.5926   7
   7  15  -1 5.61907 4.89173   3
  -7 -15   1 1.75432 5.47022   2
   6  15  -1 6.57956 4.22113   3
  -6 -15   1 2.65460 5.46179   2
  -6 -15   1 -2.1999  2.7918   6
  -6 -15   1 -3.6246  4.5805   3
   5  15  -1 5.22588 4.25958   3
  -5 -15   1 10.3390  4.2844   6
  -5 -15   1 6.36981 5.19424   2
  -5 -15   1 0.72529 4.86148   3
   4  15  -1 76.9021 10.1874   3
  -4 -15   1 75.7800 10.1052   3
  -4 -15   1 61.6591  9.1840   2
  -4 -15   1 77.0425  9.3824   6
   3  15  -1 549.464  22.915   3
  -3 -15   1 528.375  22.196   2
  -3 -15   1 421.087  20.816   3
  -3 -15   1 542.623  21.931   6
   2  15  -1 43.9825  7.7198   3
  -2 -15   1 40.7082  7.6698   2
  -2 -15   1 37.9901  6.3886   6
   1  15  -1 126.719  10.414   3
  -1 -15   1 123.189   9.255   6
  -1 -15   1 146.162  12.353   2
   0  15  -1 47.0366  7.3878   3
   0 -15   1 41.4648  4.3369   4
   0 -15   1 46.5218  8.0772   2
   0 -15   1 56.2584  7.0617   6
  -1  15  -1 30.6306  5.6968   1
  -1  15  -1 36.2177  6.3998   3
   1 -15   1 35.7846  7.6271   2
   1 -15   1 30.0560  4.6692   4
   1 -15   1 23.8581  4.5977   6
  -2  15  -1 22.6977  5.4726   3
  -2  15  -1 23.1168  5.5459   1
   2 -15   1 27.1940  7.5267   2
   2 -15   1 22.7963  5.1411   4
  -3  15  -1 219.254  12.879   1
   3 -15   1 243.847  13.106   4
   3 -15   1 255.346  17.022   2
  -4  15  -1 -1.3786  3.5736   1
   4 -15   1 3.10853 5.07687   4
   4 -15   1 -0.5509  6.1585   2
  -5  15  -1 28.6360  6.4402   1
   5 -15   1 24.7497  8.8769   2
   5 -15   1 38.4720  7.0146   4
  -6  15  -1 2.81854 4.38794   1
   6 -15   1 -3.8170  7.4942   2
   6 -15   1 5.38080 5.57243   4
  -7  15  -1 36.5783  7.6665   1
   7 -15   1 20.9818  6.7881   4
   7 -15   1 22.9104  9.5284   2
  -8  15  -1 0.54119 3.15849   1
   8 -15   1 -5.6305  5.1497   4
   8 -15   1 -2.5025  8.0642   2
  -9  15  -1 18.5859  6.7555   1
   9 -15   1 18.1969  7.0825   4
   9 -15   1 15.3852  9.9583   2
 -10  15  -1 -9.8936  3.6518   1
  10 -15   1 1.62104 8.80022   2
 -11  15  -1 10.8267  5.4257   1
  11 -15   1 20.4941 10.2243   2
  11  14  -1 65.9504 11.0549   3
 -11 -14   1 91.4968 12.3274   2
  10  14  -1 11.0044  5.7139   3
 -10 -14   1 14.5426  6.6691   2
   9  14  -1 9.26174 4.51665   3
  -9 -14   1 -4.8802  3.9609   2
  -9 -14   1 -2.4093  4.4553   7
   8  14  -1 -2.6465  3.4660   3
  -8 -14   1 0.75448 6.08253   3
  -8 -14   1 2.00445 5.30203   7
  -8 -14   1 15.3146  6.7154   2
   7  14  -1 32.3924  7.5861   3
  -7 -14   1 32.2878  8.1122   3
  -7 -14   1 30.9197  7.8927   2
  -7 -14   1 32.8909  7.1039   6
   6  14  -1 2.93049 3.75842   3
  -6 -14   1 5.15253 3.40793   6
  -6 -14   1 14.3492  6.0204   2
  -6 -14   1 -0.2252  4.6392   3
   5  14  -1 3.92647 3.83049   3
  -5 -14   1 1.41558 2.95181   6
  -5 -14   1 -1.6624  4.3930   2
  -5 -14   1 12.6507  5.5257   3
   4  14  -1 117.619  10.362   3
  -4 -14   1 119.403  10.794   3
  -4 -14   1 106.910   8.922   6
  -4 -14   1 102.773  10.407   2
   3  14  -1 115.981  10.045   3
  -3 -14   1 117.727  10.674   2
  -3 -14   1 104.493   8.616   6
   2  14  -1 39.6284  7.0346   3
  -2 -14   1 43.9296  6.4377   6
  -2 -14   1 45.9279  7.6151   3
  -2 -14   1 38.4859  6.9316   2
   1  14  -1 175.984  11.475   3
  -1 -14   1 192.531  11.092   6
  -1 -14   1 183.852  11.908   3
  -1 -14   1 186.989  12.696   2
   0  14  -1 23.8656  5.6194   3
   0 -14   1 18.5201  3.1269   4
   0 -14   1 18.5509  5.9111   2
   0 -14   1 26.8071  4.7158   6
  -1  14  -1 217.012  11.369   1
  -1  14  -1 241.178  12.685   3
   1 -14   1 219.011  10.544   4
   1 -14   1 215.187  14.300   2
   1 -14   1 212.832  11.158   6
  -2  14  -1 171.920  10.344   1
  -2  14  -1 176.117  10.695   3
   2 -14   1 179.612  13.407   2
   2 -14   1 184.328  10.593   4
  -3  14  -1 72.2982  7.6766   1
   3 -14   1 65.8268  7.6404   4
   3 -14   1 90.1383 11.0809   2
  -4  14  -1 101.455   9.119   1
   4 -14   1 80.2928  8.5879   4
   4 -14   1 113.795  12.673   2
  -5  14  -1 74.7948  9.0826   1
   5 -14   1 80.1677  8.8769   4
   5 -14   1 73.0408 11.2559   2
  -6  14  -1 -2.3786  3.7007   1
   6 -14   1 2.91596 7.15217   2
   6 -14   1 3.09258 5.21798   4
  -7  14  -1 -1.1438  3.4459   1
   7 -14   1 -1.6996  7.4313   2
   7 -14   1 10.7820  5.6778   4
  -8  14  -1 4.69662 4.82149   1
   8 -14   1 3.31669 5.52058   4
   8 -14   1 0.06885 7.84371   2
  -9  14  -1 4.46456 4.98191   1
   9 -14   1 17.2998  9.1080   2
 -10  14  -1 -1.3136  4.5361   1
  10 -14   1 9.26897 9.04441   2
 -11  14  -1 1.97969 4.79316   1
  11 -14   1 -4.6052  7.4838   2
 -12  14  -1 37.4418  8.2111   1
  12 -14   1 48.3392 12.1615   2
  11  13  -1 33.9529  7.5829   3
 -11 -13   1 27.5182  7.8744   7
 -11 -13   1 27.6530  8.0708   2
  10  13  -1 72.1721 10.8892   3
 -10 -13   1 54.7667  9.8461   7
 -10 -13   1 74.8320 11.4837   2
   9  13  -1 30.8153  7.6305   3
  -9 -13   1 38.0974  8.8610   2
  -9 -13   1 27.1924  7.9756   3
  -9 -13   1 38.8551  8.3744   7
   8  13  -1 1.82065 3.97042   3
  -8 -13   1 -0.4083  4.9202   2
  -8 -13   1 -0.4155  3.0219   6
  -8 -13   1 0.32271 4.83614   7
  -8 -13   1 -2.1968  4.8665   3
   7  13  -1 11.7274  4.6107   3
  -7 -13   1 18.7040  6.2791   3
  -7 -13   1 19.3237  6.5055   2
  -7 -13   1 14.4408  4.6943   6
   6  13  -1 23.7699  5.7930   3
  -6 -13   1 23.7092  6.3318   3
  -6 -13   1 24.6974  6.7653   2
  -6 -13   1 20.4814  5.0755   6
   5  13  -1 9.32211 4.50997   3
  -5 -13   1 10.6822  5.0773   3
  -5 -13   1 10.0763  4.8755   2
  -5 -13   1 6.34254 3.38181   6
   4  13  -1 6.75945 3.80593   3
  -4 -13   1 3.31114 2.74961   6
  -4 -13   1 0.74435 3.92298   3
  -4 -13   1 3.58515 4.23519   2
   3  13  -1 -4.4824  2.6703   3
  -3 -13   1 0.68844 3.73754   2
  -3 -13   1 3.21025 3.84664   3
  -3 -13   1 0.06388 1.83927   6
   2  13  -1 242.803  13.407   3
  -2 -13   1 226.266  13.384   2
  -2 -13   1 221.728  13.044   3
  -2 -13   1 226.002  11.973   6
   1  13  -1 68.4224  7.6510   3
  -1 -13   1 77.3757  8.0316   8
  -1 -13   1 81.7055  8.6954   3
  -1 -13   1 66.7668  6.5129   6
  -1 -13   1 71.5365  8.2794   2
   0  13  -1 288.214  14.091   3
   0  13  -1 287.259  12.520   1
   0 -13   1 286.371  13.040   6
   0 -13   1 277.552  14.698   8
   0 -13   1 292.786  15.450   2
   0 -13   1 287.926  10.751   4
  -1  13  -1 55.2405  6.4950   1
  -1  13  -1 53.7664  6.7472   3
   1 -13   1 65.8785  6.9906   4
   1 -13   1 77.6908  9.1612   2
   1 -13   1 55.4900  5.6138   6
   1 -13   1 60.1864  7.6884   8
  -2  13  -1 114.900   8.210   3
  -2  13  -1 120.613   8.617   1
   2 -13   1 104.820  10.894   2
   2 -13   1 123.334   9.249   4
   2 -13   1 120.491   9.454   8
   2 -13   1 127.878   7.650   6
  -3  13  -1 -1.4149  3.1618   1
   3 -13   1 0.73672 3.90966   8
   3 -13   1 -2.7064  5.2567   2
   3 -13   1 2.31617 4.00718   4
  -4  13  -1 248.458  13.295   1
   4 -13   1 251.731  13.653   8
   4 -13   1 248.722  17.702   2
   4 -13   1 227.813  11.137  10
   4 -13   1 231.225  12.981   4
  -5  13  -1 173.017  11.151   1
   5 -13   1 175.064  11.661   4
   5 -13   1 162.592   9.588  10
   5 -13   1 189.629  11.536   8
   5 -13   1 167.270  14.792   2
  -6  13  -1 87.8790  8.7083   1
   6 -13   1 70.2766 11.2210   2
   6 -13   1 90.1778  9.0460   4
  -7  13  -1 81.9802  8.1793   1
   7 -13   1 65.3033 11.2906   2
   7 -13   1 61.6382  8.3624   4
  -8  13  -1 -4.0370  3.3074   1
   8 -13   1 -4.0645  4.6545   4
   8 -13   1 2.57055 7.45393   2
  -9  13  -1 31.2924  7.2538   1
   9 -13   1 31.8303  9.4214   2
 -10  13  -1 2.81380 4.57901   1
 -11  13  -1 0.32621 4.47222   1
 -12  13  -1 -2.8732  3.9643   1
 -13  13  -1 6.15552 5.25332   1
  12  12  -1 73.8880 10.7939   3
 -12 -12   1 66.4515 10.7868   2
 -12 -12   1 69.5633 11.0974   7
  11  12  -1 46.2661  8.4730   3
 -11 -12   1 46.8657  9.4062   2
 -11 -12   1 20.2933  7.2954   7
  10  12  -1 101.569  11.020   3
 -10 -12   1 130.232  12.804   7
 -10 -12   1 134.199  12.777   2
   9  12  -1 0.02914 4.11101   3
  -9 -12   1 2.30393 4.95225   3
  -9 -12   1 3.27272 3.61861   6
  -9 -12   1 4.35128 5.42967   7
  -9 -12   1 -0.5735  4.5281   2
   8  12  -1 61.3978  9.1568   3
  -8 -12   1 71.9163 10.1591   2
  -8 -12   1 78.9930  9.4405   6
  -8 -12   1 62.1550  9.1925   7
  -8 -12   1 87.2040 10.4188   3
   7  12  -1 -0.6191  2.6006   3
  -7 -12   1 -0.5390  2.1408   6
  -7 -12   1 -1.9811  3.9554   3
  -7 -12   1 -2.7415  4.1274   2
   6  12  -1 105.610   9.502   3
  -6 -12   1 127.267  10.497   3
  -6 -12   1 140.361  11.304   2
  -6 -12   1 122.545   9.400   6
   5  12  -1 75.7469  7.9406   3
  -5 -12   1 78.6144  9.3293   3
  -5 -12   1 68.2164  8.6586   2
  -5 -12   1 57.9923  7.5448   6
   4  12  -1 46.7022  7.1661   3
  -4 -12   1 54.7905  7.7010   3
  -4 -12   1 46.6373  7.2537   2
  -4 -12   1 29.4485  5.1516   6
   3  12  -1 13.3142  4.0307   3
  -3 -12   1 15.3477  4.5521   3
  -3 -12   1 19.2224  5.0712   2
  -3 -12   1 18.6190  4.1583   6
  -3 -12   1 24.2201  5.2053   8
   2  12  -1 1.85739 2.50887   3
  -2 -12   1 0.11503 1.97675   6
  -2 -12   1 -0.7944  3.0840   8
  -2 -12   1 0.49808 3.58811   2
  -2 -12   1 2.04435 3.38464   3
   1  12  -1 33.8767  5.7751   3
  -1 -12   1 24.3197  4.3992   6
  -1 -12   1 33.3031  5.4411   3
  -1 -12   1 19.7974  5.1052   8
  -1 -12   1 27.2807  2.4830   4
  -1 -12   1 26.3694  5.6325   2
   0  12  -1 216.726  11.588   3
   0  12  -1 218.433  10.368   1
   0 -12   1 198.037  11.590   8
   0 -12   1 230.598  13.046   2
   0 -12   1 222.093   9.332   4
   0 -12   1 222.519  11.919   3
   0 -12   1 214.227  10.656   6
  -1  12  -1 20.4304  4.4908   3
  -1  12  -1 28.5163  4.8200   1
   1 -12   1 21.9641  4.0241   6
   1 -12   1 21.6145  4.0860   4
   1 -12   1 19.8148  4.9962   8
   1 -12   1 24.5929  5.9927   2
  -2  12  -1 82.2812  6.8165   3
  -2  12  -1 82.5534  7.1996   1
   2 -12   1 84.6839  9.5592   2
   2 -12   1 69.3395  7.2104   8
   2 -12   1 74.5149  7.7644   4
   2 -12   1 75.8009  5.7113   6
  -3  12  -1 26.8597  4.9043   1
   3 -12   1 25.0280  6.7649   2
   3 -12   1 19.4797  5.0272   8
   3 -12   1 18.1176  4.7401   4
   3 -12   1 14.2462  3.1967  10
  -4  12  -1 429.314  17.573   1
   4 -12   1 457.064  21.640   2
   4 -12   1 442.470  16.765  10
   4 -12   1 467.096  18.731  12
   4 -12   1 421.229  17.943   8
   4 -12   1 466.180  17.561   4
  -5  12  -1 77.9809  8.2978   1
   5 -12   1 89.3179  9.2021   4
   5 -12   1 97.3165 11.7211   2
   5 -12   1 71.5366  7.7195   8
   5 -12   1 98.5009  7.0726  10
   5 -12   1 99.6141  8.0756  12
   6 -12   1 492.205  18.548   4
   6 -12   1 422.082  18.744   8
   6 -12   1 498.178  23.680   2
   6 -12   1 466.047  19.546  12
  -7  12  -1 9.20679 4.57849   1
   7 -12   1 21.5686  7.3766   2
   7 -12   1 22.4114  4.5232  12
   7 -12   1 7.48999 4.64748   4
  -8  12  -1 21.0358  5.5545   1
   8 -12   1 18.3350  4.3848  12
  -9  12  -1 -0.3257  3.4757   1
   9 -12   1 17.5386  4.0729  12
 -10  12  -1 3.05083 4.52856   1
 -11  12  -1 2.70372 5.02944   1
 -12  12  -1 22.4631  7.0956   1
 -13  12  -1 1.52252 4.84523   1
 -12 -11   1 5.01913 6.17216   7
 -12 -11   1 10.4130  6.3459   2
  11  11  -1 72.8353 10.1704   3
 -11 -11   1 72.2618 10.5857   2
 -11 -11   1 69.6657 10.9312   7
  10  11  -1 27.1111  6.9739   3
 -10 -11   1 38.7180  8.0453   2
 -10 -11   1 18.7608  5.6051   6
 -10 -11   1 27.8460  7.4727   3
 -10 -11   1 35.4099  7.9158   7
   9  11  -1 135.311  11.224   3
  -9 -11   1 138.887  10.567   6
  -9 -11   1 137.885  12.268   2
  -9 -11   1 134.501  11.581   3
  -9 -11   1 130.413  11.960   7
   8  11  -1 121.304  10.321   3
  -8 -11   1 108.408  10.857   7
  -8 -11   1 113.331  11.217   2
  -8 -11   1 104.183   8.973   6
  -8 -11   1 142.870  11.731   3
   7  11  -1 105.253   9.256   3
  -7 -11   1 79.0858  9.6297   2
  -7 -11   1 98.9032  8.4185   6
  -7 -11   1 78.1753  8.8749   3
   6  11  -1 0.16411 2.86015   3
  -6 -11   1 8.46144 4.53604   3
  -6 -11   1 4.77156 3.01612   6
  -6 -11   1 7.72516 4.52747   2
   5  11  -1 311.828  15.397   3
  -5 -11   1 310.602  14.694   6
  -5 -11   1 308.282  15.354   2
  -5 -11   1 316.802  15.721   3
   4  11  -1 15.0282  4.0701   3
  -4 -11   1 10.7586  4.3390   2
  -4 -11   1 16.1323  4.3578   3
  -4 -11   1 11.7291  3.5226   6
   3  11  -1 11.8240  3.8019   3
  -3 -11   1 9.00113 3.84930   8
  -3 -11   1 9.13877 3.82469   2
  -3 -11   1 11.6295  4.2259   3
  -3 -11   1 7.81898 2.78692   6
   2  11  -1 100.673   7.672   3
  -2 -11   1 108.128   7.295   6
  -2 -11   1 106.308   8.280   8
  -2 -11   1 96.8894  8.3410   2
  -2 -11   1 79.0484  7.5984   3
   1  11  -1 59.6636  5.3309   1
   1  11  -1 71.2948  6.3971   3
  -1 -11   1 76.1065  5.6213  11
  -1 -11   1 66.4177  6.8732   8
  -1 -11   1 70.6238  5.7566   6
  -1 -11   1 69.8074  4.5974   4
  -1 -11   1 77.0566  7.8236   2
  -1 -11   1 69.4664  6.9191   3
   0  11  -1 148.473   8.343   1
   0  11  -1 147.550   9.389   3
   0 -11   1 153.447  10.683   2
   0 -11   1 163.632  10.043   8
   0 -11   1 154.134   8.600   6
   0 -11   1 166.917   9.941   3
   0 -11   1 153.864   7.945  11
   0 -11   1 152.937   7.943   4
  -1  11  -1 6.48227 3.16000   1
  -1  11  -1 6.95444 1.99270  11
  -1  11  -1 3.13954 2.97723   3
   1 -11   1 10.9652  3.9756  12
   1 -11   1 8.41247 4.06455   8
   1 -11   1 8.69335 5.03738   2
   1 -11   1 4.17995 2.51804   6
   1 -11   1 9.36466 3.74717   4
  -2  11  -1 209.574  10.790   1
  -2  11  -1 215.971  10.518   3
   2 -11   1 220.749  11.636  12
   2 -11   1 233.169   9.745  10
   2 -11   1 217.038  13.705   2
   2 -11   1 218.773  10.794   4
   2 -11   1 218.735  11.557   8
   2 -11   1 211.743   9.519   6
  -3  11  -1 124.178   8.358   1
   3 -11   1 130.690   8.870   4
   3 -11   1 133.091   9.025  12
   3 -11   1 131.132  11.894   2
   3 -11   1 124.577   7.266  10
   3 -11   1 133.782   6.930   6
   3 -11   1 140.417   9.122   8
  -4  11  -1 -2.7355  2.6441   1
   4 -11   1 4.30130 3.79213   8
   4 -11   1 2.87317 2.13399  10
   4 -11   1 7.59672 3.40969  12
   4 -11   1 5.54145 5.66574   2
   4 -11   1 3.10410 3.48844   4
  -5  11  -1 823.908  27.493   9
  -5  11  -1 818.112  27.209   1
   5 -11   1 777.068  29.838   2
   5 -11   1 822.301  25.831   4
   5 -11   1 859.780  27.881   8
   5 -11   1 869.277  28.448  12
   5 -11   1 816.438  27.065  10
  -6  11  -1 243.256  12.658   9
  -6  11  -1 231.767  12.759   1
   6 -11   1 224.176  11.317  10
   6 -11   1 237.157  12.507  12
   6 -11   1 222.076  12.282   8
   6 -11   1 222.029  11.791   4
   6 -11   1 258.010  17.095   2
  -7  11  -1 138.867  10.625   1
  -7  11  -1 130.059  10.144   9
   7 -11   1 137.543   9.671  12
  -8  11  -1 185.836  12.115   1
   8 -11   1 194.514  11.932  12
  -9  11  -1 8.41369 4.45473   1
   9 -11   1 8.20570 3.19238  12
 -10  11  -1 10.3812  4.9334   1
  10 -11   1 14.1867  3.4884  12
 -11  11  -1 85.1980 11.0684   1
 -12  11  -1 15.6031  6.1178   1
 -13  11  -1 18.8243  6.7551   1
 -14  11  -1 27.1275  7.3254   1
 -13 -10   1 1.99744 5.67003   2
 -13 -10   1 10.0187  6.8438   7
 -12 -10   1 -4.4730  4.9325   2
 -12 -10   1 4.67824 5.90680   7
  11  10  -1 47.6848  8.1539   3
 -11 -10   1 20.8552  5.4798   6
 -11 -10   1 31.0621  8.3202   2
 -11 -10   1 22.3592  7.7104   7
  10  10  -1 4.72578 4.19914   3
 -10 -10   1 7.21275 5.51049   7
 -10 -10   1 4.66005 5.37869   2
 -10 -10   1 -0.8285  2.6743   6
 -10 -10   1 1.99830 4.88595   3
   9  10  -1 177.869  12.726   3
  -9 -10   1 210.828  14.531   7
  -9 -10   1 201.528  13.429   3
  -9 -10   1 208.805  14.229   2
  -9 -10   1 183.134  11.936   6
   8  10  -1 2.10619 3.60721   3
  -8 -10   1 -1.0799  3.9848   3
  -8 -10   1 -0.4758  4.1254   2
  -8 -10   1 -2.3682  4.0097   7
  -8 -10   1 2.31181 2.80652   6
   7  10  -1 299.457  15.246   3
  -7 -10   1 327.876  15.462   3
  -7 -10   1 295.838  14.651   6
  -7 -10   1 315.607  15.793   2
   6  10  -1 18.8792  4.8294   3
  -6 -10   1 23.4535  4.8054   6
  -6 -10   1 23.2319  5.6294   2
  -6 -10   1 16.7321  5.0359   3
   5  10  -1 167.690  10.381   3
  -5 -10   1 157.676  10.744   2
  -5 -10   1 151.595  10.329   3
  -5 -10   1 154.593   9.519   6
   4  10  -1 14.5139  3.9590   3
  -4 -10   1 13.3957  3.2587   6
  -4 -10   1 13.3633  4.0128   3
  -4 -10   1 17.9520  3.0303   5
  -4 -10   1 13.5705  4.1023   2
   3  10  -1 397.690  16.373   3
  -3 -10   1 343.265  16.266   8
  -3 -10   1 423.185  16.506   3
  -3 -10   1 401.083  16.126   2
  -3 -10   1 410.706  15.764   6
   2  10  -1 86.0755  7.4017   3
  -2 -10   1 80.0885  5.8194  12
  -2 -10   1 83.0188  6.2695   6
  -2 -10   1 85.7979  5.9564  11
  -2 -10   1 96.8649  8.4446   2
  -2 -10   1 88.9322  7.6318   8
   1  10  -1 1.80487 2.39587   1
   1  10  -1 0.92717 2.40413   3
  -1 -10   1 3.75482 4.11703   2
  -1 -10   1 1.29834 3.32632   3
  -1 -10   1 2.32381 3.84133   8
  -1 -10   1 0.22790 1.28997  11
  -1 -10   1 -1.1596  1.4436   6
  -1 -10   1 2.47680 2.82994  12
  -1 -10   1 1.28070 1.98881   4
   0  10  -1 16.3875  3.5408   3
   0  10  -1 16.7132  2.6770  11
   0  10  -1 18.5226  3.5217   1
   0 -10   1 18.7813  3.8207  12
   0 -10   1 22.7885  5.1973   2
   0 -10   1 16.5749  2.8847  11
   0 -10   1 15.1286  4.2047   8
   0 -10   1 19.9413  3.2311   6
   0 -10   1 18.7051  4.0853   3
   0 -10   1 20.2598  3.5136   4
  -1  10  -1 49.3889  5.3802   1
  -1  10  -1 32.3249  4.6441   3
  -1  10  -1 31.0423  3.0772  11
   1 -10   1 40.5089  6.4605   2
   1 -10   1 44.3624  5.1873   4
   1 -10   1 48.0041  5.6680   3
   1 -10   1 38.2115  4.4428   6
   1 -10   1 39.3314  5.3858  12
   1 -10   1 35.8040  3.7984  10
   1 -10   1 44.5574  5.9164   8
  -2  10  -1 52.9375  6.1539   1
  -2  10  -1 48.1423  5.6527   3
  -2  10  -1 40.5567  3.4118  11
   2 -10   1 41.8330  4.5594  10
   2 -10   1 43.9578  5.7315   4
   2 -10   1 39.5786  4.0259   6
   2 -10   1 42.3608  6.1491   8
   2 -10   1 38.8037  5.8504  12
   2 -10   1 49.2561  7.8266   2
  -3  10  -1 2.59996 1.95441   9
  -3  10  -1 3.17087 2.23529   3
  -3  10  -1 0.32291 2.77691   1
   3 -10   1 1.61706 5.25996   2
   3 -10   1 2.21762 3.64105   4
   3 -10   1 3.38538 3.69720   8
   3 -10   1 0.26228 2.06268  10
   3 -10   1 -2.5401  2.7605  12
  -4  10  -1 180.352   9.761   9
  -4  10  -1 188.249  10.427   1
   4 -10   1 209.663  10.833  12
   4 -10   1 200.832  14.995   2
   4 -10   1 200.678  10.713   4
   4 -10   1 194.409   9.469  10
   4 -10   1 190.427  10.536   8
  -5  10  -1 57.9682  6.2809   9
   5 -10   1 72.9928  7.5580   4
   5 -10   1 66.5796  6.8133   8
   5 -10   1 73.5450  6.4887  12
   5 -10   1 68.5060  9.1711   2
   5 -10   1 71.7691  5.6465  10
  -6  10  -1 52.7469  7.0224   1
  -6  10  -1 55.9291  7.2660   9
   6 -10   1 50.8482  6.8811   8
   6 -10   1 54.3093  5.3677  10
   6 -10   1 77.7996  7.8820   4
   6 -10   1 62.1119  6.3673  12
  -7  10  -1 596.517  22.318   1
  -7  10  -1 604.456  23.016   9
   7 -10   1 582.779  22.154   8
   7 -10   1 589.138  22.920  12
  -8  10  -1 60.1436  8.2682   1
  -8  10  -1 57.0887  7.9147   9
  -8  10  -1 45.4020  7.7827  12
   8 -10   1 54.0721  7.3698  12
  -9  10  -1 98.9418  9.8198   9
  -9  10  -1 112.306  10.027   1
  -9  10  -1 119.048  10.510  12
   9 -10   1 113.152   9.227  12
 -10  10  -1 -3.1406  3.7619   1
 -10  10  -1 -0.5834  4.9286  12
  10 -10   1 8.46214 3.60451  12
 -11  10  -1 12.7934  5.1635   1
 -11  10  -1 8.62475 6.01850  12
  11 -10   1 24.1326  4.8837  12
 -12  10  -1 36.6953  7.9512   1
 -13  10  -1 75.4342 10.4932   1
 -14  10  -1 12.0419  5.6624   1
 -13  -9   1 8.91401 6.29218   2
 -13  -9   1 -1.0408  5.7366   7
 -12  -9   1 2.18686 5.04756   2
 -12  -9   1 -1.3543  5.0912   7
  11   9  -1 3.04784 3.37157   3
 -11  -9   1 2.43952 5.30406   7
 -11  -9   1 -4.4567  4.6908   2
 -11  -9   1 -1.2810  4.2053   3
  10   9  -1 55.8626  8.3875   3
 -10  -9   1 60.1208  9.2809   7
 -10  -9   1 46.2373  6.9723   6
 -10  -9   1 52.4445  7.9150   3
 -10  -9   1 56.8147  9.4481   2
   9   9  -1 22.9500  5.7963   3
  -9  -9   1 18.9660  4.6576   6
  -9  -9   1 24.7035  6.3913   7
  -9  -9   1 25.5627  6.5337   2
  -9  -9   1 32.6814  6.4129   3
   8   9  -1 62.8992  8.2839   3
  -8  -9   1 68.2028  8.4481   3
  -8  -9   1 65.2647  8.4794   2
  -8  -9   1 53.4569  6.9586   6
  -8  -9   1 76.0332  9.1281   7
   7   9  -1 192.829  11.930   3
  -7  -9   1 187.237  10.975   6
  -7  -9   1 206.350  12.217   3
  -7  -9   1 186.181  11.937   2
   6   9  -1 17.8525  4.3742   3
  -6  -9   1 21.6745  4.3344   6
  -6  -9   1 21.5875  4.8948   3
  -6  -9   1 26.4808  5.5203   2
   5   9  -1 127.983   8.585   3
  -5  -9   1 158.660   7.372   5
  -5  -9   1 160.605  10.235   2
  -5  -9   1 158.381  10.024   3
  -5  -9   1 146.797   8.929   6
  -5  -9   1 164.363   8.539  12
   4   9  -1 474.323  17.861   3
  -4  -9   1 444.779  18.606   8
  -4  -9   1 452.524  14.335   5
  -4  -9   1 446.906  17.144   2
  -4  -9   1 466.412  15.964  12
  -4  -9   1 473.885  17.197   6
  -4  -9   1 441.205  17.334   3
   3   9  -1 413.515  16.280   3
  -3  -9   1 426.233  14.423  12
  -3  -9   1 425.881  16.560   3
  -3  -9   1 409.928  15.482   6
  -3  -9   1 387.097  15.883   2
  -3  -9   1 408.150  14.944  11
   2   9  -1 457.498  16.811   3
   2   9  -1 427.231  13.757   1
  -2  -9   1 426.301  16.184   3
  -2  -9   1 435.550  15.208  11
  -2  -9   1 482.173  16.341   6
  -2  -9   1 454.622  17.509   8
  -2  -9   1 439.406  14.561  12
  -2  -9   1 440.843  16.636   2
   1   9  -1 517.056  16.435  11
   1   9  -1 506.014  17.972   3
   1   9  -1 508.984  15.795   1
  -1  -9   1 532.321  18.857   8
  -1  -9   1 551.727  17.578   6
  -1  -9   1 503.286  14.498   4
  -1  -9   1 528.069  16.385  12
  -1  -9   1 519.302  18.422   2
  -1  -9   1 495.784  17.680   3
  -1  -9   1 510.240  16.445  11
   0   9  -1 25.9342  3.6420   1
   0   9  -1 20.8354  3.5189   3
   0   9  -1 21.9129  3.0906  11
   0  -9   1 23.3449  4.2711   8
   0  -9   1 21.9550  3.0521  11
   0  -9   1 24.8033  4.0841  12
   0  -9   1 27.4532  4.2384   3
   0  -9   1 19.5047  4.5785   2
   0  -9   1 23.1981  3.4661   4
   0  -9   1 25.0176  3.5734   6
  -1   9  -1 102.848   5.276  11
  -1   9  -1 97.6381  6.4668   1
  -1   9  -1 108.497   6.557   3
   1  -9   1 104.712   5.614  10
   1  -9   1 114.109   7.885   4
   1  -9   1 98.8112  5.2204  11
   1  -9   1 105.291   7.266   8
   1  -9   1 110.291  10.323   2
   1  -9   1 97.2505  6.9195   3
   1  -9   1 111.121   7.656  12
   1  -9   1 101.450   5.787   6
  -2   9  -1 137.758   7.833   1
  -2   9  -1 151.030   6.213  11
  -2   9  -1 137.522   7.445   3
   2  -9   1 156.700  12.267   2
   2  -9   1 143.644   6.835   6
   2  -9   1 152.623   7.313  10
   2  -9   1 156.368   8.816  12
   2  -9   1 154.870   8.806   8
   2  -9   1 143.670   8.511   4
  -3   9  -1 8.61582 1.53912  11
  -3   9  -1 6.34616 2.95197   1
  -3   9  -1 7.67474 2.33296   9
   3  -9   1 12.2742  5.3487   2
   3  -9   1 6.41271 3.52875   8
   3  -9   1 9.59778 3.28103  12
   3  -9   1 8.87285 1.91679   6
   3  -9   1 6.33432 2.45363  10
   3  -9   1 5.21788 3.46668   4
  -4   9  -1 76.5248  6.2685   9
  -4   9  -1 89.5604  7.6348   1
   4  -9   1 77.6048  6.6111  12
   4  -9   1 88.8245  7.4135   8
   4  -9   1 84.2165  9.5865   2
   4  -9   1 83.0514  5.9925  10
   4  -9   1 75.9385  8.1487   4
  -5   9  -1 9.55933 3.17162   9
  -5   9  -1 6.47781 3.42675   1
   5  -9   1 5.11458 2.34277  10
   5  -9   1 6.91034 4.36314   8
   5  -9   1 1.48096 2.65121  12
   5  -9   1 15.7627  4.0850   4
  -6   9  -1 285.255  13.496  12
  -6   9  -1 274.676  13.130   1
  -6   9  -1 288.819  13.148   9
   6  -9   1 266.527  11.627  10
   6  -9   1 260.755  12.861  12
   6  -9   1 262.416  12.808   8
  -7   9  -1 141.068   9.572   9
  -7   9  -1 136.976   9.803  12
  -7   9  -1 151.835   9.768   1
   7  -9   1 134.507   9.202  12
   7  -9   1 127.869   7.825  10
   7  -9   1 142.948   9.796   8
  -8   9  -1 182.341  11.706   1
  -8   9  -1 196.055  12.177  12
  -8   9  -1 201.930  12.506   9
   8  -9   1 187.331  11.446  12
   8  -9   1 198.646  12.000   8
  -9   9  -1 241.570  13.692   1
  -9   9  -1 226.084  13.717   9
  -9   9  -1 235.078  13.749  12
   9  -9   1 219.437  13.207  12
 -10   9  -1 10.7357  5.6377  12
 -10   9  -1 8.97878 5.07739   1
 -10   9  -1 14.5163  5.6120   9
  10  -9   1 18.6447  4.8187  12
 -11   9  -1 36.3649  7.1630   1
 -11   9  -1 31.7080  7.5652  12
  11  -9   1 50.7168  7.7449  12
 -12   9  -1 7.07125 5.05052   1
 -13   9  -1 12.9659  5.7411   1
 -14   9  -1 65.0121 10.2234   1
 -14  -8   1 16.0140  8.1608   7
 -14  -8   1 14.1176  6.7136   2
 -13  -8   1 6.46864 6.33819   2
 -13  -8   1 -2.8698  5.8492   7
 -12  -8   1 31.9313  8.1264   2
 -12  -8   1 17.5664  7.3155   7
 -11  -8   1 36.4139  8.1808   7
 -11  -8   1 19.0747  6.4808   2
  10   8  -1 3.43013 3.52058   3
 -10  -8   1 -0.1613  4.8154   2
 -10  -8   1 -4.6704  3.6391   3
 -10  -8   1 0.57966 2.56764   6
 -10  -8   1 -2.9086  4.6197   7
   9   8  -1 -0.7157  2.4398   3
  -9  -8   1 0.91949 2.54836   6
  -9  -8   1 3.21052 3.81452   3
  -9  -8   1 10.1113  5.0276   2
  -9  -8   1 -0.5039  4.0399   7
   8   8  -1 123.412   9.827   3
  -8  -8   1 143.434  10.554   3
  -8  -8   1 153.096  11.658   7
  -8  -8   1 135.957   9.212   6
  -8  -8   1 159.433  10.134  12
  -8  -8   1 147.815  10.898   2
   7   8  -1 157.020   9.890   3
  -7  -8   1 144.944  10.042   3
  -7  -8   1 132.765   8.915   6
  -7  -8   1 162.379  10.891   2
  -7  -8   1 171.421   9.723  12
  -7  -8   1 151.110  10.569   7
   6   8  -1 -1.1921  1.7935   3
  -6  -8   1 -4.0863  2.3032   3
  -6  -8   1 1.32230 1.21249   5
  -6  -8   1 -1.0133  1.6785   6
  -6  -8   1 4.61133 2.95055  12
  -6  -8   1 1.52816 2.99336   2
   5   8  -1 21.5881  4.3683   3
  -5  -8   1 14.5729  2.5003   5
  -5  -8   1 18.9801  4.4784   3
  -5  -8   1 26.6949  4.5586  12
  -5  -8   1 14.0865  3.2996   6
  -5  -8   1 20.6088  4.7022   2
   4   8  -1 638.036  21.314   3
  -4  -8   1 603.580  19.739  11
  -4  -8   1 614.539  19.601  12
  -4  -8   1 593.614  17.013   5
  -4  -8   1 609.743  20.539   2
  -4  -8   1 621.259  20.434   6
  -4  -8   1 616.480  20.945   3
  -4  -8   1 603.894  22.110   8
   3   8  -1 141.764   8.387   3
   3   8  -1 161.077   6.432  10
  -3  -8   1 140.137   8.410   2
  -3  -8   1 141.565   7.478  11
  -3  -8   1 142.165   9.074   3
  -3  -8   1 142.040   7.823   6
  -3  -8   1 152.734   7.558  12
   2   8  -1 978.239  29.532   3
   2   8  -1 952.897  26.935  11
  -2  -8   1 1001.20   30.33   8
  -2  -8   1 978.793  27.164  11
  -2  -8   1 959.414  28.543   2
  -2  -8   1 1044.12   28.56   6
  -2  -8   1 980.320  27.599  12
  -2  -8   1 963.773  29.197   3
   1   8  -1 461.806  14.493  11
   1   8  -1 431.938  13.691   1
   1   8  -1 446.693  15.830   3
  -1  -8   1 456.081  14.406  12
  -1  -8   1 438.594  12.793   4
  -1  -8   1 444.452  16.232   8
  -1  -8   1 457.154  14.486  11
  -1  -8   1 442.098  15.721   2
  -1  -8   1 473.415  15.354   6
  -1  -8   1 447.441  15.706   3
   0   8  -1 513.032  15.815   1
   0   8  -1 543.893  15.714  11
   0   8  -1 534.959  17.362   3
   0  -8   1 516.516  17.728   8
   0  -8   1 528.839  15.653  11
   0  -8   1 515.511  17.101   3
   0  -8   1 512.985  15.400  10
   0  -8   1 512.020  15.653   4
   0  -8   1 519.934  16.857  12
   0  -8   1 495.656  17.685   2
   0  -8   1 545.207  16.576   6
  -1   8  -1 121.454   6.381   1
  -1   8  -1 116.613   6.468   3
  -1   8  -1 109.570   5.292  11
   1  -8   1 117.139   5.867  10
   1  -8   1 122.220   6.003   6
   1  -8   1 119.728   5.533  11
   1  -8   1 129.060   7.697  12
   1  -8   1 135.098   9.937   2
   1  -8   1 127.716   7.344   8
   1  -8   1 114.548   6.759   3
  -2   8  -1 8.39663 1.52916  11
  -2   8  -1 6.86890 2.44894   1
   2  -8   1 3.80533 2.56225  12
   2  -8   1 7.76057 4.14511   2
   2  -8   1 3.29091 1.88566  10
   2  -8   1 6.37318 1.56976   6
   2  -8   1 3.71957 2.71250   4
   2  -8   1 9.42820 3.19782   8
  -3   8  -1 37.6179  4.2254   9
  -3   8  -1 44.9007  5.3384   1
  -3   8  -1 45.0685  2.7472  11
   3  -8   1 46.3559  4.4043  10
   3  -8   1 46.9532  5.5973   8
   3  -8   1 45.2751  3.2456   6
   3  -8   1 44.0005  6.6336   2
   3  -8   1 44.1582  5.0489   4
   3  -8   1 46.9980  4.9688  12
  -4   8  -1 154.858   4.893  11
  -4   8  -1 161.348   8.654   9
   4  -8   1 166.701   8.001  10
   4  -8   1 173.968   9.453   8
   4  -8   1 177.739   9.306   4
   4  -8   1 160.152   8.743  12
  -5   8  -1 48.1645  6.0879   1
  -5   8  -1 65.3148  7.2586  12
  -5   8  -1 56.2540  5.6449   9
   5  -8   1 57.6587  5.7770   4
   5  -8   1 48.0974  4.5635  10
   5  -8   1 58.9948  6.7219   8
   5  -8   1 53.2057  5.5914  12
  -6   8  -1 2.52712 2.48789   9
  -6   8  -1 2.49888 3.71259  12
  -6   8  -1 1.53029 2.80116   1
   6  -8   1 1.68078 2.11024  10
   6  -8   1 -0.5747  2.0612  12
   6  -8   1 -0.1806  3.6200   8
  -7   8  -1 276.529  13.231   1
  -7   8  -1 294.903  14.069   9
  -7   8  -1 288.040  13.851  12
   7  -8   1 264.277  11.583  10
   7  -8   1 305.722  13.707   8
   7  -8   1 282.202  13.739  12
  -8   8  -1 171.548  10.894   1
  -8   8  -1 176.042  11.168  12
  -8   8  -1 188.493  11.341   9
   8  -8   1 170.451   8.935  10
   8  -8   1 174.859  10.866  12
   8  -8   1 200.448  10.999   8
  -9   8  -1 80.4199  8.3942  12
  -9   8  -1 67.0972  9.0214   9
  -9   8  -1 58.1292  8.4561   1
   9  -8   1 76.2561  7.4895  12
 -10   8  -1 70.3113  9.4610  12
 -10   8  -1 66.1395  9.2121   1
 -10   8  -1 62.6089 10.0035   2
 -10   8  -1 76.5081  9.9540   9
  10  -8   1 69.1496  7.4550  12
 -11   8  -1 57.9391  8.4979   1
 -11   8  -1 60.3341  9.0356  12
 -11   8  -1 62.5067 10.2880   2
  11  -8   1 50.1055  7.8930  12
 -12   8  -1 17.7463  5.8862   1
 -12   8  -1 18.2047  8.2267   2
 -13   8  -1 -3.9509  7.3580   2
 -13   8  -1 2.29129 4.55002   1
 -14   8  -1 86.2237 11.4834   1
 -14  -7   1 23.7218  8.0966   2
 -14  -7   1 25.1906  8.7160   7
 -13  -7   1 33.8500  8.5061   7
 -13  -7   1 40.8789  8.8266   2
 -12  -7   1 75.7507 10.7461   7
 -12  -7   1 58.1467  9.8584   2
 -11  -7   1 31.4492  7.8149   7
 -11  -7   1 36.4774  7.7020   2
  10   7  -1 12.7982  4.2627   3
 -10  -7   1 12.8255  4.9171  12
 -10  -7   1 7.65590 5.09945   2
 -10  -7   1 9.74828 5.41411   7
 -10  -7   1 8.45796 3.40585   6
 -10  -7   1 10.4951  4.3892   3
   9   7  -1 2.33349 2.42191   3
  -9  -7   1 -6.2208  3.8231   7
  -9  -7   1 3.57119 2.41116   6
  -9  -7   1 6.79268 4.54108   2
  -9  -7   1 0.94771 3.28627   3
  -9  -7   1 1.05221 3.13065  12
   8   7  -1 143.995   9.341   3
  -8  -7   1 139.501   8.901   6
  -8  -7   1 130.335   9.358  12
  -8  -7   1 136.777  10.639   2
  -8  -7   1 147.742  10.817   7
  -8  -7   1 123.969   9.220   3
   7   7  -1 58.1046  5.9789   3
  -7  -7   1 56.6125  7.2497   7
  -7  -7   1 66.1882  5.9030   6
  -7  -7   1 64.4548  6.3956  12
  -7  -7   1 53.9525  6.8407   2
  -7  -7   1 62.0270  6.9722   3
   6   7  -1 187.967  10.044   3
  -6  -7   1 197.577   9.952   6
  -6  -7   1 194.985   7.711   5
  -6  -7   1 201.826  10.868   2
  -6  -7   1 193.554  10.074  12
  -6  -7   1 193.707  10.670   3
   5   7  -1 0.87779 2.16981   3
  -5  -7   1 1.38577 2.64504  12
  -5  -7   1 4.53768 2.00841  11
  -5  -7   1 3.71294 1.40731   5
  -5  -7   1 7.33051 3.29210   3
  -5  -7   1 4.27111 3.10523   2
  -5  -7   1 1.97903 1.90136   6
  -4  -7   1 88.3594  7.3056   2
  -4  -7   1 82.7021  4.6002   5
  -4  -7   1 89.5823  5.7414  11
  -4  -7   1 98.7274  6.3032  12
  -4  -7   1 89.1208  6.1004   6
  -4  -7   1 91.0636  7.4310   3
   3   7  -1 399.593  12.004  10
   3   7  -1 388.332  14.439   3
  -3  -7   1 373.751  14.146   3
  -3  -7   1 406.505  14.073   6
  -3  -7   1 399.672  15.211   8
  -3  -7   1 389.044  13.294  12
  -3  -7   1 389.827  13.940   2
  -3  -7   1 375.944  13.380  11
   2   7  -1 723.428  22.660   3
   2   7  -1 733.665  20.870  11
   2   7  -1 773.492  21.195  10
  -2  -7   1 720.792  20.876  11
  -2  -7   1 749.445  21.825   6
  -2  -7   1 730.222  21.079  12
  -2  -7   1 720.477  21.779   2
  -2  -7   1 723.123  23.092   8
  -2  -7   1 693.134  22.231   3
   1   7  -1 844.346  22.963  11
   1   7  -1 823.198  25.045   3
  -1  -7   1 865.374  23.108  11
  -1  -7   1 863.525  25.644   8
  -1  -7   1 828.538  21.822   4
  -1  -7   1 854.221  23.945  12
  -1  -7   1 871.490  24.090   6
  -1  -7   1 832.597  24.471   2
   0   7  -1 2955.91   68.29  11
   0   7  -1 2889.48   71.43   1
   0  -7   1 2887.11   75.72  12
   0  -7   1 2834.42   71.00   4
   0  -7   1 2923.03   74.98   8
   0  -7   1 3074.68   71.48   6
   0  -7   1 2826.16   73.38   2
   0  -7   1 2927.52   76.33  10
   0  -7   1 2885.16   68.21  11
  -1   7  -1 58.1064  3.4796  11
  -1   7  -1 52.4916  4.6732   1
   1  -7   1 57.0071  4.9171   8
   1  -7   1 52.9498  5.9935   2
   1  -7   1 55.4119  3.9884   6
   1  -7   1 55.1937  3.4457  11
   1  -7   1 57.4026  5.5035   4
   1  -7   1 54.1739  5.2813  12
   1  -7   1 58.7397  3.9440  10
  -2   7  -1 288.675  10.683   1
  -2   7  -1 292.220   8.725  11
   2  -7   1 282.612  12.755   2
   2  -7   1 289.400  11.153  12
   2  -7   1 291.936   9.434   6
   2  -7   1 285.291   8.691  11
   2  -7   1 278.089  11.012   8
   2  -7   1 291.314  10.486  10
  -3   7  -1 4.85627 1.85218   9
  -3   7  -1 3.89271 2.18084   1
  -3   7  -1 7.12782 1.08129  11
   3  -7   1 4.93068 1.86067  10
   3  -7   1 5.03575 2.22994  12
   3  -7   1 4.13904 1.11076   6
   3  -7   1 5.08555 2.87184   8
  -4   7  -1 63.6156  6.3817  12
  -4   7  -1 54.7276  4.9227   9
  -4   7  -1 64.3781  6.1179   1
   4  -7   1 65.9943  5.4365  12
   4  -7   1 71.8509  6.0648   8
   4  -7   1 64.3800  4.6105  10
  -5   7  -1 367.645  14.541   1
  -5   7  -1 374.262  14.842   9
  -5   7  -1 404.897  15.447  12
   5  -7   1 375.078  13.574  10
   5  -7   1 387.646  15.176  12
   5  -7   1 380.907  14.874   8
  -6   7  -1 196.017  10.967  12
  -6   7  -1 207.112  10.863   1
  -6   7  -1 210.091  10.756   9
   6  -7   1 191.670  10.359  12
   6  -7   1 209.656  10.990   8
   6  -7   1 183.781   8.894  10
  -7   7  -1 1.87701 4.48241   2
  -7   7  -1 3.39642 2.35545   9
  -7   7  -1 3.14359 2.98022   1
  -7   7  -1 -1.4851  2.9406  12
   7  -7   1 3.49784 3.48821   8
   7  -7   1 3.66839 2.54885  12
   7  -7   1 2.36991 1.98402  10
  -8   7  -1 2.38697 3.11346   9
  -8   7  -1 13.5789  4.7738  12
  -8   7  -1 6.63447 3.68286   1
  -8   7  -1 12.7866  5.6222   2
   8  -7   1 4.63110 2.93646  12
   8  -7   1 6.00629 2.21186  10
   8  -7   1 20.9339  4.2014   8
  -9   7  -1 24.0142  5.6615   1
  -9   7  -1 23.1742  6.6375   2
  -9   7  -1 18.9797  5.5026  12
  -9   7  -1 13.5908  4.5236   9
   9  -7   1 19.5577  4.8559  12
   9  -7   1 26.4104  4.8282   8
   9  -7   1 16.0629  3.2933  10
 -10   7  -1 126.053  10.294   9
 -10   7  -1 131.407  11.545   2
 -10   7  -1 118.356   9.978   1
  10  -7   1 126.208   9.821  12
 -11   7  -1 1.88746 4.40939   1
 -11   7  -1 3.89032 6.27754   2
 -11   7  -1 -2.3521  3.7917   9
 -11   7  -1 -8.7148  3.5035  12
  11  -7   1 5.25188 3.21411  12
 -12   7  -1 39.7334  7.5912   1
 -12   7  -1 36.2840  9.0317   2
 -13   7  -1 0.44488 7.36080   2
 -13   7  -1 6.29079 5.07573   1
 -14   7  -1 30.6930  9.6709   2
 -14   7  -1 34.1761  7.6367   1
 -15   7  -1 -11.059   6.994   2
 -14  -6   1 -5.3410  6.4191   7
 -14  -6   1 12.7618  6.5708   2
 -13  -6   1 39.9327  8.7176   2
 -13  -6   1 50.9386 10.2770   7
 -12  -6   1 -2.8446  4.8176   7
 -12  -6   1 11.2813  4.3151  12
 -12  -6   1 9.61380 6.21202   2
 -11  -6   1 214.743  13.476  12
 -11  -6   1 211.173  14.546   2
 -11  -6   1 223.670  14.941   7
 -10  -6   1 48.3921  8.0224  12
 -10  -6   1 60.9231  8.9117   7
 -10  -6   1 58.7925  7.0402   6
 -10  -6   1 61.8298  8.6675   2
   9   6  -1 17.9118  4.4952   3
  -9  -6   1 25.9205  6.4739   7
  -9  -6   1 21.9066  4.3413   6
  -9  -6   1 31.2292  6.1527  12
  -9  -6   1 22.3080  6.0278   2
  -9  -6   1 25.6499  5.3442   3
   8   6  -1 156.862   9.247   3
  -8  -6   1 151.583   9.819  12
  -8  -6   1 148.803   8.790   6
  -8  -6   1 139.467   9.019   3
  -8  -6   1 159.417  10.871   7
  -8  -6   1 135.921  10.412   2
   7   6  -1 21.5610  4.0684   3
  -7  -6   1 17.5452  4.2257  12
  -7  -6   1 26.0005  5.1696   7
  -7  -6   1 15.0174  4.1741   2
  -7  -6   1 20.1686  3.7687   6
  -7  -6   1 21.4807  4.2841   3
   6   6  -1 215.795  10.784   3
  -6  -6   1 204.775   9.750  11
  -6  -6   1 215.730  10.865  12
  -6  -6   1 214.401  11.881   7
  -6  -6   1 214.159  11.313   2
  -6  -6   1 217.147  10.125   6
  -6  -6   1 211.230  11.174   3
  -6  -6   1 214.773   7.786   5
   5   6  -1 1.66148 2.05336   3
  -5  -6   1 1.23650 1.04528   5
  -5  -6   1 2.47593 2.69486  12
  -5  -6   1 -1.6509  1.3135   6
  -5  -6   1 -0.5365  2.5523   3
  -5  -6   1 0.04950 1.15801  11
  -5  -6   1 4.02654 2.80255   2
   4   6  -1 86.7156  5.8806   3
   4   6  -1 77.5050  5.1450  11
  -4  -6   1 91.9920  6.3588   3
  -4  -6   1 98.1769  6.5434   2
  -4  -6   1 86.8650  5.4033  11
  -4  -6   1 88.8381  5.7125   6
  -4  -6   1 84.8088  4.3458   5
  -4  -6   1 88.0800  5.8251  12
   3   6  -1 189.270   7.955  11
   3   6  -1 192.610   6.067  10
   3   6  -1 184.215   8.562   3
  -3  -6   1 187.321   7.879  12
  -3  -6   1 195.990   8.149  11
  -3  -6   1 191.236   9.295   8
  -3  -6   1 183.187   8.567   2
  -3  -6   1 186.797   8.270   6
  -3  -6   1 181.418   8.735   3
   2   6  -1 65.1104  4.8309   3
   2   6  -1 61.2998  4.1238  11
   2   6  -1 73.3854  3.5327  10
  -2  -6   1 75.0259  4.4075  12
  -2  -6   1 66.7494  4.9426   8
  -2  -6   1 61.7600  5.0314   3
  -2  -6   1 69.8902  4.3317  11
  -2  -6   1 68.1415  4.5437   6
   1   6  -1 2362.17   60.49   8
   1   6  -1 2289.51   55.29  11
   1   6  -1 2381.52   61.79  10
  -1  -6   1 2255.15   60.49   8
  -1  -6   1 2355.87   60.33  12
  -1  -6   1 2374.57   57.76   6
  -1  -6   1 2281.14   55.33  11
   0   6  -1 15.7948  2.4148  11
   0   6  -1 21.3049  3.3490   8
   0  -6   1 21.7871  2.3024  10
   0  -6   1 15.7509  2.5031   6
   0  -6   1 13.1464  2.1718  11
   0  -6   1 22.2942  3.2684   8
   0  -6   1 21.0792  3.1660  12
  -1   6  -1 261.631   8.149  11
  -1   6  -1 249.667  10.172   8
  -1   6  -1 251.183   9.335   1
   1  -6   1 254.648   8.678   6
   1  -6   1 255.838   8.058  11
   1  -6   1 256.176   9.753   8
   1  -6   1 256.205   9.016  10
   1  -6   1 247.924  10.034  12
  -2   6  -1 915.802  26.237   8
  -2   6  -1 914.644  22.134  11
  -2   6  -1 884.955  25.019   1
   2  -6   1 905.962  22.085  11
   2  -6   1 906.184  25.804   8
   2  -6   1 907.619  23.423   6
   2  -6   1 900.677  26.305  12
   2  -6   1 924.228  26.161  10
  -3   6  -1 337.833  12.192  12
  -3   6  -1 323.937  11.943   8
  -3   6  -1 329.552   8.499  11
   3  -6   1 310.798  11.847   8
   3  -6   1 344.628  12.205  12
   3  -6   1 321.457  11.321  10
   3  -6   1 327.311   9.435   6
  -4   6  -1 2.86453 2.63221  12
  -4   6  -1 1.53755 1.77288   9
  -4   6  -1 2.24037 2.03015   1
   4  -6   1 4.34046 1.59342  10
   4  -6   1 1.74762 2.66343   8
   4  -6   1 4.62954 2.07521  12
  -5   6  -1 332.168  13.579  12
  -5   6  -1 333.757  13.307   9
  -5   6  -1 309.469  13.548   2
  -5   6  -1 316.427  12.784   1
   5  -6   1 324.579  13.084   8
   5  -6   1 328.974  11.725  10
   5  -6   1 318.910  13.235  12
  -6   6  -1 0.69553 2.55047   1
  -6   6  -1 4.22710 2.11258   9
  -6   6  -1 -2.0652  3.9236   2
  -6   6  -1 4.44445 3.31844  12
   6  -6   1 4.23977 2.98639   8
   6  -6   1 -1.8682  1.4854  12
   6  -6   1 1.23901 1.70825  10
  -7   6  -1 18.9475  4.4548   1
  -7   6  -1 20.8528  4.0840   9
  -7   6  -1 3.61737 4.57588   2
  -7   6  -1 16.8931  4.5716  12
   7  -6   1 14.1077  2.7440  10
   7  -6   1 12.9352  3.5664  12
   7  -6   1 16.9523  4.2361   8
  -8   6  -1 27.9534  6.1380   2
  -8   6  -1 30.0730  5.3144  12
  -8   6  -1 42.3875  6.0734   1
  -8   6  -1 38.3878  6.0377   9
   8  -6   1 58.2323  5.4299   8
   8  -6   1 38.2890  5.8492  12
   8  -6   1 38.5498  3.7509  10
  -9   6  -1 76.7382  7.2376  12
  -9   6  -1 70.1668  8.7306   2
  -9   6  -1 63.1158  7.3550   9
  -9   6  -1 82.8380  7.8266   1
   9  -6   1 84.7510  6.5528   8
   9  -6   1 68.2490  6.8777  12
   9  -6   1 69.6123  5.0800  10
 -10   6  -1 25.2086  6.0095  12
 -10   6  -1 18.4588  6.4415   2
 -10   6  -1 19.3708  5.2725   1
 -10   6  -1 21.1906  5.4393   9
  10  -6   1 17.5148  4.6982  12
 -11   6  -1 1.88928 4.06337   9
 -11   6  -1 5.18109 4.47787   1
 -11   6  -1 -0.8426  3.5908  12
 -11   6  -1 -5.1132  5.6911   2
  11  -6   1 4.77423 3.10505  12
 -12   6  -1 14.5315  6.1909  12
 -12   6  -1 32.0890  6.7866   1
 -12   6  -1 38.2460  8.7512   2
  12  -6   1 40.4178  7.1790  12
 -13   6  -1 10.6439  5.7818   1
 -13   6  -1 10.5384  7.3631   2
 -14   6  -1 -12.432   5.766   2
 -14   6  -1 2.83038 4.84293   1
 -15   6  -1 81.0401 12.0272   2
 -15  -5   1 72.5539 11.3220   2
 -14  -5   1 -1.1684  5.9702   2
 -14  -5   1 -4.5538  6.5393   7
 -13  -5   1 6.52289 6.57357   2
 -13  -5   1 16.2046  7.4182   7
 -12  -5   1 9.23684 4.76955  12
 -12  -5   1 15.8806  6.8005   7
 -12  -5   1 13.8459  6.4636   2
 -11  -5   1 97.4212 11.3553   7
 -11  -5   1 105.641  11.190   2
 -11  -5   1 106.382   9.627  12
 -10  -5   1 132.106  11.081   2
 -10  -5   1 110.161   7.956   6
 -10  -5   1 130.035  10.211  12
 -10  -5   1 101.609  10.792   7
   9   5  -1 792.608  26.055   3
  -9  -5   1 777.735  25.226   6
  -9  -5   1 766.795  27.132   2
  -9  -5   1 775.351  27.682  12
  -9  -5   1 830.944  28.213   7
  -9  -5   1 768.352  25.547   3
   8   5  -1 50.8902  5.9954   3
  -8  -5   1 58.8737  7.4177   7
  -8  -5   1 51.5290  6.8794  12
  -8  -5   1 54.0994  5.1929   6
  -8  -5   1 51.8807  6.7964   2
  -8  -5   1 52.9916  5.9994   3
   7   5  -1 139.177   8.202   3
  -7  -5   1 125.934   7.417  11
  -7  -5   1 141.434   7.759   6
  -7  -5   1 128.650   8.280   3
  -7  -5   1 141.622   8.900  12
  -7  -5   1 142.316   9.875   7
  -7  -5   1 128.674   9.511   2
   6   5  -1 18.1396  3.4225   3
  -6  -5   1 16.0993  4.0257   7
  -6  -5   1 19.5067  3.9335   2
  -6  -5   1 22.7793  4.4931  12
  -6  -5   1 20.0914  3.8324   3
  -6  -5   1 14.2559  2.9024  11
  -6  -5   1 17.4906  2.2660   5
  -6  -5   1 14.1765  2.9661   6
   5   5  -1 189.804   8.262  11
   5   5  -1 170.104   8.456   3
  -5  -5   1 181.212   9.482   2
  -5  -5   1 186.869   9.204  12
  -5  -5   1 172.543   6.401   5
  -5  -5   1 172.808   8.685   3
  -5  -5   1 186.044   8.407   6
  -5  -5   1 179.669   8.205  11
   4   5  -1 43.1367  4.3086   3
  -4  -5   1 52.4773  4.0205  11
  -4  -5   1 57.9738  4.4185   6
  -4  -5   1 58.0258  5.5520   2
  -4  -5   1 55.2223  4.5729  12
  -4  -5   1 57.3101  3.1992   5
  -4  -5   1 48.8046  4.7748   3
   3   5  -1 86.5697  4.8147  11
  -3  -5   1 85.8731  5.7975   8
  -3  -5   1 87.3949  5.0568   6
  -3  -5   1 86.7498  4.8711  11
  -3  -5   1 89.6945  5.2580  12
   2   5  -1 101.123   3.784  10
   2   5  -1 94.6322  5.7014   8
   2   5  -1 90.4355  4.7183  11
  -2  -5   1 98.3110  4.7964  12
  -2  -5   1 85.1694  4.6510  11
  -2  -5   1 93.2255  4.9579   6
   1   5  -1 52.0748  4.3400   8
   1   5  -1 55.9224  3.0628  10
   1   5  -1 47.4947  3.2157  11
  -1  -5   1 53.5124  4.2455   8
  -1  -5   1 52.4038  3.7764  12
  -1  -5   1 48.8590  3.2402  11
  -1  -5   1 44.2597  3.4226   6
   0   5  -1 123.014   5.983   8
   0   5  -1 120.151   5.133  10
   0   5  -1 120.521   4.839  11
   0  -5   1 127.277   6.158  12
   0  -5   1 126.015   5.871   8
   0  -5   1 120.784   4.830  10
   0  -5   1 123.565   4.898  11
   0  -5   1 123.685   5.215   6
  -1   5  -1 1472.64   39.27   8
  -1   5  -1 1507.87   35.10  11
  -1   5  -1 1510.93   40.33  10
   1  -5   1 1478.65   40.03  12
   1  -5   1 1479.64   35.00  11
   1  -5   1 1453.12   36.69   6
   1  -5   1 1516.22   39.07   8
   1  -5   1 1496.43   40.31  10
  -2   5  -1 71.0432  5.2489   1
  -2   5  -1 90.2728  3.3697  11
  -2   5  -1 93.2131  5.4037   8
  -2   5  -1 95.7305  4.4188  10
   2  -5   1 90.7258  3.3737  11
   2  -5   1 84.2595  3.9908   6
   2  -5   1 104.308   5.584   8
   2  -5   1 100.027   5.323  12
   2  -5   1 94.0908  4.7083  10
  -3   5  -1 905.682  26.450  12
  -3   5  -1 936.958  24.499  10
   3  -5   1 895.368  22.528   6
   3  -5   1 899.858  25.946   8
   3  -5   1 915.381  26.736  12
   3  -5   1 927.629  26.087  10
  -4   5  -1 5.87528 2.68512  12
  -4   5  -1 7.01581 2.19292   9
  -4   5  -1 5.44440 3.14286   2
  -4   5  -1 3.44400 2.18654   1
   4  -5   1 3.84347 2.50414   8
   4  -5   1 4.42377 1.99029  12
   4  -5   1 8.01797 1.74732  10
  -5   5  -1 30.2999  4.6867   2
  -5   5  -1 16.1200  3.4658   9
  -5   5  -1 23.4738  3.7171   1
  -5   5  -1 35.4432  4.7722  12
   5  -5   1 26.4374  3.8805   8
   5  -5   1 27.5462  2.7134  10
   5  -5   1 25.0686  3.8062  12
  -6   5  -1 99.5804  7.3323   1
  -6   5  -1 86.7136  8.1215   2
  -6   5  -1 96.2039  6.7570   9
  -6   5  -1 103.095   7.794  12
   6  -5   1 94.8855  4.9262  10
   6  -5   1 100.372   6.595   8
   6  -5   1 103.189   6.943  12
  -7   5  -1 239.409  11.828   9
  -7   5  -1 214.409  11.994   2
  -7   5  -1 234.560  11.469   1
   7  -5   1 225.097  11.642  12
   7  -5   1 214.118   8.604  10
  -8   5  -1 20.2300  5.2920   2
  -8   5  -1 32.2563  5.3278   9
  -8   5  -1 30.7084  5.5062  12
  -8   5  -1 20.8933  4.3748   1
   8  -5   1 24.5840  2.8488  10
   8  -5   1 22.6457  4.6460  12
  -9   5  -1 153.553  10.340  12
  -9   5  -1 151.339  11.321   2
  -9   5  -1 134.001   9.366   1
  -9   5  -1 133.732   9.964   9
   9  -5   1 132.397   9.498  12
 -10   5  -1 11.2504  4.5151   9
 -10   5  -1 14.7351  5.5375   2
 -10   5  -1 9.55316 4.27408   1
 -10   5  -1 15.3628  5.0838  12
  10  -5   1 9.70109 3.64337  12
 -11   5  -1 24.4465  6.0485  12
 -11   5  -1 18.0320  6.6660   2
 -11   5  -1 27.8857  6.4473   9
 -11   5  -1 18.7469  5.3718   1
  11  -5   1 20.2901  4.9384  12
 -12   5  -1 18.4529  5.7070  12
 -12   5  -1 2.45329 4.46129   1
 -12   5  -1 9.08795 6.64813   2
  12  -5   1 15.4553  4.7344  12
 -13   5  -1 12.7302  7.0104   2
 -13   5  -1 25.2945  6.4258   1
 -14   5  -1 1.32986 6.66424   2
 -15   5  -1 26.5594  8.9924   2
 -15  -4   1 17.7566  7.2546   2
 -14  -4   1 16.4542  8.2196   7
 -14  -4   1 13.6565  6.6841   2
 -13  -4   1 22.8111  7.8712   7
 -13  -4   1 17.4213  7.2931   2
 -12  -4   1 23.2738  5.6924  12
 -12  -4   1 9.23005 6.27141   7
 -12  -4   1 20.5273  7.0244   2
 -11  -4   1 11.3487  5.4280   2
 -11  -4   1 6.73267 5.34665   7
 -11  -4   1 1.66669 3.95024  12
 -10  -4   1 477.024  20.376   2
 -10  -4   1 466.959  20.455  12
 -10  -4   1 486.458  20.804   7
  -9  -4   1 203.750  12.292   2
  -9  -4   1 190.193   9.680   6
  -9  -4   1 186.255  11.480  12
  -9  -4   1 186.793  12.521   7
   8   4  -1 150.779   8.302   3
  -8  -4   1 159.624   9.892  12
  -8  -4   1 153.984  10.211   2
  -8  -4   1 157.949  10.601   7
  -8  -4   1 145.916   8.009  11
  -8  -4   1 153.726   8.176   6
  -8  -4   1 142.797   8.307   3
   7   4  -1 120.840   7.491   3
  -7  -4   1 127.530   7.093  11
  -7  -4   1 123.204   7.869   3
  -7  -4   1 126.030   8.976  12
  -7  -4   1 123.377   7.011   6
  -7  -4   1 119.486   9.150   7
  -7  -4   1 122.247   9.032   2
   6   4  -1 1.59245 1.14592  11
   6   4  -1 0.79044 1.55822   3
  -6  -4   1 -1.7522  2.5505   7
  -6  -4   1 0.89425 2.53277   2
  -6  -4   1 -0.0443  1.1489   6
  -6  -4   1 1.00938 1.32477  11
  -6  -4   1 -3.5642  2.3373  12
  -6  -4   1 0.94327 2.29906   3
   5   4  -1 6.54490 2.11197   3
   5   4  -1 6.06938 1.53907  11
  -5  -4   1 16.4866  3.1793   7
  -5  -4   1 15.2492  3.1299   2
  -5  -4   1 4.03211 1.51572  11
  -5  -4   1 10.5019  3.0003  12
  -5  -4   1 7.81702 2.43131   3
   4   4  -1 75.7074  4.5591  11
  -4  -4   1 79.0522  5.5024   2
  -4  -4   1 80.2316  5.4312  12
  -4  -4   1 84.1187  5.0340   6
  -4  -4   1 77.0669  4.6827  11
  -4  -4   1 73.4622  3.5379   5
   3   4  -1 27.6126  3.6622   8
   3   4  -1 31.1496  2.7429  11
  -3  -4   1 28.5067  3.3235  12
  -3  -4   1 29.6858  2.1883   5
  -3  -4   1 29.7946  2.6866  11
  -3  -4   1 29.5861  2.9555   6
   2   4  -1 315.813   9.880  11
   2   4  -1 331.930  11.120   8
  -2  -4   1 309.327  10.101   6
  -2  -4   1 306.021   9.856  11
  -2  -4   1 309.766  10.109  12
   1   4  -1 4.63895 1.09474  10
   1   4  -1 4.54921 1.80221   8
   1   4  -1 3.70011 1.11562  11
  -1  -4   1 3.23630 1.59464  12
  -1  -4   1 4.30142 1.27397   6
  -1  -4   1 3.62273 1.14017  11
  -1  -4   1 4.34650 1.91488   8
   0   4  -1 2.13710 1.00450  10
   0   4  -1 0.29397 0.64542  11
   0   4  -1 1.18716 1.58383   8
   0  -4   1 1.55472 0.94087  10
   0  -4   1 -0.0335  0.6119  11
   0  -4   1 0.86876 1.84038  12
   0  -4   1 3.62910 1.62938   8
   0  -4   1 1.03546 0.76497   6
  -1   4  -1 8.45088 1.17943  11
  -1   4  -1 8.72922 1.47779  10
  -1   4  -1 9.26934 2.26281   8
   1  -4   1 10.8651  1.6667  10
   1  -4   1 7.96572 1.88426  12
   1  -4   1 8.26685 2.05747   8
   1  -4   1 8.14938 1.29286   6
   1  -4   1 8.40341 1.14899  11
  -2   4  -1 1022.48   23.16  11
  -2   4  -1 1028.28   27.14  10
  -2   4  -1 971.751  27.624  12
  -2   4  -1 1017.36   27.15   8
   2  -4   1 1001.08   24.65   6
   2  -4   1 1016.22   27.73  10
   2  -4   1 969.990  26.956   8
   2  -4   1 1005.30   27.95  12
   2  -4   1 1009.67   23.10  11
  -3   4  -1 1574.22   43.41  12
  -3   4  -1 1628.24   41.43   1
   3  -4   1 1654.48   42.43   8
   3  -4   1 1620.62   38.35   6
   3  -4   1 1556.69   43.62  12
   3  -4   1 1661.84   43.34  10
  -4   4  -1 81.4211  5.3162   9
  -4   4  -1 81.3782  5.6802  12
  -4   4  -1 81.8535  6.0836   2
  -4   4  -1 73.1917  5.1717   1
   4  -4   1 87.4490  5.3862  12
   4  -4   1 86.9921  5.1578   8
   4  -4   1 86.8897  3.9316  10
  -5   4  -1 195.041   9.167   2
  -5   4  -1 199.308   8.816   1
  -5   4  -1 186.032   8.762   9
   5  -4   1 187.416   8.931  12
   5  -4   1 187.308   6.628  10
  -6   4  -1 422.757  15.235   1
  -6   4  -1 427.763  16.237  12
  -6   4  -1 415.953  15.601   2
  -6   4  -1 425.509  16.168   9
   6  -4   1 424.074  12.686  10
   6  -4   1 440.944  16.351  12
  -7   4  -1 369.802  15.579   2
  -7   4  -1 391.555  15.828   9
  -7   4  -1 368.379  15.469  12
  -7   4  -1 383.538  14.821   1
   7  -4   1 371.787  15.493  12
   7  -4   1 351.052  11.207  10
  -8   4  -1 202.355  10.842   1
  -8   4  -1 192.704  11.570   2
  -8   4  -1 209.224  11.372  12
  -8   4  -1 197.976  11.438   9
   8  -4   1 196.757  11.162  12
  -9   4  -1 217.415  12.723   2
  -9   4  -1 219.334  12.411   9
  -9   4  -1 210.296  12.086  12
  -9   4  -1 225.176  11.692   1
   9  -4   1 209.636  12.142  12
 -10   4  -1 1.82802 3.25205   9
 -10   4  -1 -1.1480  3.6864  12
 -10   4  -1 2.81252 3.68239   1
 -10   4  -1 0.20197 4.79055   2
  10  -4   1 -0.7775  2.3697  12
 -11   4  -1 -0.5078  3.5425   9
 -11   4  -1 2.88316 4.03475   1
 -11   4  -1 0.28779 5.25793   2
 -11   4  -1 6.62188 4.87143  12
  11  -4   1 4.30434 2.99618  12
 -12   4  -1 8.83028 4.37087   1
 -12   4  -1 5.05304 4.97707  12
 -12   4  -1 6.05741 6.28604   2
 -12   4  -1 7.64758 5.02318   9
  12  -4   1 11.9449  4.1685  12
 -13   4  -1 -0.0317  6.1689   2
 -13   4  -1 2.76332 4.36096   1
 -14   4  -1 1.57252 6.40295   2
 -15   4  -1 1.73838 6.87732   2
 -15  -3   1 3.43022 6.13368   2
 -14  -3   1 27.4487  7.8793   2
 -13  -3   1 43.0175  9.6254   7
 -13  -3   1 50.9287  9.3680   2
 -12  -3   1 14.1289  6.3913   2
 -12  -3   1 19.6557  5.7665  12
 -12  -3   1 23.2503  7.5334   7
 -11  -3   1 3.76022 5.23500   2
 -11  -3   1 1.67853 5.08127   7
 -11  -3   1 4.42460 4.27415  12
 -10  -3   1 72.7320  9.1378   2
 -10  -3   1 83.8146  8.5876  12
 -10  -3   1 67.8727  8.9459   7
  -9  -3   1 61.2394  7.8627  12
  -9  -3   1 64.1804  7.8478   7
  -9  -3   1 57.8845  5.0380   6
  -9  -3   1 60.7005  7.5688   2
   8   3  -1 446.086  15.986   3
  -8  -3   1 479.257  15.928   6
  -8  -3   1 457.274  15.779  11
  -8  -3   1 448.624  17.821   2
  -8  -3   1 477.117  18.655   7
  -8  -3   1 462.479  18.429  12
  -8  -3   1 451.730  15.780   3
   7   3  -1 20.6206  3.1906  11
   7   3  -1 20.7607  3.6959   3
  -7  -3   1 21.4271  3.4524   6
  -7  -3   1 33.9100  4.4033   3
  -7  -3   1 22.9552  3.4742  11
  -7  -3   1 26.3725  5.0549  12
  -7  -3   1 24.1786  4.6879   2
  -7  -3   1 31.0074  5.2756   7
   6   3  -1 900.778  26.023   3
   6   3  -1 870.101  24.368  11
  -6  -3   1 853.064  26.765   7
  -6  -3   1 857.605  26.224   2
  -6  -3   1 905.313  25.811   3
  -6  -3   1 940.117  25.108   6
  -6  -3   1 873.837  24.578  11
  -6  -3   1 887.229  27.674  12
   5   3  -1 184.112   7.544  11
  -5  -3   1 184.061   8.866   7
  -5  -3   1 197.460   7.791   6
  -5  -3   1 181.187   7.631  11
  -5  -3   1 187.332   8.746   2
  -5  -3   1 193.136   8.905  12
   4   3  -1 34.5921  2.8817  11
  -4  -3   1 37.4649  4.2833  12
  -4  -3   1 31.3404  2.1181   5
  -4  -3   1 35.9554  3.0250  11
  -4  -3   1 37.0237  3.2490   6
   3   3  -1 298.830  10.676   8
  -3  -3   1 297.468   9.580  11
  -3  -3   1 295.165   9.659   6
  -3  -3   1 293.731  10.158  12
  -3  -3   1 292.068   7.775   5
   2   3  -1 503.369  13.653  11
   2   3  -1 542.664  15.258   8
  -2  -3   1 492.019  13.942   6
  -2  -3   1 486.756  13.607  11
  -2  -3   1 463.650  14.441  12
   1   3  -1 221.412   6.827  11
   1   3  -1 221.560   7.697   8
   1   3  -1 221.139   6.613  10
  -1  -3   1 217.357   6.810  11
  -1  -3   1 212.438   7.254  12
  -1  -3   1 212.531   6.966   6
  -1  -3   1 218.491   7.637   8
   0   3  -1 5.70859 1.12226  11
   0   3  -1 6.33604 1.83856   8
   0   3  -1 5.55483 1.24498  10
   0  -3   1 3.53682 1.09774   6
   0  -3   1 5.87085 1.28853  10
   0  -3   1 5.55962 2.16586  12
   0  -3   1 5.72525 1.12545  11
   0  -3   1 6.45973 1.79987   8
  -1   3  -1 2421.05   61.74  10
  -1   3  -1 2343.66   58.93   8
  -1   3  -1 2385.93   53.36  11
   1  -3   1 2341.24   55.93   6
   1  -3   1 2368.12   61.86  10
   1  -3   1 2432.74   53.37  11
   1  -3   1 2378.31   58.80   8
   1  -3   1 2256.06   60.69  12
  -2   3  -1 879.030  24.641  12
   2  -3   1 912.581  23.979   8
   2  -3   1 911.560  24.282  10
   2  -3   1 874.528  24.785  12
   3  -3   1 196.312   7.973  12
   3  -3   1 201.669   6.224  10
  -4   3  -1 161.741   7.793  12
  -4   3  -1 145.826   7.264   1
   4  -3   1 154.847   7.499  12
  -5   3  -1 9.40571 2.55419   1
  -5   3  -1 7.66490 2.08986   9
  -5   3  -1 7.58927 2.73676  12
  -5   3  -1 8.69100 3.00695   2
   5  -3   1 8.58305 2.35228  12
  -6   3  -1 215.336  10.673   2
  -6   3  -1 216.331  10.230   9
  -6   3  -1 208.667   9.815   1
  -6   3  -1 216.342  10.585  12
   6  -3   1 203.024   5.952  11
   6  -3   1 210.543   6.168  11
   6  -3   1 215.280  10.140  12
  -7   3  -1 66.3154  6.0707   9
  -7   3  -1 69.5364  7.0803   2
  -7   3  -1 64.5340  6.7051  12
  -7   3  -1 70.3309  6.2919   1
   7  -3   1 66.7351  5.8424  12
  -8   3  -1 654.244  23.936  12
  -8   3  -1 696.946  24.750   9
  -8   3  -1 688.758  22.577   1
  -8   3  -1 708.350  23.360   2
   8  -3   1 640.191  24.084  12
  -9   3  -1 18.9852  4.4557   1
  -9   3  -1 23.8690  5.1542   9
  -9   3  -1 17.4586  5.3360   2
  -9   3  -1 15.9284  5.1112  12
   9  -3   1 15.4747  4.4927  12
 -10   3  -1 46.7424  6.8012   1
 -10   3  -1 50.9809  7.6122   9
 -10   3  -1 47.6471  7.4200  12
 -10   3  -1 45.8588  7.6497   2
  10  -3   1 55.7361  7.7074  12
 -11   3  -1 14.3623  5.2448  12
 -11   3  -1 17.6857  5.0951   1
 -11   3  -1 19.6360  6.5440   2
 -11   3  -1 17.7792  5.6611   9
  11  -3   1 16.5573  5.0015  12
 -12   3  -1 1.80054 5.96755   2
 -12   3  -1 -0.8931  3.5293   9
 -12   3  -1 -0.3294  4.3128  12
 -12   3  -1 -1.0547  3.5644   1
  12  -3   1 7.56366 3.58286  12
 -13   3  -1 41.4620  8.5989   2
 -14   3  -1 41.8076  8.8291   2
 -15   3  -1 5.67680 6.82095   2
 -15  -2   1 6.66574 6.56487   2
 -14  -2   1 25.8620  7.6003   2
 -13  -2   1 16.4319  6.8480   2
 -12  -2   1 76.9041 10.7920   7
 -12  -2   1 61.2327  9.4758   2
 -12  -2   1 66.6100  9.3978  12
 -11  -2   1 5.73507 4.31117  12
 -11  -2   1 10.1027  5.2233   2
 -11  -2   1 6.16161 5.31517   7
 -10  -2   1 -1.1188  4.5000   7
 -10  -2   1 -2.7545  4.1551   2
 -10  -2   1 2.90331 3.99313  12
  -9  -2   1 34.3594  4.2695  11
  -9  -2   1 50.5639  7.2050   7
  -9  -2   1 48.5704  6.9410  12
  -9  -2   1 38.6329  6.4594   2
   8   2  -1 238.709   9.684  11
  -8  -2   1 208.725  12.111   7
  -8  -2   1 231.067   9.611  11
  -8  -2   1 216.519  11.702   2
  -8  -2   1 221.256   9.310   6
  -8  -2   1 230.685  12.125  12
   7   2  -1 389.145  10.281   5
   7   2  -1 376.844  12.964  11
  -7  -2   1 380.932  12.972   6
  -7  -2   1 372.481  13.000  11
  -7  -2   1 370.846  15.622   7
  -7  -2   1 407.204  15.498   2
  -7  -2   1 394.023  14.985   9
  -7  -2   1 392.895  12.880   1
  -7  -2   1 377.744  15.683  12
   6   2  -1 1097.23   23.90   5
   6   2  -1 1054.87   27.96  11
  -6  -2   1 1060.13   31.60   9
  -6  -2   1 1070.34   31.19   7
  -6  -2   1 1024.94   30.14   2
  -6  -2   1 1036.21   28.02  11
  -6  -2   1 1080.98   28.52   6
  -6  -2   1 1102.75   32.21  12
   5   2  -1 281.308   9.565  11
   5   2  -1 287.399   7.474   5
  -5  -2   1 281.074   9.637  11
  -5  -2   1 286.320   9.650   6
  -5  -2   1 272.951  11.093  12
  -5  -2   1 274.137  10.921   7
  -5  -2   1 268.677  10.667   2
   4   2  -1 198.605   7.143  11
   4   2  -1 197.270   5.435   5
  -4  -2   1 207.633   7.237   6
  -4  -2   1 195.672   8.307  12
  -4  -2   1 185.831   7.949   7
  -4  -2   1 189.834   7.123  11
   3   2  -1 1.12977 0.85008  11
  -3  -2   1 1.34035 0.92254   6
  -3  -2   1 0.99808 0.69447   5
  -3  -2   1 1.18257 0.88749  11
  -3  -2   1 4.02838 1.72953  12
   2   2  -1 8.22873 2.06149   8
  -2  -2   1 9.45407 1.44125   6
  -2  -2   1 11.2134  1.6059  11
  -2  -2   1 6.95456 2.23422  12
   1   2  -1 533.092  13.873  10
   1   2  -1 514.879  14.264   8
   1   2  -1 525.747  13.152  11
  -1  -2   1 524.867  14.384   8
  -1  -2   1 519.214  13.146  11
  -1  -2   1 508.168  14.223  12
   0   2  -1 808.132  18.816  11
   0   2  -1 772.429  20.367   8
   0  -2   1 783.083  21.441  12
   0  -2   1 808.916  21.383  10
   0  -2   1 818.204  18.845  11
   0  -2   1 817.008  20.408   8
  -1   2  -1 6.14887 1.47201  12
  -1   2  -1 5.67715 0.77505  11
  -1   2  -1 6.88022 1.05998  10
  -1   2  -1 6.48312 1.25448   8
   1  -2   1 4.64300 0.67224  11
   1  -2   1 3.83395 1.24455  12
   1  -2   1 6.12770 1.32701   8
   1  -2   1 7.17247 1.04401  10
  -2   2  -1 152.255   5.800  12
  -3   2  -1 24.6350  2.9928  12
   3  -2   1 22.5594  1.0986  11
   3  -2   1 21.5652  2.6701  12
   3  -2   1 19.1212  1.1894  11
  -4   2  -1 1039.91   27.74   1
  -4   2  -1 996.728  29.368  12
   4  -2   1 1056.18   29.66  12
   4  -2   1 1046.29   24.18  11
  -5   2  -1 6.09005 2.16743   1
  -5   2  -1 4.65919 1.99782   9
  -5   2  -1 8.12720 2.75198   2
  -5   2  -1 3.40223 2.41389  12
   5  -2   1 7.12898 1.09584  11
  -6   2  -1 171.979   8.291   1
  -6   2  -1 151.657   8.297   9
  -6   2  -1 161.566   9.011   2
  -6   2  -1 163.092   8.967  12
   6  -2   1 162.856   5.590  11
  -7   2  -1 388.879  15.620  12
  -7   2  -1 358.632  15.228   9
  -7   2  -1 373.051  14.165   1
  -7   2  -1 364.002  14.935   2
   7  -2   1 391.574  11.189  11
   7  -2   1 398.872  15.532  12
  -8   2  -1 519.511  17.968   1
  -8   2  -1 489.094  19.299   9
  -8   2  -1 487.586  19.185  12
  -8   2  -1 489.889  18.638   2
   8  -2   1 486.585  19.281  12
  -9   2  -1 61.3619  7.5398   2
  -9   2  -1 74.6778  7.6026   9
  -9   2  -1 58.0807  7.5256  12
  -9   2  -1 56.6670  6.8482   1
   9  -2   1 57.4664  7.4455  12
 -10   2  -1 410.435  18.581   9
 -10   2  -1 398.807  18.467  12
 -10   2  -1 431.221  17.137   1
 -10   2  -1 394.849  17.923   2
  10  -2   1 393.619  18.533  12
 -11   2  -1 -1.9223  3.2510   1
 -11   2  -1 0.13848 3.41847   9
 -11   2  -1 -1.9894  4.9187   2
 -11   2  -1 -0.2317  3.8788  12
  11  -2   1 4.31104 3.04990  12
 -12   2  -1 37.7745  8.0972   2
 -12   2  -1 35.9396  7.4668   9
 -12   2  -1 49.0970  8.3631  12
  12  -2   1 40.2447  6.9546  12
 -13   2  -1 28.2797  8.0218   2
 -14   2  -1 -0.3487  6.3167   2
 -15   2  -1 30.3512  8.1122   2
 -15  -1   1 11.3367  6.7546   2
 -14  -1   1 37.8258  8.6692   2
 -13  -1   1 14.1198  6.7620   2
 -12  -1   1 6.94192 5.82699   2
 -12  -1   1 14.7710  5.5905  12
 -11  -1   1 6.67074 5.08593   7
 -11  -1   1 3.70181 4.02945  12
 -11  -1   1 2.66448 4.68173   2
 -10  -1   1 11.5779  5.2204   2
 -10  -1   1 8.94813 4.53214  12
 -10  -1   1 13.6196  5.5405   7
  -9  -1   1 -4.0941  3.3778   2
  -9  -1   1 2.56641 3.85948   7
  -9  -1   1 -1.5783  2.9076  12
   8   1  -1 44.9165  3.7949  11
  -8  -1   1 48.8053  5.1691   1
  -8  -1   1 42.7167  6.5617   2
  -8  -1   1 47.2056  3.7719   6
  -8  -1   1 50.7598  5.7553   9
  -8  -1   1 50.5057  6.8811   7
  -8  -1   1 48.0323  3.8969  11
  -8  -1   1 46.9411  6.7289  12
   7   1  -1 1003.35   26.79  11
   7   1  -1 1038.67   22.92   5
  -7  -1   1 987.910  26.675  11
  -7  -1   1 979.877  31.175  12
  -7  -1   1 1021.71   30.64   7
  -7  -1   1 989.661  29.739   2
  -7  -1   1 1010.74   26.96   6
  -7  -1   1 995.288  27.674   1
  -7  -1   1 1007.68   31.21   9
   6   1  -1 19.3169  2.7703  11
   6   1  -1 21.0616  1.7707   5
  -6  -1   1 18.1184  2.6371   6
  -6  -1   1 21.1059  3.8696   2
  -6  -1   1 18.6389  2.6552  11
  -6  -1   1 22.3052  3.6068   9
  -6  -1   1 26.3742  4.4678  12
  -6  -1   1 20.2326  2.9269   1
  -6  -1   1 18.4884  3.8403   7
   5   1  -1 474.748  13.665  11
   5   1  -1 488.444  11.271   5
  -5  -1   1 432.620  15.253   7
  -5  -1   1 492.613  13.836  11
  -5  -1   1 490.513  13.723   6
  -5  -1   1 482.188  16.179  12
  -5  -1   1 446.961  15.034   2
   4   1  -1 232.577   5.879   5
   4   1  -1 230.443   7.678  11
  -4  -1   1 224.636   7.493   6
  -4  -1   1 222.877   9.195   7
  -4  -1   1 231.554   7.673  11
  -4  -1   1 219.895   9.246  12
   3   1  -1 3.85252 0.65051   5
   3   1  -1 2.63248 0.94189  11
  -3  -1   1 3.24340 0.94269   6
  -3  -1   1 2.50138 0.96091  11
  -3  -1   1 1.17354 1.56168  12
   2   1  -1 105.962   3.757  11
  -2  -1   1 101.290   2.629   5
  -2  -1   1 102.763   4.502  12
  -2  -1   1 106.425   3.780  11
  -2  -1   1 94.6287  3.5851   6
   1   1  -1 3561.75   87.41  10
  -1  -1   1 3176.46   86.19  12
  -1  -1   1 3380.52   78.88  11
   0   1  -1 178.828   4.794   8
   0   1  -1 187.638   4.784  11
   0  -1   1 176.062   4.789   8
   0  -1   1 177.590   5.577  12
   0  -1   1 187.096   4.779  11
  -1   1  -1 216.693   5.379  11
  -1   1  -1 216.967   6.727  12
   1  -1   1 230.438   5.449  11
  -2   1  -1 148.543   5.878  12
   2  -1   1 150.151   5.674  12
   2  -1   1 158.112   4.257  11
  -3   1  -1 1325.53   35.63  12
   3  -1   1 1318.03   30.59  11
  -4   1  -1 834.799  24.340  12
  -4   1  -1 785.389  23.305   7
   4  -1   1 866.415  20.334  11
  -5   1  -1 28.3554  3.9303   7
  -5   1  -1 38.1407  3.8984   1
  -5   1  -1 31.4805  3.9769   2
  -5   1  -1 31.5068  3.8929   9
  -5   1  -1 22.8655  3.7794  12
   5  -1   1 26.8331  2.0589  11
  -6   1  -1 48.5148  4.8071   9
  -6   1  -1 44.3613  5.4571  12
  -6   1  -1 41.2332  4.6027   1
  -6   1  -1 43.1716  5.2677   7
  -6   1  -1 44.6945  5.1976   2
   6  -1   1 45.6368  2.8400  11
  -7   1  -1 30.1265  5.1617   2
  -7   1  -1 21.8501  3.9089   1
  -7   1  -1 24.7574  4.4671   9
  -7   1  -1 19.9347  4.7368  12
   7  -1   1 26.4527  2.3817  11
  -8   1  -1 16.4907  4.7873  12
  -8   1  -1 13.2748  4.5918   2
  -8   1  -1 16.4472  4.1125   9
  -8   1  -1 18.3157  4.1898   1
  -9   1  -1 829.365  27.064   2
  -9   1  -1 797.881  28.192   9
  -9   1  -1 775.891  27.942  12
  -9   1  -1 815.014  25.556   1
 -10   1  -1 122.780  10.870   2
 -10   1  -1 120.855   9.748  12
 -10   1  -1 123.812   9.213   1
 -10   1  -1 124.732   9.725   9
  10  -1   1 96.0451  8.3113  12
 -11   1  -1 178.781  12.327   9
 -11   1  -1 155.045  11.842  12
 -11   1  -1 181.001  12.906   2
 -11   1  -1 167.518  10.901   1
  11  -1   1 161.783  11.412  12
 -12   1  -1 92.3220  9.7761  12
 -12   1  -1 103.336  11.190   2
  12  -1   1 103.215   9.488  12
 -13   1  -1 0.51660 5.82144   2
 -14   1  -1 4.86947 5.80418   2
 -15   1  -1 32.3660  8.3715   2
 -15   0   1 90.9033 11.8742   2
 -14   0   1 5.38770 6.17179   2
 -13   0   1 10.8444  6.7640   2
 -12   0   1 6.18864 4.67546  12
 -12   0   1 -4.6447  4.6115   2
 -11   0   1 22.3334  5.9801  12
 -11   0   1 15.0223  5.7434   2
 -10   0   1 -4.7773  4.0432   7
 -10   0   1 -4.8140  3.7627   2
 -10   0   1 -3.8467  3.1838  12
  -9   0   1 2.50447 3.84129   7
  -9   0   1 2.58224 4.02477   2
  -9   0   1 5.51782 2.80952   1
  -9   0   1 0.45257 3.41038  12
   8   0  -1 75.9542  4.5571  11
  -8   0   1 63.2767  4.2080  11
  -8   0   1 74.4968  6.8657   9
  -8   0   1 64.2320  7.2684   7
  -8   0   1 72.5363  6.0553   1
  -8   0   1 62.6509  7.2949   2
  -8   0   1 62.2390  7.0691  12
   7   0  -1 205.029   6.355   5
   7   0  -1 198.959   7.789  11
  -7   0   1 196.060  10.002   9
  -7   0   1 208.713   8.938   1
  -7   0   1 201.875  10.697  12
  -7   0   1 190.859  10.606   2
  -7   0   1 196.389   7.680  11
  -7   0   1 192.524  10.767   7
  -7   0   1 208.188   7.411   6
   6   0  -1 102.188   5.009  11
  -6   0   1 107.883   6.053   1
  -6   0   1 109.017   7.180   2
  -6   0   1 96.2474  6.5099   9
  -6   0   1 109.680   7.653   7
  -6   0   1 105.699   4.799   6
  -6   0   1 116.118   7.419  12
  -6   0   1 107.952   4.994  11
   5   0  -1 1842.69   43.01  11
  -5   0   1 1768.96   49.27  12
  -5   0   1 1776.33   46.67   2
  -5   0   1 1785.60   47.80   7
  -5   0   1 1816.89   43.87   6
  -5   0   1 1848.13   42.96  11
   4   0  -1 0.65625 0.76987  11
  -4   0   1 -0.1570  0.8274  11
  -4   0   1 0.57328 2.00048  12
  -4   0   1 -1.4140  0.6531   6
  -4   0   1 -4.3473  1.8973   7
   3   0  -1 268.987   7.640  11
  -3   0   1 258.302   7.344   6
  -3   0   1 251.855   9.132  12
  -3   0   1 277.591   7.637  11
   2   0  -1 226.977   6.152  11
  -2   0   1 229.281   6.140  11
  -2   0   1 208.977   5.927   6
  -2   0   1 206.222   7.279  12
   1   0  -1 2705.83   63.34  11
   1   0  -1 2704.31   70.88  10
   1   0  -1 2637.87   70.81  10
  -1   0   1 2733.99   71.04  10
  -1   0   1 2847.73   62.46  11
  -1   0   1 2693.76   70.88  10
  -1   0  -1 3049.68   79.22  12
   1   0   1 3103.16   80.73  12
   1   0   1 3133.57   77.36   8
  -2   0  -1 1115.58   27.21   6
  -2   0  -1 1087.82   29.60  12
   2   0   1 1154.07   26.20  11
  -3   0  -1 633.910  15.741  11
  -3   0  -1 590.167  18.057  12
  -3   0  -1 619.544  16.176   6
   3   0   1 641.826  15.729  11
  -4   0  -1 18.0341  1.7668  11
  -4   0  -1 19.8515  2.1064   6
  -4   0  -1 19.6680  3.0619  12
  -4   0  -1 18.7919  2.8976   7
   4   0   1 16.8393  1.9036  11
  -5   0  -1 70.4692  4.9117   9
  -5   0  -1 70.2976  5.7950   7
  -5   0  -1 76.6756  3.9497   6
  -5   0  -1 73.0548  3.8172  11
  -5   0  -1 83.6668  5.0772   1
  -5   0  -1 79.5085  5.9148   2
  -5   0  -1 65.1552  5.3383  12
   5   0   1 80.5977  3.9061  11
  -6   0  -1 330.642  10.561  11
  -6   0  -1 329.279  13.088   7
  -6   0  -1 335.539  13.482  12
  -6   0  -1 333.321  11.878   1
  -6   0  -1 307.360  12.853   9
  -6   0  -1 331.195  12.907   2
   6   0   1 333.010  10.554  11
  -7   0  -1 12.8159  3.2721   9
  -7   0  -1 11.0895  4.2652   7
  -7   0  -1 14.7410  4.0899   2
  -7   0  -1 13.0124  4.1062  12
  -7   0  -1 12.4069  3.2327   1
   7   0   1 15.9983  2.2156   5
   7   0   1 16.6634  2.3090  11
  -8   0  -1 1.93349 3.60813   2
  -8   0  -1 0.34521 2.69723   1
  -8   0  -1 1.44200 2.62175   9
  -8   0  -1 1.91749 3.37318  12
  -8   0  -1 2.60361 3.93757   7
  -9   0  -1 66.9946  6.9556   9
  -9   0  -1 67.4719  8.1320   7
  -9   0  -1 70.0067  6.5116   1
  -9   0  -1 72.4134  7.4627  12
  -9   0  -1 63.8952  7.7996   2
 -10   0  -1 230.866  13.165   9
 -10   0  -1 235.450  13.388  12
 -10   0  -1 224.884  11.800   1
 -10   0  -1 233.102  13.960   2
  10   0   1 239.249  13.228  12
 -11   0  -1 386.652  19.038  12
 -11   0  -1 426.730  19.571   9
 -11   0  -1 429.068  19.502   2
  11   0   1 407.856  19.353  12
 -12   0  -1 96.5692  9.8750  12
 -12   0  -1 69.6202  9.8003   2
  12   0   1 83.7987  8.6787  12
 -13   0  -1 107.432  11.659   2
 -14   0  -1 11.2582  6.5332   2
 -15   0  -1 20.5344  7.6643   2
 -16   1   1 44.5659  9.0711   2
 -15   1   1 6.18571 6.82336   2
 -14   1   1 77.8710 11.1317   2
 -13   1   1 57.9962  9.4418   2
 -12   1   1 0.66946 5.29360   2
 -12   1   1 -1.0451  3.9038  12
 -11   1   1 46.3332  7.8450  12
 -11   1   1 46.0922  7.8898   2
 -10   1   1 44.6570  7.0661   2
 -10   1   1 38.1773  5.5294   1
 -10   1   1 50.8518  7.4502  12
  -9   1   1 48.4940  5.8673   1
  -9   1   1 36.8232  6.3016   7
  -9   1   1 36.8000  6.0333   9
  -9   1   1 37.5916  6.4281   2
  -9   1   1 30.3116  6.0129  12
  -8   1   1 10.7300  1.9965  11
  -8   1   1 13.7632  4.6638   7
  -8   1   1 4.81587 4.23327   2
  -8   1   1 10.0033  3.5302   9
  -8   1   1 19.5560  4.9248  12
  -8   1   1 13.4968  3.6265   1
   7  -1  -1 2.32708 1.04359  11
  -7   1   1 -1.7635  2.0075   1
  -7   1   1 -2.0617  1.8759   9
  -7   1   1 0.09152 0.89504   6
  -7   1   1 0.25985 3.22591   7
  -7   1   1 0.71941 2.89749  12
  -7   1   1 0.71018 0.94251  11
  -7   1   1 -4.5598  2.8212   2
   6  -1  -1 642.214  17.001  11
  -6   1   1 623.753  21.046  12
  -6   1   1 670.000  19.077   1
  -6   1   1 633.707  19.908   2
  -6   1   1 625.000  16.517   6
  -6   1   1 616.417  20.936   9
  -6   1   1 641.986  16.865  11
  -6   1   1 613.718  20.340   7
   5  -1  -1 540.069  14.170  11
  -5   1   1 536.858  14.043  11
  -5   1   1 519.413  16.522   2
  -5   1   1 534.109  17.524  12
  -5   1   1 490.698  16.609   7
  -5   1   1 536.961  17.598   9
  -5   1   1 533.469  13.760   6
  -5   1   1 537.342  15.796   1
   4  -1  -1 594.916  15.077  11
  -4   1   1 574.251  14.766   6
  -4   1   1 570.350  17.740   7
  -4   1   1 623.387  15.066  11
  -4   1   1 601.088  18.447  12
   3  -1  -1 119.805   3.972  11
  -3   1   1 113.104   3.396   6
  -3   1   1 114.150   3.778  11
   2  -1  -1 1.11064 0.66040  10
  -2   1   1 -0.2075  0.5912  11
  -2   1   1 1.66619 1.26664  12
   1  -1  -1 2.71649 0.82504   8
   1  -1  -1 2.84194 0.59606  10
   1  -1  -1 2.99304 0.56605  11
  -1   1   1 2.51676 0.66406  12
  -1   1   1 1.96662 0.56217  11
   0  -1  -1 4437.18  109.25   8
   0  -1  -1 4270.16  102.00   6
   0  -1  -1 4497.43   91.19   5
   0   1   1 4366.13   91.26   5
   0   1   1 4157.47  108.85   8
   0   1   1 4184.24   99.19  11
  -1  -1  -1 1407.29   36.11  12
  -1  -1  -1 1402.94   30.09   5
  -1  -1  -1 1369.31   34.18   6
  -1  -1  -1 1457.59   35.85   8
   1   1   1 1479.55   35.81   8
   1   1   1 1406.37   30.09   5
  -2  -1  -1 3327.78   79.67   6
  -2  -1  -1 3431.90   76.64  11
  -2  -1  -1 3368.53   85.40  12
   2   1   1 3424.25   76.59  11
   2   1   1 3381.78   70.06   5
   2   1   1 3320.67   83.49   8
  -3  -1  -1 2192.38   51.52  11
  -3  -1  -1 2190.40   57.56  12
  -3  -1  -1 2161.13   53.36   6
   3   1   1 2228.30   51.46  11
   3   1   1 2257.98   56.58   8
   3   1   1 2253.69   47.01   5
  -4  -1  -1 29.7185  2.5858   6
  -4  -1  -1 29.4776  3.6475  12
  -4  -1  -1 28.6559  2.4031  11
  -4  -1  -1 37.0210  3.7638   7
   4   1   1 29.4157  2.3814  11
   4   1   1 34.5176  2.2442   5
  -5  -1  -1 138.843   7.022   2
  -5  -1  -1 134.037   5.923   6
  -5  -1  -1 140.756   7.435  12
  -5  -1  -1 144.034   6.034  11
  -5  -1  -1 142.384   7.411   7
  -5  -1  -1 141.431   6.363   1
   5   1   1 139.327   5.851  11
   5   1   1 140.565   5.189   5
  -6  -1  -1 69.6796  4.2445  11
  -6  -1  -1 54.5381  5.0842   9
  -6  -1  -1 70.0795  5.5000   1
  -6  -1  -1 63.1126  5.9561  12
  -6  -1  -1 64.5971  6.2582   2
  -6  -1  -1 67.0285  6.9661   7
  -6  -1  -1 60.3070  4.1343   6
   6   1   1 67.7816  3.6204   5
   6   1   1 61.4180  3.9662  11
  -7  -1  -1 8.11134 2.73413   9
  -7  -1  -1 7.63103 2.07833   6
  -7  -1  -1 8.10140 2.02830  11
  -7  -1  -1 7.93533 2.77626   1
  -7  -1  -1 7.48059 3.72637   7
  -7  -1  -1 3.55687 3.44451  12
  -7  -1  -1 14.3056  4.1270   2
   7   1   1 9.21837 2.02803  11
  -8  -1  -1 58.1807  7.0272   7
  -8  -1  -1 53.3265  6.6688   2
  -8  -1  -1 53.3454  6.9493  12
  -8  -1  -1 59.1039  5.9702   1
  -8  -1  -1 50.1738  6.4362   9
   8   1   1 41.4251  3.6495  11
  -9  -1  -1 27.3132  5.6264   2
  -9  -1  -1 40.6338  6.5718   7
  -9  -1  -1 41.4901  6.4662  12
  -9  -1  -1 36.9796  5.1178   1
  -9  -1  -1 43.2346  6.2050   9
 -10  -1  -1 203.963  13.489   7
 -10  -1  -1 219.851  12.648   9
 -10  -1  -1 200.338  13.052   2
 -10  -1  -1 209.837  12.762  12
 -11  -1  -1 125.297  10.482   9
 -11  -1  -1 128.775  10.564  12
 -11  -1  -1 109.098  11.516   2
  11   1   1 108.513   9.367  12
 -12  -1  -1 76.1667 10.4521   2
 -12  -1  -1 81.0146  9.3128  12
  12   1   1 91.7451  8.6888  12
 -13  -1  -1 143.312  12.909   2
 -14  -1  -1 18.1470  7.1375   2
 -15  -1  -1 10.0270  6.7027   2
 -16   2   1 28.1092  8.6246   2
 -15   2   1 6.24953 6.75141   2
 -14   2   1 121.493  12.924   2
 -13   2   1 6.89228 6.64767   2
  12  -2  -1 111.748   9.701  12
 -12   2   1 108.645  10.185  12
 -12   2   1 113.083  11.265   2
 -11   2   1 13.1847  4.9522  12
 -11   2   1 7.71162 3.96938   1
 -11   2   1 20.4598  6.0881   2
 -10   2   1 59.0381  7.8756  12
 -10   2   1 45.7725  6.3339   1
 -10   2   1 47.4151  7.2293   2
  -9   2   1 117.885   8.999  12
  -9   2   1 115.503   9.495   9
  -9   2   1 113.782   9.832   2
  -9   2   1 115.982   8.282   1
  -8   2   1 444.224  15.998   1
  -8   2   1 457.058  17.945   9
  -8   2   1 408.978  16.736   2
  -8   2   1 410.881  17.479  12
   7  -2  -1 38.8589  2.8781  11
  -7   2   1 41.7765  5.0348   1
  -7   2   1 32.8995  5.3357   2
  -7   2   1 38.5592  5.5992  12
  -7   2   1 36.3664  2.5354  11
  -7   2   1 38.4287  5.4786   9
   6  -2  -1 49.0131  2.9474  11
  -6   2   1 45.1743  4.6730   9
  -6   2   1 54.2677  5.8659   2
  -6   2   1 51.8194  4.8251   1
  -6   2   1 48.0484  5.4551  12
  -6   2   1 56.7920  2.8632  11
   5  -2  -1 108.150   4.118  11
  -5   2   1 103.518   3.871  11
  -5   2   1 99.2146  6.4184   2
  -5   2   1 94.9786  5.9353  12
  -5   2   1 100.920   5.719   1
  -5   2   1 101.492   6.316   9
   4  -2  -1 376.542   9.809  11
   4  -2  -1 382.803  10.798  10
   4  -2  -1 387.550  10.695  10
  -4   2   1 316.413  12.425  12
  -4   2   1 378.083   9.626  11
   3  -2  -1 2084.10   53.49  10
   3  -2  -1 2079.06   46.37  11
  -3   2   1 1983.05   53.43  12
  -3   2   1 2034.78   46.36  11
   2  -2  -1 1190.24   31.10  10
   2  -2  -1 1180.61   30.81   8
   2  -2  -1 1159.01   26.67  11
  -2   2   1 1114.93   30.79  12
  -2   2   1 1168.79   26.85  11
  -2   2   1 1186.26   30.82  10
   1  -2  -1 26.1864  1.5741  11
   1  -2  -1 28.0099  1.8339  10
   1  -2  -1 25.2513  1.5103   6
  -1   2   1 22.8654  1.5467  10
  -1   2   1 27.7775  2.5269   8
  -1   2   1 23.4455  1.8627  12
  -1   2   1 25.9657  1.5782  11
   0  -2  -1 2242.92   54.76   8
   0  -2  -1 2160.98   52.07   6
   0   2   1 2182.81   54.69   8
  -1  -2  -1 398.793  11.424  12
  -1  -2  -1 419.437  11.344  11
  -1  -2  -1 442.609  10.355   5
  -1  -2  -1 447.042  12.667   8
  -1  -2  -1 413.800  11.647   6
   1   2   1 427.983  10.276   5
   1   2   1 419.162  11.303  11
   1   2   1 432.557  12.479   8
  -2  -2  -1 9477.14  220.19  11
  -2  -2  -1 9999.99  230.89   6
  -2  -2  -1 9551.04  243.08  12
  -2  -2  -1 9691.03  205.14   5
  -2  -2  -1 9711.55  241.79   8
   2   2   1 9526.74  224.68  11
   2   2   1 9798.73  202.18   5
   2   2   1 9373.54  240.51   8
  -3  -2  -1 202.859   7.298  11
  -3  -2  -1 213.806   7.507   6
  -3  -2  -1 205.028   7.827  12
   3   2   1 213.434   6.364   5
   3   2   1 214.393   8.242   8
   3   2   1 205.311   7.226  11
  -4  -2  -1 559.864  15.831  11
  -4  -2  -1 553.357  16.084   6
  -4  -2  -1 548.331  17.255  12
  -4  -2  -1 518.947  16.837   7
   4   2   1 557.223  15.707  11
   4   2   1 569.538  13.944   5
   4   2   1 578.388  17.926   8
  -5  -2  -1 300.019  10.132   1
  -5  -2  -1 310.716  11.876  12
  -5  -2  -1 298.922  11.572   7
  -5  -2  -1 302.613  11.341   2
  -5  -2  -1 298.186  10.452   6
  -5  -2  -1 292.794  10.369  11
   5   2   1 316.496   9.033   5
   5   2   1 311.086  10.412  11
  -6  -2  -1 59.7416  6.0925  12
  -6  -2  -1 61.1740  6.0314   2
  -6  -2  -1 64.8074  4.4611   6
  -6  -2  -1 55.9093  5.0054   9
  -6  -2  -1 60.6528  4.9714   1
  -6  -2  -1 59.6170  6.1584   7
  -6  -2  -1 53.9350  4.0310  11
  -6  -2  -1 58.1224  5.4900   3
   6   2   1 51.2353  3.8974  11
   6   2   1 60.7511  3.4787   5
  -7  -2  -1 207.843  11.107   2
  -7  -2  -1 191.300   9.290   3
  -7  -2  -1 188.956   9.693   9
  -7  -2  -1 186.917   8.434   6
  -7  -2  -1 189.836  11.169   7
  -7  -2  -1 190.734  10.624  12
  -7  -2  -1 197.663   8.552  11
  -7  -2  -1 205.452   9.028   1
   7   2   1 195.877   8.421  11
  -8  -2  -1 162.630   9.717  12
  -8  -2  -1 156.363   7.820   6
  -8  -2  -1 159.849   8.125   1
  -8  -2  -1 157.850   9.107   9
  -8  -2  -1 153.870   9.786   2
  -8  -2  -1 142.026  10.119   7
   8   2   1 154.909   7.957   3
  -9  -2  -1 10.4106  4.3842   2
  -9  -2  -1 13.4610  4.7287  12
  -9  -2  -1 17.2258  5.2989   7
  -9  -2  -1 13.5692  4.0463   9
 -10  -2  -1 -0.1081  4.4011   7
 -10  -2  -1 2.03631 4.38178   2
 -10  -2  -1 0.68121 3.07510   9
 -10  -2  -1 2.82153 3.77896  12
 -11  -2  -1 7.03234 5.49231   2
 -11  -2  -1 19.0590  5.6081  12
 -11  -2  -1 8.16985 5.54394   7
  11   2   1 15.8966  4.3444  12
 -12  -2  -1 75.8838 10.0690  12
 -12  -2  -1 95.0300 11.2172   2
  12   2   1 85.3139  8.4454  12
 -13  -2  -1 -2.9017  5.3856   2
 -14  -2  -1 18.2129  7.2915   2
 -15  -2  -1 3.80170 5.95315   2
 -15   3   1 51.2274  9.9712   2
 -14   3   1 57.4601 10.2194   2
 -13   3   1 50.9431  9.3265   2
  12  -3  -1 99.1392  9.2996  12
 -12   3   1 117.916   9.710   1
 -12   3   1 110.468  11.981   2
 -12   3   1 91.1707  9.7062  12
  11  -3  -1 65.6424  7.3863  12
 -11   3   1 72.5192  7.7889   1
 -11   3   1 80.3956  9.6457   2
 -11   3   1 88.1760  8.7978  12
 -10   3   1 1.21859 3.41171   1
 -10   3   1 -0.5857  4.3136   2
 -10   3   1 -1.8897  3.5577  12
  -9   3   1 170.585  11.001   9
  -9   3   1 158.073   9.512   1
  -9   3   1 155.527  10.378  12
  -9   3   1 161.297  10.674   2
   8  -3  -1 200.440   7.477  10
  -8   3   1 209.031  11.461  12
  -8   3   1 206.663  10.616   1
  -8   3   1 193.509  11.040   9
  -8   3   1 190.884  11.272   2
   7  -3  -1 538.350  14.121  11
   7  -3  -1 536.379  15.735  10
  -7   3   1 514.797  19.249  12
  -7   3   1 534.007  13.821  11
  -7   3   1 506.606  19.478   9
  -7   3   1 546.501  18.035   1
  -7   3   1 542.565  18.899   2
   6  -3  -1 820.745  20.250  11
   6  -3  -1 846.630  23.271  10
   6  -3  -1 836.595  23.365  10
  -6   3   1 864.173  24.469   1
  -6   3   1 826.872  26.527   9
  -6   3   1 826.889  20.087  11
  -6   3   1 797.023  24.614   2
   5  -3  -1 178.926   5.316  11
   5  -3  -1 180.046   6.451  10
  -5   3   1 168.424   8.162   9
  -5   3   1 178.175   8.440  12
  -5   3   1 174.672   7.801   1
  -5   3   1 169.338   8.246   2
  -5   3   1 180.030   5.196  11
   4  -3  -1 199.309   6.975  10
   4  -3  -1 202.613   5.499  11
  -4   3   1 189.216   8.426  12
  -4   3   1 201.316   5.511  11
  -4   3   1 197.091   8.010   1
   3  -3  -1 40.8118  3.7061   8
   3  -3  -1 34.6378  1.7740  11
   3  -3  -1 36.5385  2.6223  10
  -3   3   1 37.9003  3.5049  12
  -3   3   1 38.9738  2.0750  10
  -3   3   1 39.3643  2.2097  10
  -3   3   1 36.8311  1.9495  11
   2  -3  -1 2161.00   54.65   8
   2  -3  -1 2179.50   56.18  10
   2  -3  -1 2076.28   50.22   6
  -2   3   1 2041.07   54.73  12
  -2   3   1 2072.19   48.30  11
  -2   3   1 2229.25   54.70   8
  -2   3   1 2172.81   55.97  10
   1  -3  -1 460.035  12.766  12
   1  -3  -1 465.400  13.374  10
   1  -3  -1 474.525  12.324   6
  -1   3   1 460.588  12.792  12
  -1   3   1 461.510  11.787  11
  -1   3   1 474.748  14.204   8
   0  -3  -1 219.249   6.909   6
   0  -3  -1 228.601   8.008   8
   0   3   1 228.862   8.132   8
   0   3   1 202.732   6.579  11
   0   3   1 223.177   6.742  10
   0   3   1 205.618   5.973  12
  -1  -3  -1 202.177   6.208  12
  -1  -3  -1 210.860   7.791   8
  -1  -3  -1 202.125   7.041   6
  -1  -3  -1 214.945   6.955  11
  -1  -3  -1 206.241   6.256   5
   1   3   1 213.484   6.915  11
   1   3   1 213.836   7.828   8
  -2  -3  -1 2542.66   58.81  11
  -2  -3  -1 2498.30   63.99  12
  -2  -3  -1 2524.47   53.51   5
  -2  -3  -1 2524.14   61.02   6
  -2  -3  -1 2490.80   64.04   8
   2   3   1 2472.02   63.80   8
   2   3   1 2535.82   58.70  11
  -3  -3  -1 998.839  23.086   5
  -3  -3  -1 1000.47   25.84  11
  -3  -3  -1 1021.81   28.52   8
  -3  -3  -1 1010.89   27.55  12
  -3  -3  -1 1018.82   26.64   6
   3   3   1 954.843  22.890   5
   3   3   1 986.723  25.673  11
   3   3   1 1014.68   28.22   8
  -4  -3  -1 2143.29   56.83   7
  -4  -3  -1 2179.36   53.00  11
  -4  -3  -1 2213.11   54.82   6
  -4  -3  -1 2218.97   58.12  12
   4   3   1 2198.45   52.84  11
   4   3   1 2241.74   47.68   5
  -5  -3  -1 10.8902  2.3514   1
  -5  -3  -1 6.50686 2.69700  12
  -5  -3  -1 7.12899 2.48178   3
  -5  -3  -1 6.38810 1.82640  11
  -5  -3  -1 9.94413 2.30206   6
  -5  -3  -1 7.21756 2.91034   7
  -5  -3  -1 6.70424 2.81683   2
   5   3   1 10.9265  1.8547   5
   5   3   1 10.3137  2.2224  11
  -6  -3  -1 168.555   7.861  11
  -6  -3  -1 174.324   7.984   6
  -6  -3  -1 162.149   8.152   9
  -6  -3  -1 178.629   9.287  12
  -6  -3  -1 182.430   7.703   1
  -6  -3  -1 170.307   8.450   3
  -6  -3  -1 159.872   9.298   7
  -6  -3  -1 170.808   8.930   2
   6   3   1 172.990   7.758  11
   6   3   1 172.906   6.462   5
  -7  -3  -1 112.056   6.497   6
  -7  -3  -1 99.5244  8.9766   7
  -7  -3  -1 116.992   6.610   1
  -7  -3  -1 115.768   7.495   3
  -7  -3  -1 103.458   8.680   2
  -7  -3  -1 104.511   6.820   9
  -7  -3  -1 105.567   8.023  12
  -7  -3  -1 100.050   6.138  11
   7   3   1 106.226   6.916   3
   7   3   1 111.729   5.307   5
  -8  -3  -1 17.6632  3.5813   3
  -8  -3  -1 20.2693  4.0181   9
  -8  -3  -1 13.9698  4.3813   7
  -8  -3  -1 20.5670  4.5721   2
  -8  -3  -1 19.4786  3.4839   6
  -8  -3  -1 24.0446  5.0899  12
   8   3   1 16.1052  3.5020   3
  -9  -3  -1 90.9142  8.0435  12
  -9  -3  -1 80.4817  6.2566   6
  -9  -3  -1 85.1632  9.0405   2
  -9  -3  -1 74.4417  7.0361   9
  -9  -3  -1 83.5085  9.3228   7
 -10  -3  -1 137.699   9.924   9
 -10  -3  -1 175.394  12.300   7
 -10  -3  -1 154.122  11.669   2
 -10  -3  -1 147.775  10.543  12
 -11  -3  -1 6.02633 5.26448   2
 -11  -3  -1 4.97295 4.02270  12
 -11  -3  -1 5.33987 5.27451   7
 -12  -3  -1 -0.6214  3.8955  12
 -12  -3  -1 -1.2192  5.6203   7
 -12  -3  -1 -1.6858  4.9618   2
  12   3   1 5.30538 3.03497  12
 -13  -3  -1 9.64433 6.48913   2
 -14  -3  -1 36.4649  8.4491   2
 -15  -3  -1 11.7516  6.1081   2
 -15   4   1 6.47967 6.87038   2
 -14   4   1 6.93975 6.76248   2
 -13   4   1 193.654  15.010   2
  12  -4  -1 65.0109  9.2184  12
 -12   4   1 45.0669  8.2323  12
 -12   4   1 48.5102  9.1373   2
 -12   4   1 61.1416  8.5158   1
  11  -4  -1 19.7520  5.0154  12
 -11   4   1 25.0218  6.9052   2
 -11   4   1 22.4745  5.4021   1
 -11   4   1 24.0851  5.9363  12
  10  -4  -1 7.42233 3.55982  12
 -10   4   1 12.4753  5.3703   2
 -10   4   1 -0.2721  3.7327   1
 -10   4   1 11.0368  4.6468  12
   9  -4  -1 158.581   7.280  10
   9  -4  -1 157.083  10.084  12
  -9   4   1 177.333  10.203   1
  -9   4   1 177.540  10.893  12
  -9   4   1 167.763  10.702   9
  -9   4   1 176.556  11.541   2
   8  -4  -1 38.1960  3.5817  10
  -8   4   1 42.6762  6.4257   9
  -8   4   1 36.3623  5.8552   1
  -8   4   1 46.8815  6.7689   2
   7  -4  -1 1356.04   38.71  10
  -7   4   1 1382.58   41.38  12
  -7   4   1 1414.47   39.57   2
  -7   4   1 1432.92   42.61   9
  -7   4   1 1428.86   39.12   1
   6  -4  -1 197.017   7.594  10
  -6   4   1 178.085   9.952   2
  -6   4   1 199.078  10.134  12
  -6   4   1 204.220   9.933   9
  -6   4   1 179.614   9.216   1
   5  -4  -1 72.0973  4.0541  10
   5  -4  -1 74.2739  5.5130   8
  -5   4   1 66.7778  5.3034   1
  -5   4   1 71.8565  5.2081   9
  -5   4   1 73.5390  5.6427  12
  -5   4   1 59.5407  6.2532   2
   4  -4  -1 6.16728 2.58658   8
   4  -4  -1 7.04422 1.64920  10
  -4   4   1 7.07128 2.38563  12
  -4   4   1 6.77071 2.20562   1
  -4   4   1 9.12473 2.27000   9
  -4   4   1 8.70185 1.03380  11
   3  -4  -1 592.282  18.082   8
   3  -4  -1 588.992  17.038  10
   3  -4  -1 569.661  17.164  12
  -3   4   1 551.033  17.071  12
  -3   4   1 595.580  16.397  10
  -3   4   1 572.552  14.029  11
  -3   4   1 529.158  16.602   1
   2  -4  -1 9.28656 1.75720  10
   2  -4  -1 8.74752 2.65788   8
   2  -4  -1 9.51731 1.32937   6
   2  -4  -1 9.85010 1.69590  12
  -2   4   1 5.98078 1.20423  11
  -2   4   1 8.84749 1.28142  11
  -2   4   1 9.62253 2.41871   8
  -2   4   1 6.57433 1.49461  10
  -2   4   1 8.10335 1.83173  12
   1  -4  -1 177.035   6.424  10
   1  -4  -1 180.422   6.212   6
   1  -4  -1 186.686   6.182  12
  -1   4   1 187.876   6.061  11
  -1   4   1 187.300   6.636  10
  -1   4   1 196.564   8.078   8
   0  -4  -1 230.566   6.902  12
   0  -4  -1 228.287   8.596   8
   0  -4  -1 232.020   7.711   6
   0   4   1 224.792   8.693   8
   0   4   1 238.064   7.495  11
   0   4   1 235.289   7.514  10
  -1  -4  -1 1.79678 1.81884   8
  -1  -4  -1 6.52314 1.48180   6
  -1  -4  -1 1.72048 0.92768  12
  -1  -4  -1 0.50809 0.86600  11
   1   4   1 -0.5488  1.8009   8
   1   4   1 1.78511 0.93230  11
  -2  -4  -1 27.3407  3.5314   8
  -2  -4  -1 28.6792  2.5729  11
  -2  -4  -1 27.2944  2.4957  12
  -2  -4  -1 23.4522  2.0992   5
  -2  -4  -1 29.3401  2.8279   6
   2   4   1 25.4391  3.7410   8
   2   4   1 24.1891  2.4497  11
  -3  -4  -1 2303.53   56.69   6
  -3  -4  -1 2292.62   54.73  11
  -3  -4  -1 2285.70   59.87   8
  -3  -4  -1 2286.06   49.52   5
  -3  -4  -1 2342.96   59.13  12
   3   4   1 2124.09   54.23  11
  -4  -4  -1 363.731  12.964   3
  -4  -4  -1 356.675  12.522   6
  -4  -4  -1 361.120  12.802   7
  -4  -4  -1 379.683  10.788   5
  -4  -4  -1 357.099  12.651   2
  -4  -4  -1 365.804  12.637  12
  -4  -4  -1 374.511  12.469  11
   4   4   1 356.596  12.130  11
  -5  -4  -1 697.558  20.778   6
  -5  -4  -1 679.079  21.407   3
  -5  -4  -1 644.920  21.226   7
  -5  -4  -1 705.217  19.112   1
  -5  -4  -1 692.238  20.387  11
  -5  -4  -1 681.938  21.473  12
  -5  -4  -1 683.072  21.002   2
   5   4   1 671.684  20.047  11
  -6  -4  -1 36.8141  4.4527  11
  -6  -4  -1 39.0443  4.3455   9
  -6  -4  -1 38.7370  4.7642   3
  -6  -4  -1 40.8220  4.2887   1
  -6  -4  -1 37.2521  5.0955  12
  -6  -4  -1 36.3242  4.9766   2
  -6  -4  -1 31.6444  4.8703   7
  -6  -4  -1 39.4486  3.9873   6
  -7  -4  -1 20.9165  4.4562  12
  -7  -4  -1 17.1730  4.2921   2
  -7  -4  -1 18.8202  3.4967   9
  -7  -4  -1 16.3716  3.1113  11
  -7  -4  -1 19.8132  4.6890   7
  -7  -4  -1 20.3825  3.5981   6
  -7  -4  -1 15.0301  3.6363   3
   7   4   1 16.2739  3.3349   3
  -8  -4  -1 4.28981 3.30084  12
  -8  -4  -1 8.07066 2.94758   6
  -8  -4  -1 6.67191 3.78706   2
  -8  -4  -1 7.25368 2.90807   9
  -8  -4  -1 12.4067  4.4489   7
  -8  -4  -1 6.69623 3.10800   3
   8   4   1 6.11718 2.70430   3
  -9  -4  -1 300.646  14.695  12
  -9  -4  -1 284.329  12.720   6
  -9  -4  -1 273.363  13.113   3
  -9  -4  -1 287.927  14.794   2
  -9  -4  -1 315.314  15.538   7
   9   4   1 281.737  13.015   3
 -10  -4  -1 -0.6403  4.8032   7
 -10  -4  -1 5.40609 4.07980  12
 -10  -4  -1 5.48209 4.84649   2
 -11  -4  -1 50.0063  7.8356  12
 -11  -4  -1 60.7701  9.2572   7
 -11  -4  -1 47.5428  8.4706   2
 -12  -4  -1 2.24684 5.55569   2
 -12  -4  -1 1.24093 5.83474   7
 -12  -4  -1 4.57269 4.33949  12
  12   4   1 16.8155  3.7834  12
 -13  -4  -1 -3.9304  5.2645   2
 -14  -4  -1 5.35285 5.89016   2
 -15  -4  -1 10.4897  6.3799   2
 -15   5   1 20.7216  8.5115   2
 -14   5   1 34.7632  8.5857   2
 -13   5   1 21.4407  7.7049   2
 -13   5   1 22.9299  5.9401   1
  12  -5  -1 5.40356 3.64064  12
 -12   5   1 3.89428 6.26940   2
 -12   5   1 0.82491 3.98950   1
 -12   5   1 6.98175 5.36852  12
  11  -5  -1 185.703  12.391  12
 -11   5   1 200.371  12.280   1
 -11   5   1 182.111  13.107   2
 -11   5   1 181.975  12.486  12
  10  -5  -1 29.3851  3.8218  10
  10  -5  -1 31.9803  5.9909  12
 -10   5   1 36.6712  6.3805   1
 -10   5   1 26.3220  4.8986  12
 -10   5   1 29.9245  6.9870   2
   9  -5  -1 58.8580  6.2552  12
   9  -5  -1 65.2374  4.7469  10
  -9   5   1 73.7821  7.9168   1
  -9   5   1 67.4722  8.1302   2
  -9   5   1 68.0461  7.1211  12
   8  -5  -1 195.591  10.751  12
   8  -5  -1 197.359  10.676   8
   8  -5  -1 182.797   8.272  10
  -8   5   1 208.246  10.831   1
  -8   5   1 201.180  11.149  12
  -8   5   1 199.998  11.916   2
  -8   5   1 182.384  10.940   9
   7  -5  -1 343.255  14.252  12
   7  -5  -1 305.536  11.729  10
   7  -5  -1 313.163  14.160   8
  -7   5   1 335.087  14.718   9
  -7   5   1 336.948  13.946   1
  -7   5   1 316.770  14.486   2
  -7   5   1 344.449  14.790  12
   6  -5  -1 237.891   9.444  10
   6  -5  -1 264.400  11.370  12
   6  -5  -1 252.086  11.615   8
  -6   5   1 229.747  11.172   9
  -6   5   1 251.089  11.583  12
  -6   5   1 254.779  11.236   1
  -6   5   1 244.023  11.763   2
   5  -5  -1 1966.89   52.85  12
   5  -5  -1 1884.77   52.30  10
   5  -5  -1 1901.19   52.35   8
  -5   5   1 1844.73   49.93   1
  -5   5   1 1978.29   54.36   9
  -5   5   1 1954.25   52.64  12
   4  -5  -1 401.769  13.221  10
   4  -5  -1 416.287  14.007  12
   4  -5  -1 418.299  14.826   8
  -4   5   1 418.203  14.002  12
  -4   5   1 393.554  13.576   1
  -4   5   1 392.073  10.264  11
  -4   5   1 420.021  11.889  10
  -4   5   1 376.082  13.983   9
  -4   5   1 398.835  10.115  11
  -4   5   1 391.828  14.145   2
  -4   5   1 404.534  11.929  10
   3  -5  -1 198.686   7.699  10
   3  -5  -1 195.609   7.760  12
   3  -5  -1 197.318   9.094   8
   3  -5  -1 189.239   6.043   6
  -3   5   1 181.136   8.241   1
  -3   5   1 200.630   5.906  11
  -3   5   1 202.632   8.842   8
  -3   5   1 190.114   7.860  12
  -3   5   1 184.215   5.823  11
   2  -5  -1 78.7864  3.6726   6
   2  -5  -1 88.4782  4.2900  12
   2  -5  -1 79.9745  4.2566  10
   2  -5  -1 85.6863  5.5178   8
  -2   5   1 77.6100  3.4536  11
  -2   5   1 84.3683  4.4890  12
  -2   5   1 88.5438  5.5735   8
  -2   5   1 81.8154  3.5056  11
   1  -5  -1 177.623   6.444   6
   1  -5  -1 163.268   6.211  12
   1  -5  -1 167.884   6.334  10
   1  -5  -1 167.608   7.889   8
  -1   5   1 174.222   6.808  10
  -1   5   1 177.127   6.129  11
  -1   5   1 180.168   8.650   8
   0  -5  -1 1848.65   48.60  12
   0  -5  -1 1919.99   50.19   8
   0  -5  -1 1914.43   47.25   6
   0   5   1 1862.59   50.02   8
   0   5   1 1921.08   45.43  11
   0   5   1 1990.62   50.85  10
  -1  -5  -1 200.494   8.708   8
  -1  -5  -1 198.192   6.438  12
  -1  -5  -1 214.477   7.735  11
   1   5   1 213.501   6.704  10
   1   5   1 201.536   8.588   8
   1   5   1 212.879   7.690  11
  -2  -5  -1 98.4675  4.5548  12
  -2  -5  -1 102.956   6.184   8
  -2  -5  -1 105.662   5.336  11
  -2  -5  -1 113.470   5.585   6
  -2  -5  -1 107.674   4.744   5
   2   5   1 107.994   5.330  11
  -3  -5  -1 203.670   8.413  11
  -3  -5  -1 205.662   8.941   3
  -3  -5  -1 204.922   9.557   8
  -3  -5  -1 209.209   7.940  12
  -3  -5  -1 209.436   8.692   6
  -3  -5  -1 213.208   7.437   5
   3   5   1 214.646   8.445  11
  -4  -5  -1 717.349  18.483   5
  -4  -5  -1 720.434  22.242   3
  -4  -5  -1 711.735  21.435  12
  -4  -5  -1 708.891  21.361   2
  -4  -5  -1 718.545  21.058  11
  -4  -5  -1 704.533  21.450   6
  -5  -5  -1 517.130  17.326  12
  -5  -5  -1 518.548  17.270   6
  -5  -5  -1 486.085  17.402   3
  -5  -5  -1 526.847  15.228   1
  -5  -5  -1 506.409  17.564   7
  -5  -5  -1 523.954  14.643   5
  -5  -5  -1 544.484  17.659   2
  -5  -5  -1 491.153  16.739  11
   5   5   1 521.377  15.446   1
  -6  -5  -1 2.89080 3.46394  12
  -6  -5  -1 -2.2892  3.1764   3
  -6  -5  -1 2.36247 1.87674   6
  -6  -5  -1 0.89962 3.55320   2
  -6  -5  -1 -0.9720  3.5929   7
  -6  -5  -1 0.73776 1.52910  11
   6   5   1 -2.2829  1.9129   3
  -7  -5  -1 75.9670  5.8966   6
  -7  -5  -1 74.3476  7.3600   2
  -7  -5  -1 67.9659  7.4222   7
  -7  -5  -1 69.2700  6.5924  12
  -7  -5  -1 74.6952  6.6091   3
   7   5   1 77.3513  6.2077   3
  -8  -5  -1 41.7402  5.7152   3
  -8  -5  -1 48.0624  5.8057   6
  -8  -5  -1 45.0150  6.4482   2
  -8  -5  -1 45.8434  6.2410  12
  -8  -5  -1 60.3219  7.3079   7
   8   5   1 46.6630  6.0017   3
  -9  -5  -1 280.313  14.656   2
  -9  -5  -1 278.226  14.298  12
  -9  -5  -1 295.861  15.221   7
  -9  -5  -1 276.624  13.161   3
  -9  -5  -1 275.655  12.973   6
   9   5   1 263.170  13.163   3
 -10  -5  -1 14.2996  5.6956   2
 -10  -5  -1 24.4439  5.7618  12
 -10  -5  -1 16.2188  6.1945   7
 -11  -5  -1 110.161   9.660  12
 -11  -5  -1 110.942  11.339   7
 -11  -5  -1 109.043  11.164   2
 -12  -5  -1 -2.5568  5.2825   7
 -12  -5  -1 0.97553 5.28374   2
 -13  -5  -1 -1.9498  6.0549   7
 -13  -5  -1 -0.8456  5.4688   2
 -14  -5  -1 5.99865 6.17993   2
 -15   6   1 28.2395  9.1989   2
 -14   6   1 -0.0844  3.9428   1
 -14   6   1 -11.231   5.768   2
 -13   6   1 5.03541 4.63881   1
 -13   6   1 14.6748  7.5727   2
  12  -6  -1 105.506   9.556  12
 -12   6   1 109.761   9.904   1
 -12   6   1 64.9853  8.8098  12
 -12   6   1 86.4426 11.4967   2
  11  -6  -1 145.700  11.008  12
 -11   6   1 143.952  11.083  12
 -11   6   1 162.706  12.775   2
 -11   6   1 158.558  11.434   1
  10  -6  -1 20.7140  4.9489  12
  10  -6  -1 15.9662  3.2534  10
 -10   6   1 27.8174  6.1485  12
 -10   6   1 16.2121  5.9697   2
 -10   6   1 26.5695  5.8054   1
   9  -6  -1 77.8049  6.4582   8
   9  -6  -1 63.0100  6.4627  12
   9  -6  -1 51.4859  4.6994  10
  -9   6   1 68.2258  7.9324   1
  -9   6   1 57.1415  7.9907   2
  -9   6   1 63.7185  7.1897  12
   8  -6  -1 8.95439 2.37270  10
   8  -6  -1 8.96509 3.15260  12
   8  -6  -1 5.57780 3.11624   8
  -8   6   1 10.8855  4.8996   2
  -8   6   1 4.55062 3.61060  12
  -8   6   1 4.91402 3.38078   1
   7  -6  -1 2.28409 3.59884   8
   7  -6  -1 3.57531 2.31692  12
   7  -6  -1 3.11191 2.09471  10
  -7   6   1 1.08822 3.37587  12
  -7   6   1 -1.6692  2.5877   9
  -7   6   1 6.45019 4.89797   2
  -7   6   1 5.14269 3.54771   1
   6  -6  -1 847.646  26.140  10
   6  -6  -1 855.475  27.904   8
   6  -6  -1 884.489  27.702  12
  -6   6   1 846.291  26.506   2
  -6   6   1 925.280  26.882   1
  -6   6   1 870.467  28.293   9
  -6   6   1 871.116  27.443  12
   5  -6  -1 615.728  19.741  10
   5  -6  -1 610.226  21.285   8
   5  -6  -1 644.347  20.735  12
  -5   6   1 659.215  20.918  12
  -5   6   1 610.429  21.103   9
  -5   6   1 624.065  20.203   1
   4  -6  -1 1226.10   35.22   8
   4  -6  -1 1196.58   34.35  10
   4  -6  -1 1225.87   34.31  12
  -4   6   1 1227.78   28.35  11
  -4   6   1 1193.31   28.49  11
  -4   6   1 1225.75   34.24  12
  -4   6   1 1168.71   33.15   1
   3  -6  -1 821.932  23.692  12
   3  -6  -1 840.611  20.971   6
   3  -6  -1 783.646  24.627   8
   3  -6  -1 817.639  23.948  10
  -3   6   1 779.210  19.871  11
  -3   6   1 801.696  23.251   1
  -3   6   1 837.616  20.105  11
  -3   6   1 797.239  23.462  12
   2  -6  -1 253.889  10.555   8
   2  -6  -1 253.828   8.360   6
   2  -6  -1 262.163   9.075  12
   2  -6  -1 266.894   9.287  10
  -2   6   1 239.481   9.465   1
  -2   6   1 242.185   7.778  11
  -2   6   1 262.050   8.083  11
   1  -6  -1 76.8904  3.9446  10
   1  -6  -1 85.9301  5.5433   8
   1  -6  -1 77.7400  4.2145   6
   1  -6  -1 78.0091  4.3796  12
  -1   6   1 66.0614  4.7388   1
  -1   6   1 76.3104  3.9248  11
   0  -6  -1 223.739   8.404   6
   0  -6  -1 219.381   7.266  12
   0   6   1 225.644   8.110  11
   0   6   1 240.132   8.280  10
   0   6   1 212.611   8.135   1
  -1  -6  -1 178.421   8.515   8
  -1  -6  -1 168.874   5.850  12
  -1  -6  -1 176.686   7.262  11
  -1  -6  -1 170.437   7.352   6
   1   6   1 164.769   7.002  11
   1   6   1 181.520   6.439  10
  -2  -6  -1 14.9724  3.2667   8
  -2  -6  -1 14.1183  2.2455   5
  -2  -6  -1 13.9115  2.0394  12
  -2  -6  -1 17.9857  3.1283   3
  -2  -6  -1 15.0365  2.6248   6
  -2  -6  -1 11.1802  2.2436  11
   2   6   1 14.1438  2.4903  11
  -3  -6  -1 46.0521  3.8600  11
  -3  -6  -1 47.6005  4.8144   2
  -3  -6  -1 44.4166  4.8085   3
  -3  -6  -1 39.0114  3.1371   5
  -3  -6  -1 46.7794  3.8677  12
  -3  -6  -1 45.1640  5.5230   8
  -3  -6  -1 48.7846  4.1919   6
   3   6   1 43.3478  3.6968  11
  -4  -6  -1 399.011  14.160   6
  -4  -6  -1 364.657  15.317   8
  -4  -6  -1 394.910  11.986   5
  -4  -6  -1 383.957  13.723  11
  -4  -6  -1 358.370  13.702   2
  -4  -6  -1 400.919  14.754   3
  -4  -6  -1 393.719  13.296  12
   4   6   1 358.681  14.282   3
   4   6   1 380.026  11.984   1
  -5  -6  -1 99.3890  6.5976  12
  -5  -6  -1 91.1245  7.5644   2
  -5  -6  -1 102.598   7.659   3
  -5  -6  -1 94.3743  6.1930  11
  -5  -6  -1 93.5397  6.3271   6
  -5  -6  -1 93.9110  5.1120   5
   5   6   1 93.3240  6.7747   3
   5   6   1 98.6029  5.1872   1
  -6  -6  -1 75.7772  7.3794   2
  -6  -6  -1 90.1688  8.4258   7
  -6  -6  -1 88.5319  6.3951   6
  -6  -6  -1 79.7702  7.4589   3
  -6  -6  -1 89.4047  6.7704  12
   6   6   1 89.8224  6.9199   3
  -7  -6  -1 79.2421  7.8138   2
  -7  -6  -1 73.9590  6.7837  12
  -7  -6  -1 80.8267  6.3994   6
  -7  -6  -1 82.0241  6.9405   3
  -7  -6  -1 74.4110  7.7626   7
   7   6   1 74.0863  6.6858   3
  -8  -6  -1 149.835   9.607  12
  -8  -6  -1 144.422   9.038   6
  -8  -6  -1 152.466   9.784   3
  -8  -6  -1 141.800  10.584   2
  -8  -6  -1 165.003  11.080   7
   8   6   1 164.938   9.844   3
  -9  -6  -1 2.10177 3.30072   3
  -9  -6  -1 1.11277 4.11385   7
  -9  -6  -1 9.34223 3.82615  12
  -9  -6  -1 3.95565 2.71174   6
  -9  -6  -1 6.86889 4.29639   2
   9   6   1 3.74603 3.00250   3
 -10  -6  -1 124.385   9.076   6
 -10  -6  -1 141.863  11.897   7
 -10  -6  -1 134.804  11.289   2
 -10  -6  -1 138.076   9.880   3
  10   6   1 136.981   9.820   3
 -11  -6  -1 74.6588 10.3966   7
 -11  -6  -1 72.9758 10.1816   2
 -12  -6  -1 17.8743  6.9437   7
 -12  -6  -1 10.5282  5.9720   2
 -13  -6  -1 4.76931 6.61787   7
 -13  -6  -1 9.14147 6.22368   2
 -14  -6  -1 11.5949  6.2249   2
 -15   7   1 5.55511 8.39778   2
 -14   7   1 100.609  10.387   1
 -14   7   1 93.9191 12.6377   2
 -13   7   1 3.34061 7.34098   2
 -13   7   1 20.1975  6.2339   1
  12  -7  -1 8.42810 3.30140  12
 -12   7   1 1.22424 6.55796   2
 -12   7   1 -2.8000  4.2117  12
 -12   7   1 1.97470 4.15868   1
  11  -7  -1 25.0261  5.6790  12
 -11   7   1 23.7751  5.9960   1
 -11   7   1 23.1758  6.2315  12
 -11   7   1 30.8552  7.8570   2
  10  -7  -1 93.1662  8.3032  12
 -10   7   1 97.6340 10.4797   2
 -10   7   1 84.2559  8.7308   1
 -10   7   1 91.4536  8.7812  12
   9  -7  -1 84.8812  6.3557  10
   9  -7  -1 98.9553  8.2740   8
   9  -7  -1 90.9383  7.8605  12
  -9   7   1 95.8756  8.6916   1
  -9   7   1 105.948   9.138  12
  -9   7   1 113.456  11.392   2
   8  -7  -1 12.7482  3.7014  12
   8  -7  -1 14.1684  4.2554   8
   8  -7  -1 6.60442 2.45117  10
  -8   7   1 11.8928  5.3724   2
  -8   7   1 11.5465  4.0994   1
  -8   7   1 12.5316  4.6673  12
   7  -7  -1 29.8217  3.8628  10
   7  -7  -1 36.0763  5.8291   8
   7  -7  -1 34.8344  5.1510  12
  -7   7   1 40.4135  6.0372  12
  -7   7   1 44.1208  6.8749   2
  -7   7   1 29.3501  5.1028   1
   6  -7  -1 229.342  10.120  10
   6  -7  -1 222.708  10.768  12
   6  -7  -1 232.814  10.642   4
   6  -7  -1 220.830  12.083   8
  -6   7   1 258.131  12.133   1
  -6   7   1 225.874  11.583  12
   5  -7  -1 701.575  22.894  12
   5  -7  -1 683.949  21.028   4
   5  -7  -1 692.953  22.346  10
   5  -7  -1 716.925  24.123   8
  -5   7   1 737.203  23.122  12
  -5   7   1 749.400  22.909   1
   4  -7  -1 1753.93   49.12  10
   4  -7  -1 1779.66   49.15   8
   4  -7  -1 1731.25   45.48   4
   4  -7  -1 1800.87   48.58  12
  -4   7   1 1707.50   41.10  11
  -4   7   1 1808.93   48.39  12
  -4   7   1 1756.32   41.05  11
  -4   7   1 1778.53   47.05   1
   3  -7  -1 121.531   7.658   8
   3  -7  -1 117.578   7.173   4
   3  -7  -1 110.336   4.901   6
   3  -7  -1 114.566   6.008  12
   3  -7  -1 117.077   6.085  10
  -3   7   1 116.646   4.697  11
  -3   7   1 102.885   4.506  11
  -3   7   1 120.345   6.583  12
   2  -7  -1 77.8711  4.7338  12
   2  -7  -1 85.5299  8.4592   2
   2  -7  -1 73.9807  5.6606   4
   2  -7  -1 76.5955  5.8417   8
   2  -7  -1 79.2977  4.2748   6
   2  -7  -1 88.0942  4.7781  10
  -2   7   1 78.0162  3.9938  11
  -2   7   1 77.1918  4.0394  11
  -2   7   1 75.0101  5.3192   1
   1  -7  -1 74.6600  5.3475   4
   1  -7  -1 79.8593  4.6122   6
   1  -7  -1 74.3154  5.6041   8
   1  -7  -1 79.2237  4.9329  12
   1  -7  -1 74.7109  7.5760   2
  -1   7   1 78.4916  5.0904   1
  -1   7   1 84.6231  4.3930  11
   0  -7  -1 289.146  11.540   2
   0  -7  -1 285.993   9.427   4
   0  -7  -1 296.588   9.195  12
   0  -7  -1 293.430  10.603   6
   0  -7  -1 282.802  10.991   3
   0   7   1 307.048  11.188   3
   0   7   1 291.935  10.104  11
   0   7   1 285.339  10.238   1
  -1  -7  -1 69.5474  3.5817  12
  -1  -7  -1 74.9273  6.0939   2
  -1  -7  -1 72.1173  5.6704   8
  -1  -7  -1 70.7816  4.7232   6
  -1  -7  -1 56.5788  5.1353   3
   1   7   1 71.1239  4.6326   1
   1   7   1 72.6392  4.0983  10
   1   7   1 62.9774  4.9249   3
   1   7   1 66.9678  4.3625  11
  -2  -7  -1 926.838  25.750  11
  -2  -7  -1 923.209  26.263   2
  -2  -7  -1 894.564  23.235   5
  -2  -7  -1 943.315  26.715   6
  -2  -7  -1 893.141  27.283   3
  -2  -7  -1 928.593  25.084  12
  -2  -7  -1 912.604  28.504   8
   2   7   1 890.962  24.876   1
   2   7   1 989.295  25.669  10
   2   7   1 898.453  27.631   3
   2   7   1 949.872  25.770  11
  -3  -7  -1 2.18883 2.81313   2
  -3  -7  -1 2.87788 2.03695  12
  -3  -7  -1 1.13074 1.43698  11
  -3  -7  -1 2.01331 2.76253   8
  -3  -7  -1 2.47379 1.36550   5
  -3  -7  -1 0.98481 1.59491   6
  -3  -7  -1 3.77735 2.79978   3
   3   7   1 0.88392 1.93921   3
   3   7   1 3.49412 2.09194   1
  -4  -7  -1 47.3471  6.3955   8
  -4  -7  -1 54.3217  4.6222  11
  -4  -7  -1 46.5793  4.5793  12
  -4  -7  -1 44.0943  3.5995   5
  -4  -7  -1 53.1260  5.7013   2
  -4  -7  -1 48.1301  4.6933   6
  -4  -7  -1 45.2418  5.4491   3
   4   7   1 41.9051  4.7731   3
   4   7   1 42.4821  3.8573   1
  -5  -7  -1 -1.4138  1.1786   6
  -5  -7  -1 -0.1730  1.0782   5
  -5  -7  -1 -1.0073  2.3319  12
  -5  -7  -1 -0.9167  2.7525   2
  -5  -7  -1 2.16754 2.88066   3
   5   7   1 -2.4066  1.4777   3
  -6  -7  -1 228.990   9.211   5
  -6  -7  -1 225.505  11.135   6
  -6  -7  -1 217.871  11.541   7
  -6  -7  -1 223.948  11.600   2
  -6  -7  -1 235.954  10.670  12
  -6  -7  -1 225.594  11.653   3
   6   7   1 237.078  11.677   3
  -7  -7  -1 18.9643  4.9283   7
  -7  -7  -1 16.4474  4.4584  12
  -7  -7  -1 15.3649  3.8175   6
  -7  -7  -1 17.4134  4.6428   2
  -7  -7  -1 12.8183  4.3846   3
   7   7   1 22.4638  4.7618   3
  -8  -7  -1 13.1103  3.7854   6
  -8  -7  -1 13.5005  5.0906   7
  -8  -7  -1 15.1419  4.8859   3
  -8  -7  -1 8.56258 4.60694   2
   8   7   1 19.2771  4.7764   3
  -9  -7  -1 18.9127  5.6051   2
  -9  -7  -1 8.46559 3.39523   6
  -9  -7  -1 15.8547  5.3864   7
  -9  -7  -1 12.7478  4.5223   3
   9   7   1 17.8762  4.5676   3
 -10  -7  -1 147.677  12.456   7
 -10  -7  -1 135.714  10.414   3
 -10  -7  -1 143.744  10.019   6
 -10  -7  -1 145.882  12.314   2
  10   7   1 160.052  10.906   3
 -11  -7  -1 19.8596  6.6926   7
 -11  -7  -1 8.04060 5.67586   2
 -12  -7  -1 300.655  18.109   2
 -12  -7  -1 294.700  17.744   7
 -13  -7  -1 16.2517  7.1960   2
 -13  -7  -1 5.69530 6.79922   7
 -14  -7  -1 34.7332  8.2520   2
 -14  -7  -1 10.5709  8.3946   7
 -15   8   1 31.8461  7.4055   1
 -14   8   1 16.3597  8.6369   2
 -14   8   1 18.3382  6.2606   1
 -13   8   1 49.4512  8.5591   1
 -13   8   1 35.9402  9.6866   2
  12  -8  -1 166.079  11.927  12
 -12   8   1 156.722  12.447  12
 -12   8   1 174.596  12.439   1
 -12   8   1 168.875  15.460   2
  11  -8  -1 23.2462  5.3894  12
 -11   8   1 14.4092  6.0072   1
 -11   8   1 22.8994  8.1686   2
 -11   8   1 30.7945  7.0801  12
  10  -8  -1 2.59979 2.57148  12
 -10   8   1 1.16616 6.56479   2
 -10   8   1 0.00806 4.01515  12
 -10   8   1 0.13619 4.00792   1
   9  -8  -1 1.07444 3.79534   8
   9  -8  -1 0.96654 2.69279  12
  -9   8   1 -6.6038  3.3520  12
  -9   8   1 3.94024 5.87184   2
  -9   8   1 -3.0626  3.3146   1
   8  -8  -1 28.2803  4.2095  10
   8  -8  -1 28.2063  4.9508  12
   8  -8  -1 33.9168  5.9409   8
  -8   8   1 24.4370  5.2626   1
  -8   8   1 31.1564  5.8718  12
   7  -8  -1 17.9604  4.9322   8
   7  -8  -1 9.36227 2.81310  10
   7  -8  -1 16.3461  3.7801  12
  -7   8   1 13.9371  4.3238   1
  -7   8   1 25.6575  4.9834  12
   6  -8  -1 21.8390  4.2530   4
   6  -8  -1 16.1049  5.2025   8
   6  -8  -1 13.4171  3.5028  12
   6  -8  -1 21.2654  3.7418  10
  -6   8   1 25.7585  4.9425   1
  -6   8   1 29.7225  5.2527  12
   5  -8  -1 295.574  12.254  10
   5  -8  -1 305.804  12.806   4
   5  -8  -1 303.501  14.251   8
   5  -8  -1 311.009  12.844  12
  -5   8   1 316.574  13.261  12
  -5   8   1 317.807  13.550   1
   4  -8  -1 134.099   8.959   8
   4  -8  -1 141.174   7.448  12
   4  -8  -1 131.183   8.422   4
   4  -8  -1 130.312   7.115  10
  -4   8   1 137.957   5.103  11
  -4   8   1 129.148   5.163  11
  -4   8   1 125.893   7.907   1
  -4   8   1 140.426   8.045  12
   3  -8  -1 286.872   9.413   6
   3  -8  -1 265.355  10.604  12
   3  -8  -1 271.805  13.834   2
   3  -8  -1 271.264  11.179   4
   3  -8  -1 269.135  10.626  10
   3  -8  -1 280.394  12.521   8
  -3   8   1 254.512   8.640  11
  -3   8   1 277.635   8.885  11
  -3   8   1 277.227  11.454   1
   2  -8  -1 356.895  12.333  12
   2  -8  -1 347.201  11.925  10
   2  -8  -1 346.287  14.004   8
   2  -8  -1 354.095  11.540   6
   2  -8  -1 331.964  15.272   2
  -2   8   1 323.220  10.553  11
  -2   8   1 346.273  10.935  11
  -2   8   1 324.073  12.589   1
   1  -8  -1 259.790  12.246   2
   1  -8  -1 300.421  10.527   6
   1  -8  -1 276.832  10.448   4
   1  -8  -1 257.868  10.677   3
   1  -8  -1 287.957  10.418  12
   1  -8  -1 283.105  12.244   8
  -1   8   1 280.282   9.799  11
  -1   8   1 273.113  10.717   3
  -1   8   1 264.084  10.663   1
   0  -8  -1 38.1989  3.7896   6
   0  -8  -1 48.2907  3.6837  12
   0  -8  -1 45.1567  4.5025   4
   0  -8  -1 50.2762  5.1398   3
   0  -8  -1 41.2204  5.2209   2
   0   8   1 45.2219  3.6039  11
   0   8   1 39.0569  4.2024   3
   0   8   1 43.3703  4.3203   1
  -1  -8  -1 997.757  26.764  12
  -1  -8  -1 1033.81   28.74   6
  -1  -8  -1 988.178  28.654   2
  -1  -8  -1 990.737  29.552   3
  -1  -8  -1 976.649  30.679   8
   1   8   1 1025.82   29.98   3
   1   8   1 983.442  27.418   1
   1   8   1 1012.59   27.50  11
  -2  -8  -1 174.570   6.777  12
  -2  -8  -1 173.332   9.201   3
  -2  -8  -1 183.971   9.394   2
  -2  -8  -1 161.058   7.343   5
  -2  -8  -1 173.729   8.704   6
  -2  -8  -1 179.930  10.060   8
   2   8   1 168.654   7.471   1
   2   8   1 189.989   7.252  10
   2   8   1 168.071   8.843   3
  -3  -8  -1 4.67669 2.04034  11
  -3  -8  -1 10.5796  3.3497   2
  -3  -8  -1 4.82980 3.05895   3
  -3  -8  -1 7.05612 1.97493   5
  -3  -8  -1 12.3957  2.5301  12
  -3  -8  -1 8.14981 2.66803   6
  -3  -8  -1 12.6448  3.8343   8
   3   8   1 6.23273 2.46457   1
   3   8   1 7.22109 2.78546   3
  -4  -8  -1 32.0068  3.7987   5
  -4  -8  -1 33.9307  5.2408   3
  -4  -8  -1 36.5474  6.0532   8
  -4  -8  -1 28.5989  4.3551   6
  -4  -8  -1 33.5279  5.2112   2
   4   8   1 26.1980  4.5470   3
  -5  -8  -1 73.1427  7.5275   2
  -5  -8  -1 78.9205  7.5298   3
  -5  -8  -1 94.0489  5.6308   5
  -5  -8  -1 90.4823  6.8044   6
  -6  -8  -1 72.5798  5.1325   5
  -6  -8  -1 80.6552  6.8056   6
  -6  -8  -1 81.4512  8.0406   2
  -6  -8  -1 76.8767  8.0316   3
  -6  -8  -1 79.5061  7.9734   7
   6   8   1 80.9982  7.3972   3
  -7  -8  -1 5.25467 3.83671   2
  -7  -8  -1 2.66987 3.62306   3
  -7  -8  -1 9.09646 4.30112   7
  -7  -8  -1 1.27773 2.47235   6
   7   8   1 -0.9216  2.5213   3
  -8  -8  -1 20.3996  5.3538   7
  -8  -8  -1 22.2319  5.2750   3
  -8  -8  -1 20.2655  5.3270   2
  -8  -8  -1 17.3530  4.3621   6
   8   8   1 14.6074  4.7083   3
  -9  -8  -1 1.46731 2.63532   6
  -9  -8  -1 4.84383 4.59211   2
  -9  -8  -1 -1.5544  3.3571   3
  -9  -8  -1 1.50459 4.40367   7
   9   8   1 3.58410 3.53111   3
 -10  -8  -1 -1.7296  4.5312   7
 -10  -8  -1 -4.5969  4.1322   2
 -10  -8  -1 -0.4689  2.5123   6
 -10  -8  -1 -2.7973  3.7221   3
  10   8   1 1.42046 3.10186   3
 -11  -8  -1 105.762  12.200   2
 -11  -8  -1 121.202  11.652   7
 -12  -8  -1 24.7884  7.2566   7
 -12  -8  -1 33.2911  8.2045   2
 -13  -8  -1 86.6193 11.7081   2
 -13  -8  -1 64.8299 10.8382   7
 -14   9   1 9.93783 5.67834   1
 -13   9   1 128.671  11.741   1
 -12   9   1 5.92606 4.91880   1
  11  -9  -1 72.2490  7.8767  12
 -11   9   1 84.5633  9.6720  12
 -11   9   1 78.8724  9.9589   1
  10  -9  -1 28.8700  5.6623  12
 -10   9   1 27.5785  6.6161   1
 -10   9   1 23.2821  6.1328  12
   9  -9  -1 2.07383 2.57465  12
  -9   9   1 -5.8244  3.3510  12
  -9   9   1 -5.5469  3.1419   1
   8  -9  -1 95.6852  7.8968  12
   8  -9  -1 96.2566  9.1120   8
  -8   9   1 95.4860  9.0864  12
  -8   9   1 106.002   9.177   1
   7  -9  -1 55.0837  6.3471   4
   7  -9  -1 59.6262  5.9516  12
   7  -9  -1 69.2327  7.5140   8
   7  -9  -1 52.8779  5.3701  10
  -7   9   1 49.3933  6.8872  12
  -7   9   1 65.4926  7.9626   1
   6  -9  -1 15.3675  3.8187   4
   6  -9  -1 20.3553  3.4508  10
   6  -9  -1 8.51679 3.01963  12
   6  -9  -1 11.8670  4.8769   8
  -6   9   1 10.8295  4.0828  12
  -6   9   1 17.9178  4.3950   1
   5  -9  -1 250.522  11.240  12
   5  -9  -1 241.060  11.450   4
   5  -9  -1 237.263  12.475   8
   5  -9  -1 229.887  10.560  10
  -5   9   1 219.905  11.491   1
  -5   9   1 246.419  11.634  12
   4  -9  -1 4.42854 2.89227  10
   4  -9  -1 2.81263 5.31280   2
   4  -9  -1 7.86969 4.72381   8
   4  -9  -1 4.72511 2.75352  12
   4  -9  -1 1.41555 3.63437   4
  -4   9   1 -0.8713  2.5737   1
   3  -9  -1 1027.94   27.40   6
   3  -9  -1 1004.07   31.47   8
   3  -9  -1 999.472  28.749   4
   3  -9  -1 1043.78   30.07  12
   3  -9  -1 1022.23   30.11  10
   3  -9  -1 978.326  32.306   2
   3  -9  -1 996.093  28.800   3
  -3   9   1 961.701  25.749  11
  -3   9   1 1058.53   26.29  11
  -3   9   1 1029.35   29.12   3
  -3   9   1 1044.74   30.04   1
   2  -9  -1 109.700   8.140   4
   2  -9  -1 103.180   5.819  10
   2  -9  -1 99.5813  9.3666   2
   2  -9  -1 105.974   5.710   6
   2  -9  -1 116.916   8.157   8
   2  -9  -1 110.819   6.733   3
   2  -9  -1 109.979   6.730  12
  -2   9   1 106.474   6.248   3
  -2   9   1 110.767   5.438  11
  -2   9   1 102.697   5.399  11
  -2   9   1 98.2862  6.8533   1
   1  -9  -1 296.770  10.830  12
   1  -9  -1 300.305  13.955   2
   1  -9  -1 281.096  11.157   4
   1  -9  -1 293.754  11.889   3
   1  -9  -1 288.140  11.060   6
   1  -9  -1 284.416  12.922   8
  -1   9   1 297.026  11.752   3
  -1   9   1 294.905  10.599  11
  -1   9   1 273.361  11.479   1
   0  -9  -1 52.1144  5.0156   4
   0  -9  -1 56.1101  5.6447   3
   0  -9  -1 53.7134  4.5686   6
   0  -9  -1 62.7182  6.5658   2
   0  -9  -1 48.5717  6.2584   8
   0   9   1 60.4517  5.3687   1
   0   9   1 66.3392  4.5380  11
   0   9   1 44.0099  4.5398   3
  -1  -9  -1 344.909  13.686   3
  -1  -9  -1 353.711  15.039   8
  -1  -9  -1 323.762  13.739   2
  -1  -9  -1 355.877  13.463   6
   1   9   1 344.803  13.683   3
   1   9   1 346.659  12.462   1
  -2  -9  -1 42.1828  6.3935   8
  -2  -9  -1 40.0720  4.3013   5
  -2  -9  -1 43.1542  5.5984   2
  -2  -9  -1 41.6386  5.2502   3
  -2  -9  -1 41.3825  5.1809   6
   2   9   1 41.3572  4.3897   1
   2   9   1 51.0369  5.9344   3
  -3  -9  -1 503.692  15.641   5
  -3  -9  -1 488.428  17.707   2
  -3  -9  -1 477.601  18.265   3
  -3  -9  -1 496.271  19.831   8
  -3  -9  -1 492.795  17.954   6
   3   9   1 502.716  18.541   3
   3   9   1 485.039  15.460   1
  -4  -9  -1 61.7109  4.7769   5
  -4  -9  -1 58.8438  6.8678   3
  -4  -9  -1 69.3599  6.0392   6
  -4  -9  -1 62.7779  6.8880   8
  -4  -9  -1 62.0563  6.7086   2
   4   9   1 60.8354  6.0771   3
  -5  -9  -1 129.853   9.302   3
  -5  -9  -1 108.531   8.821   2
  -5  -9  -1 115.583   8.143   6
   5   9   1 109.252   8.279   3
  -6  -9  -1 27.6029  4.8643   6
  -6  -9  -1 21.3032  5.1151   3
  -6  -9  -1 31.1705  5.8966   2
   6   9   1 26.8377  5.4029   3
  -7  -9  -1 24.7503  5.1697   6
  -7  -9  -1 33.1453  6.2267   2
  -7  -9  -1 22.9225  5.5453   3
  -7  -9  -1 21.9960  5.2329   7
   7   9   1 26.6028  5.8093   3
  -8  -9  -1 44.9065  7.4075   3
  -8  -9  -1 35.3472  6.0953   6
  -8  -9  -1 38.3972  6.9738   7
  -8  -9  -1 51.2180  7.7458   2
   8   9   1 39.7268  7.0352   3
  -9  -9  -1 24.8797  6.8473   2
  -9  -9  -1 24.1372  5.3543   6
  -9  -9  -1 38.0221  7.5276   7
  -9  -9  -1 21.7550  6.3999   3
   9   9   1 32.9436  6.9079   3
 -10  -9  -1 3.58154 4.60468   3
 -10  -9  -1 4.23972 4.95725   2
 -10  -9  -1 3.75726 3.04934   6
 -10  -9  -1 13.0606  6.1234   7
  10   9   1 -5.3656  2.6254   3
 -11  -9  -1 3.24182 5.48291   7
 -11  -9  -1 3.87366 5.05750   3
 -11  -9  -1 -3.8687  4.7284   2
  11   9   1 11.7566  5.2132   3
 -12  -9  -1 3.69623 6.26235   7
 -12  -9  -1 14.9846  6.5428   2
 -13  -9  -1 114.024  12.382   2
 -14  10   1 41.1772  8.4584   1
 -13  10   1 45.2570  8.4275   1
 -12  10   1 20.0984  6.7670   1
  11 -10  -1 117.177   9.627  12
 -11  10   1 125.501  11.004   1
 -11  10   1 104.841  10.769  12
  10 -10  -1 6.70175 3.00911  12
 -10  10   1 -2.5960  4.2338   1
 -10  10   1 2.97548 5.01571  12
   9 -10  -1 40.9839  6.4422  12
  -9  10   1 39.9956  7.1772   1
  -9  10   1 22.6402  6.4014  12
   8 -10  -1 65.4178  8.5607   8
   8 -10  -1 86.9533  7.4151  12
  -8  10   1 77.5361  8.2659  12
  -8  10   1 93.4092  9.0065   1
   7 -10  -1 0.29836 2.68975  10
   7 -10  -1 0.64000 3.65450   4
   7 -10  -1 0.74388 2.45934  12
   7 -10  -1 -9.1946  3.4973   8
  -7  10   1 -0.8743  3.3435   1
  -7  10   1 -1.1089  4.3426  12
   6 -10  -1 -3.5615  3.5302   8
   6 -10  -1 -1.2014  2.2720  10
   6 -10  -1 -0.4846  3.4350   4
   6 -10  -1 -0.4638  2.0814  12
  -6  10   1 4.71015 3.61889   1
  -6  10   1 11.7810  4.4749  12
   5 -10  -1 41.1731  7.5679   2
   5 -10  -1 50.2869  5.0400  12
   5 -10  -1 56.6977  6.2243   4
   5 -10  -1 43.2815  6.6174   8
   5 -10  -1 45.2486  4.7317  10
  -5  10   1 51.7642  6.7583   1
   4 -10  -1 136.307   9.089   4
   4 -10  -1 131.779   7.549  10
   4 -10  -1 142.385  13.173   2
   4 -10  -1 151.326   8.210  12
   4 -10  -1 127.128   9.284   8
  -4  10   1 137.771   9.019   1
   3 -10  -1 53.5142  4.2690   6
   3 -10  -1 66.0816  5.1883  10
   3 -10  -1 63.9467  6.3262   4
   3 -10  -1 58.4732  5.8810   3
   3 -10  -1 57.7599  7.2533   8
   3 -10  -1 65.6439  6.0311  12
   3 -10  -1 59.6605  8.2010   2
  -3  10   1 59.0286  6.4967   1
  -3  10   1 55.8229  5.0108   3
   2 -10  -1 13.5541  5.4274   2
   2 -10  -1 2.40282 1.80833   6
   2 -10  -1 9.46276 3.86278   4
   2 -10  -1 4.94057 4.25834   8
   2 -10  -1 0.24375 2.49554   3
  -2  10   1 6.49188 2.45787   3
  -2  10   1 6.15617 2.31202  11
  -2  10   1 8.66838 2.02772  11
  -2  10   1 6.40598 3.16859   1
   1 -10  -1 137.074   8.823   3
   1 -10  -1 159.561  10.013   8
   1 -10  -1 149.833   7.729   6
   1 -10  -1 141.643   8.730   4
   1 -10  -1 151.191  11.591   2
  -1  10   1 137.079   8.247   3
  -1  10   1 141.431   7.034  11
  -1  10   1 140.901   8.464   1
   0 -10  -1 59.8568  6.8835   2
   0 -10  -1 56.7195  7.0999   8
   0 -10  -1 59.1554  5.0793   6
   0 -10  -1 57.7826  5.2390   4
   0 -10  -1 65.3199  7.0272   3
   0  10   1 69.3919  6.0661   3
   0  10   1 63.8418  6.1743   1
  -1 -10  -1 93.9322  6.5361   6
  -1 -10  -1 92.2312  7.5616   3
  -1 -10  -1 85.6830  8.4888   2
   1  10   1 99.5468  6.6252   1
   1  10   1 101.495   7.235   3
  -2 -10  -1 220.265  12.399   8
  -2 -10  -1 245.125  11.858   2
  -2 -10  -1 233.621  11.222   6
   2  10   1 235.917  11.587   3
   2  10   1 216.396   9.599   1
  -3 -10  -1 279.447  12.660   6
  -3 -10  -1 263.722  12.705   3
  -3 -10  -1 263.467  12.540   2
  -3 -10  -1 260.061  13.692   8
   3  10   1 266.523  12.785   3
  -4 -10  -1 111.595   9.021   8
  -4 -10  -1 109.111   8.843   2
  -4 -10  -1 114.184   9.173   3
  -4 -10  -1 119.404   8.232   6
   4  10   1 109.757   8.567   3
  -5 -10  -1 412.945  17.278   2
  -5 -10  -1 397.576  17.106   6
  -5 -10  -1 418.791  17.577   3
   5  10   1 407.329  17.838   3
  -6 -10  -1 -0.2678  3.7529   3
  -6 -10  -1 3.48763 3.95022   2
  -6 -10  -1 -0.2823  2.2953   6
   6  10   1 0.67257 1.36220   3
  -7 -10  -1 2.72777 3.76370   3
  -7 -10  -1 0.46485 2.31329   6
  -7 -10  -1 1.44188 3.84216   7
  -7 -10  -1 -0.2441  3.6227   2
   7  10   1 1.15913 2.88244   3
  -8 -10  -1 -0.4615  4.0027   7
  -8 -10  -1 -2.0263  2.3780   6
  -8 -10  -1 -3.2482  3.8268   3
  -8 -10  -1 -4.5243  3.7073   2
   8  10   1 -0.0743  3.1264   3
  -9 -10  -1 1.61121 4.84729   3
  -9 -10  -1 0.63668 4.50297   2
  -9 -10  -1 3.04426 3.21576   6
  -9 -10  -1 8.90637 5.24091   7
   9  10   1 3.43498 4.04397   3
 -10 -10  -1 14.6411  6.1887   7
 -10 -10  -1 26.0437  7.1868   2
 -10 -10  -1 18.7729  5.4528   6
 -10 -10  -1 20.8115  6.6254   3
  10  10   1 23.3409  6.2825   3
 -11 -10  -1 -0.6163  4.8231   2
 -11 -10  -1 9.18392 5.48149   7
 -11 -10  -1 0.72869 4.39917   3
  11  10   1 -7.7389  2.7943   3
 -12 -10  -1 27.8238  7.2945   2
 -14  11   1 8.12166 5.25232   1
 -13  11   1 2.75958 4.88889   1
 -12  11   1 131.595  11.689   1
 -11  11   1 46.4876  9.4062  12
 -11  11   1 41.6282  8.0983   1
  10 -11  -1 95.9584  8.2056  12
 -10  11   1 68.1174 10.0534  12
 -10  11   1 71.5378  9.8262   1
   9 -11  -1 17.2995  3.9448  12
  -9  11   1 1.70207 5.41708  12
  -9  11   1 2.38768 4.11407   1
   8 -11  -1 88.9221  9.0390   4
   8 -11  -1 89.9464  7.5389  12
  -8  11   1 83.6471  9.2712  12
  -8  11   1 91.0347  8.9233   1
   7 -11  -1 61.4826  6.3162  12
   7 -11  -1 55.1805  7.3312   4
   7 -11  -1 42.5062  7.3863   8
  -7  11   1 57.2283  8.1235   1
   6 -11  -1 85.7188  8.7597   4
   6 -11  -1 85.0487  6.7782  12
   6 -11  -1 65.0039  9.8593   2
   6 -11  -1 62.4726  8.2653   8
   6 -11  -1 75.8753  6.3718  10
  -6  11   1 65.3426  8.0952   1
   5 -11  -1 53.5014  8.7623   2
   5 -11  -1 36.2275  4.7252  10
   5 -11  -1 51.0994  6.4261   4
   5 -11  -1 46.5405  6.9902   8
  -5  11   1 23.5874  4.9190   1
   4 -11  -1 15.6428  6.1670   2
   4 -11  -1 13.2837  3.1580  10
   4 -11  -1 10.4998  4.5377   8
   4 -11  -1 14.4499  4.2068   4
  -4  11   1 11.3267  3.8534   1
   3 -11  -1 3.20258 4.87483   2
   3 -11  -1 -1.6227  1.2826   6
   3 -11  -1 -1.4466  2.3500   3
   3 -11  -1 -4.7769  3.1576   8
   3 -11  -1 -2.4321  1.8317  10
   3 -11  -1 2.45081 3.36876   4
  -3  11   1 -0.8762  2.5547   1
   2 -11  -1 155.417  11.415   2
   2 -11  -1 150.136   8.681   4
   2 -11  -1 129.066   8.566   3
   2 -11  -1 156.839  10.021   8
   2 -11  -1 152.258   7.692   6
  -2  11   1 135.999   6.879  11
  -2  11   1 148.872   8.375   3
  -2  11   1 142.212   8.636   1
   1 -11  -1 372.752  16.471   2
   1 -11  -1 379.023  16.611   8
   1 -11  -1 381.388  14.956   3
   1 -11  -1 383.442  14.330   6
   1 -11  -1 368.449  13.456   4
  -1  11   1 378.535  14.635   1
  -1  11   1 368.016  14.895   3
   0 -11  -1 46.7613  4.2879   4
   0 -11  -1 45.2444  6.5990   8
   0 -11  -1 50.2142  5.0021   6
   0 -11  -1 47.1778  6.6022   2
   0 -11  -1 49.3662  6.1281   3
   0  11   1 47.2579  5.2096   3
   0  11   1 52.9349  5.7686   1
  -1 -11  -1 143.858   8.516   6
  -1 -11  -1 126.329   9.340   2
  -1 -11  -1 139.513   9.034   3
   1  11   1 142.289   7.954   1
   1  11   1 129.597   8.591   3
  -2 -11  -1 123.011   8.936   3
  -2 -11  -1 132.164   9.369   2
  -2 -11  -1 147.462  10.206   8
  -2 -11  -1 145.368   8.798   6
   2  11   1 135.397   7.607   1
   2  11   1 142.894   9.115   3
  -3 -11  -1 29.4852  4.9812   6
  -3 -11  -1 44.4670  6.3061   2
  -3 -11  -1 29.6401  5.8125   8
  -3 -11  -1 41.6617  6.1303   3
   3  11   1 35.8689  5.6775   3
  -4 -11  -1 742.966  25.580   6
  -4 -11  -1 732.522  24.891   2
  -4 -11  -1 704.360  25.664   3
   4  11   1 705.455  26.124   3
  -5 -11  -1 325.213  15.631   6
  -5 -11  -1 348.468  16.372   3
  -5 -11  -1 328.549  15.791   2
   5  11   1 336.468  16.555   3
  -6 -11  -1 121.896  10.095   2
  -6 -11  -1 110.581  10.368   3
  -6 -11  -1 118.568   9.188   6
   6  11   1 112.635   9.629   3
  -7 -11  -1 57.4923  7.7122   6
  -7 -11  -1 93.5828  9.2674   7
  -7 -11  -1 78.7218  9.6092   2
  -7 -11  -1 75.6369  9.5865   3
   7  11   1 69.0379  7.8040   3
  -8 -11  -1 0.67780 4.12954   2
  -8 -11  -1 0.54614 4.09005   7
  -8 -11  -1 6.56300 4.86445   3
  -8 -11  -1 1.50372 2.94118   6
   8  11   1 1.54373 3.26515   3
  -9 -11  -1 -3.5487  4.2130   7
  -9 -11  -1 3.04030 4.99344   2
  -9 -11  -1 -0.0720  2.9471   6
  -9 -11  -1 -0.5821  4.5735   3
   9  11   1 2.04422 4.03402   3
 -10 -11  -1 23.9468  7.2901   3
 -10 -11  -1 34.8855  8.1398   2
  10  11   1 35.0764  7.4313   3
 -11 -11  -1 4.37850 5.64578   2
 -11 -11  -1 9.36241 6.25167   3
  11  11   1 -3.7448  3.8700   3
 -12 -11  -1 7.16183 5.92259   2
 -13  12   1 10.7238  5.9083   1
 -12  12   1 42.0564  8.6639   1
 -11  12   1 21.1255  6.4414   1
 -10  12   1 176.515  12.884   1
  -9  12   1 3.20397 4.16186   1
   8 -12  -1 33.3212  6.8989   4
  -8  12   1 19.5941  5.6665   1
   7 -12  -1 47.1150  9.7500   2
   7 -12  -1 53.7487  7.3017   4
  -7  12   1 53.5044  7.7951   1
   6 -12  -1 125.438   8.296  10
   6 -12  -1 120.982   9.747   4
   6 -12  -1 104.880  12.507   2
  -6  12   1 104.535   8.630   1
   5 -12  -1 68.6030  6.2610  10
   5 -12  -1 78.5422  8.5385   8
   5 -12  -1 63.3954  9.8971   2
   5 -12  -1 80.3586  8.2517   4
  -5  12   1 89.2195  8.5502   1
   4 -12  -1 204.455  11.576   4
   4 -12  -1 233.304  13.139   8
   4 -12  -1 254.501  16.389   2
  -4  12   1 235.230  12.310   1
   3 -12  -1 88.4319  8.1259   4
   3 -12  -1 89.2846 10.2046   2
   3 -12  -1 96.1893  8.5410   8
  -3  12   1 85.0780  7.6356   1
   2 -12  -1 158.214   8.487   6
   2 -12  -1 178.243   9.757   4
   2 -12  -1 139.609  11.329   2
   2 -12  -1 184.160   9.979   3
   2 -12  -1 169.274  10.971   8
  -2  12   1 151.865   9.506   1
  -2  12   1 165.981   9.343   3
   1 -12  -1 -0.7972  2.5997   4
   1 -12  -1 -0.3871  3.5610   8
   1 -12  -1 3.66185 3.11293   3
   1 -12  -1 1.86731 1.76124   6
   1 -12  -1 2.12416 4.20124   2
  -1  12   1 1.09819 2.14879   3
  -1  12   1 1.02249 2.70597   1
   0 -12  -1 204.772  11.252   3
   0 -12  -1 191.181   6.945   4
   0 -12  -1 189.885  11.439   2
   0 -12  -1 200.424  12.123   8
   0 -12  -1 193.656  10.158   6
   0  12   1 199.039  10.146   1
   0  12   1 206.250  11.118   3
  -1 -12  -1 2.16832 3.52572   2
  -1 -12  -1 1.20978 1.97213   6
  -1 -12  -1 3.00592 3.17122   3
   1  12   1 -0.6325  2.3657   3
   1  12   1 3.89471 2.73469   1
  -2 -12  -1 -1.7220  3.0672   3
  -2 -12  -1 -3.8081  3.1433   2
  -2 -12  -1 0.69629 1.83974   6
   2  12   1 0.66258 2.60019   3
  -3 -12  -1 32.4284  6.3285   2
  -3 -12  -1 34.9749  5.5781   6
  -3 -12  -1 50.5709  7.3628   3
   3  12   1 37.4236  6.6695   3
  -4 -12  -1 173.370  11.778   3
  -4 -12  -1 142.281  11.096   2
  -4 -12  -1 151.849  10.206   6
   4  12   1 156.029  11.008   3
  -5 -12  -1 19.4204  5.8532   3
  -5 -12  -1 20.1505  5.3797   2
  -5 -12  -1 17.6919  4.4557   6
   5  12   1 24.4733  5.7251   3
  -6 -12  -1 302.770  16.333   3
  -6 -12  -1 280.407  15.252   6
  -6 -12  -1 326.331  16.243   2
   6  12   1 289.541  15.959   3
  -7 -12  -1 7.57485 5.12760   2
  -7 -12  -1 6.78226 3.61723   6
  -7 -12  -1 8.92404 4.71032   7
  -7 -12  -1 15.1119  5.7270   3
   7  12   1 4.46800 2.21827   3
  -8 -12  -1 112.784  10.926   3
  -8 -12  -1 87.3418 10.5954   2
  -8 -12  -1 78.8979  9.9049   6
   8  12   1 86.8947  9.5349   3
  -9 -12  -1 10.7402  6.1146   2
  -9 -12  -1 1.16340 5.50127   3
  -9 -12  -1 4.11721 3.74755   6
   9  12   1 3.86339 4.69789   3
 -10 -12  -1 8.27059 6.12355   3
 -10 -12  -1 8.97302 5.78076   2
  10  12   1 -1.1189  3.8778   3
 -11 -12  -1 7.05459 6.30854   3
 -11 -12  -1 16.9269  6.2097   2
  11  12   1 11.4743  5.8610   3
 -13  13   1 11.6413  5.8095   1
 -12  13   1 2.54114 4.79950   1
 -11  13   1 83.4691 11.3238   1
 -10  13   1 108.505  10.832   1
   9 -13  -1 54.0847 11.1527   2
   9 -13  -1 29.3959  6.9856   4
  -9  13   1 23.5137  6.6012   1
   8 -13  -1 63.0497 11.2905   2
   8 -13  -1 86.7918  9.4756   4
  -8  13   1 74.0947  9.6598   1
   7 -13  -1 51.6847  7.5373   4
   7 -13  -1 52.7914 10.4598   2
  -7  13   1 60.2909  8.7191   1
   6 -13  -1 30.2134  8.8505   2
   6 -13  -1 24.8890  6.0304   4
  -6  13   1 18.7672  5.4648   1
   5 -13  -1 375.330  20.790   2
   5 -13  -1 355.129  16.072   4
  -5  13   1 378.612  16.928   1
   4 -13  -1 71.3343 10.3945   2
   4 -13  -1 65.9609  7.6552   4
  -4  13   1 61.3864  7.8958   1
   3 -13  -1 41.0843  6.0593   4
   3 -13  -1 39.0784  8.0338   2
  -3  13   1 46.6699  6.7970   1
   2 -13  -1 271.061  15.884   2
   2 -13  -1 272.160  13.214   3
   2 -13  -1 263.204  11.920   6
   2 -13  -1 254.994  12.084   4
  -2  13   1 265.768  13.182   1
  -2  13   1 260.047  12.782   3
   1 -13  -1 21.6004  4.0368   6
   1 -13  -1 25.0096  5.4335   3
   1 -13  -1 33.8064  6.8552   2
   1 -13  -1 30.5945  4.2088   4
  -1  13   1 28.3329  5.1876   1
  -1  13   1 30.2209  5.3484   3
   0 -13  -1 0.37335 3.39282   3
   0 -13  -1 5.83462 4.45299   2
   0 -13  -1 2.73729 2.31523   6
   0  13   1 1.93221 3.23877   1
   0  13   1 0.02826 2.78934   3
  -1 -13  -1 3.45294 3.80751   3
  -1 -13  -1 7.19888 2.83723   6
  -1 -13  -1 8.65348 4.76570   2
   1  13   1 0.23007 2.74205   3
  -2 -13  -1 72.8149  6.9139   6
  -2 -13  -1 77.3558  8.5709   2
  -2 -13  -1 68.7464  8.2362   3
   2  13   1 74.1316  7.8692   3
  -3 -13  -1 21.1778  5.6384   2
  -3 -13  -1 14.8122  4.0516   6
  -3 -13  -1 22.7543  5.3531   3
   3  13   1 18.2883  5.2140   3
  -4 -13  -1 -1.2083  3.9516   2
  -4 -13  -1 4.79881 4.50594   3
  -4 -13  -1 -0.5001  2.7212   6
   4  13   1 2.46918 3.28302   3
  -5 -13  -1 256.895  14.693   2
  -5 -13  -1 253.604  14.489   6
  -5 -13  -1 264.477  15.256   3
   5  13   1 284.488  15.616   3
  -6 -13  -1 55.6472  8.4738   2
  -6 -13  -1 36.2000  6.5888   6
  -6 -13  -1 35.6665  7.2743   3
   6  13   1 39.6226  7.3511   3
  -7 -13  -1 128.992  11.721   2
  -7 -13  -1 139.873  12.366   3
  -7 -13  -1 126.088  10.818   6
   7  13   1 135.332  11.684   3
  -8 -13  -1 123.528  11.488   2
  -8 -13  -1 82.9677 10.5245   6
  -8 -13  -1 105.365  11.666   3
   8  13   1 120.367  11.183   3
  -9 -13  -1 8.76594 5.81581   3
  -9 -13  -1 3.48192 4.91936   2
   9  13   1 13.6172  5.4982   3
 -10 -13  -1 15.4620  6.8937   2
 -10 -13  -1 22.7609  7.6042   3
  10  13   1 15.4385  6.0015   3
 -11 -13  -1 31.1517  7.3690   2
 -11 -13  -1 19.9208  7.9381   3
  11  13   1 30.7230  7.7030   3
  12 -14  -1 8.82802 8.69555   2
 -12  14   1 12.3139  5.9342   1
  11 -14  -1 29.3005 10.1481   2
 -11  14   1 24.4481  6.9333   1
  10 -14  -1 -7.3327  4.9308   4
  10 -14  -1 -2.8305  8.0323   2
 -10  14   1 -5.1775  3.8779   1
   9 -14  -1 105.595  15.034   2
   9 -14  -1 110.305  11.218   4
  -9  14   1 105.232  10.667   1
   8 -14  -1 17.7919  9.2137   2
   8 -14  -1 13.2678  6.3836   4
  -8  14   1 20.6369  6.3984   1
   7 -14  -1 34.6899  9.8583   2
   7 -14  -1 32.5988  7.1237   4
  -7  14   1 13.6560  4.6156   1
   6 -14  -1 55.5460 10.7786   2
   6 -14  -1 33.4347  7.0113   4
  -6  14   1 30.0782  6.5027   1
   5 -14  -1 64.3968 11.4015   2
  -5  14   1 66.5653  8.6842   1
   4 -14  -1 57.6815 10.0387   2
   4 -14  -1 50.3888  7.2112   4
  -4  14   1 42.2300  7.0959   1
   3 -14  -1 546.672  23.416   2
   3 -14  -1 511.621  19.012   4
  -3  14   1 523.107  20.594   1
   2 -14  -1 125.240   8.498   4
   2 -14  -1 119.549   9.532   3
   2 -14  -1 111.951  11.809   2
  -2  14   1 129.946   9.070   3
  -2  14   1 126.423   9.627   1
   1 -14  -1 110.211   6.758   4
   1 -14  -1 110.991  11.009   2
   1 -14  -1 101.798   9.014   3
   1 -14  -1 124.303   8.403   6
  -1  14   1 109.289   8.637   3
  -1  14   1 108.035   8.533   1
   0 -14  -1 20.4682  5.7813   2
   0 -14  -1 14.0911  3.8281   6
   0 -14  -1 33.6187  6.1009   3
   0  14   1 20.0919  4.7435   1
   0  14   1 19.3603  4.7508   3
  -1 -14  -1 13.5669  5.4021   2
  -1 -14  -1 14.1630  4.0311   6
  -1 -14  -1 15.8218  4.9285   3
   1  14   1 11.6605  4.3013   3
  -2 -14  -1 104.115  10.113   2
  -2 -14  -1 95.8961  9.4055   3
  -2 -14  -1 79.8738  7.7513   6
   2  14   1 108.385   9.446   3
  -3 -14  -1 7.77087 4.72245   2
  -3 -14  -1 1.04477 2.01367   3
  -3 -14  -1 8.84929 3.86522   6
   3  14   1 11.4185  4.5451   3
  -4 -14  -1 2.12508 4.28967   2
  -4 -14  -1 4.54531 3.41855   6
  -4 -14  -1 4.68304 5.04300   3
   4  14   1 0.38134 3.46915   3
  -5 -14  -1 9.50369 5.39464   2
  -5 -14  -1 10.2053  4.2509   6
  -5 -14  -1 16.6654  6.1077   3
   5  14   1 13.6388  5.0355   3
  -6 -14  -1 4.11874 5.08502   2
  -6 -14  -1 1.45999 4.88466   3
  -6 -14  -1 -0.7955  2.8963   6
   6  14   1 3.28759 3.92125   3
  -7 -14  -1 79.1689 10.8051   2
  -7 -14  -1 102.589  11.555   3
   7  14   1 86.3677 11.1810   3
  -8 -14  -1 7.14545 5.42426   2
  -8 -14  -1 0.12246 5.30245   3
   8  14   1 3.78018 2.84373   3
  -9 -14  -1 92.6761 11.8260   2
  -9 -14  -1 105.407  12.836   3
   9  14   1 101.100  12.968   3
 -10 -14  -1 9.39102 6.48636   3
 -10 -14  -1 5.77088 5.32452   2
  10  14   1 3.86090 5.07468   3
  11 -15  -1 5.77583 9.12091   2
 -11  15   1 13.2558  6.1512   1
  10 -15  -1 49.3059 12.2053   2
  10 -15  -1 70.9831  9.8676   4
 -10  15   1 55.1506  9.1978   1
   9 -15  -1 29.4294 11.1082   2
   9 -15  -1 44.9811  8.2185   4
  -9  15   1 29.9670  7.6707   1
   8 -15  -1 24.7441  7.0989   4
   8 -15  -1 23.9545  9.9261   2
  -8  15   1 11.5252  5.9291   1
   7 -15  -1 130.111  11.644   4
   7 -15  -1 116.131  14.948   2
  -7  15   1 106.227  10.290   1
   6 -15  -1 -3.6746  7.7608   2
   6 -15  -1 -1.0306  4.6755   4
  -6  15   1 -1.9034  3.9369   1
   5 -15  -1 14.6415  8.2125   2
   5 -15  -1 13.4548  5.5024   4
  -5  15   1 8.14008 4.57352   1
   4 -15  -1 125.338  13.565   2
   4 -15  -1 126.250  10.505   4
  -4  15   1 131.316  10.602   1
   3 -15  -1 70.9703  7.6214   4
   3 -15  -1 67.0587 10.2135   2
  -3  15   1 52.2855  7.7471   1
   2 -15  -1 186.613  10.123   4
   2 -15  -1 198.015  14.825   2
  -2  15   1 204.499  12.084   3
  -2  15   1 206.536  12.092   1
   1 -15  -1 227.086  14.726   2
   1 -15  -1 215.579  11.799   6
   1 -15  -1 240.789  13.806   3
  -1  15   1 231.508  13.190   3
  -1  15   1 221.458  12.508   1
   0 -15  -1 3.34947 4.25606   3
   0 -15  -1 0.45580 2.44531   6
   0 -15  -1 3.40785 5.06739   2
   0  15   1 2.17979 3.35107   3
  -1 -15  -1 12.8375  4.0550   6
  -1 -15  -1 24.2814  6.3734   2
  -1 -15  -1 9.62364 5.12404   3
   1  15   1 20.4048  5.2298   3
  -2 -15  -1 4.70683 4.95288   3
  -2 -15  -1 0.33512 4.63427   2
  -2 -15  -1 3.66989 3.26053   6
   2  15   1 4.66198 4.11254   3
  -3 -15  -1 10.9315  4.2020   6
  -3 -15  -1 4.40319 4.94105   2
  -3 -15  -1 10.9627  5.1944   3
   3  15   1 8.64147 4.52078   3
  -4 -15  -1 5.05478 3.71042   6
  -4 -15  -1 13.4039  5.3690   3
  -4 -15  -1 3.56375 4.55869   2
   4  15   1 1.71663 3.77097   3
  -5 -15  -1 32.4827  7.5480   2
  -5 -15  -1 23.1399  5.8636   6
  -5 -15  -1 28.3770  7.2352   3
   5  15   1 13.0425  5.1597   3
  -6 -15  -1 5.04019 5.33024   3
  -6 -15  -1 9.06990 6.16663   2
   6  15   1 4.74074 4.50599   3
  -7 -15  -1 29.6878  7.3953   2
  -7 -15  -1 24.6951  7.7135   3
   7  15   1 35.6085  7.5622   3
  -8 -15  -1 13.7415  5.8941   2
  -8 -15  -1 8.57332 6.75554   3
   8  15   1 14.3566  5.7091   3
  -9 -15  -1 59.5720 10.7178   3
  -9 -15  -1 71.4717 10.5448   2
   9  15   1 80.8605 11.7549   3
  11 -16  -1 11.0971 10.2252   2
  11 -16  -1 11.9834  6.7277   4
 -11  16   1 3.15787 4.53535   1
  10 -16  -1 12.6149  6.7032   4
  10 -16  -1 8.53138 9.82377   2
 -10  16   1 4.70494 5.19077   1
   9 -16  -1 12.5140  9.7906   2
   9 -16  -1 6.68722 6.45528   4
  -9  16   1 1.31448 4.66122   1
   8 -16  -1 44.6481 11.8981   2
   8 -16  -1 40.5067  8.0622   4
   7 -16  -1 60.3320  9.1284   4
   7 -16  -1 45.4665 11.8832   2
  -7  16   1 59.4094  9.4407   1
   6 -16  -1 13.9741  9.1025   2
   6 -16  -1 23.5806  6.4925   4
  -6  16   1 0.32607 4.71819   1
   5 -16  -1 18.3535  5.9453   4
   5 -16  -1 5.66295 7.54342   2
  -5  16   1 8.19223 4.99268   1
   4 -16  -1 102.859  10.056   4
   4 -16  -1 94.4841 12.7300   2
  -4  16   1 93.1757  9.4467   1
   3 -16  -1 11.4665  6.8823   2
   3 -16  -1 3.70322 4.30003   4
  -3  16   1 0.81461 4.01179   1
   2 -16  -1 204.280  15.345   2
   2 -16  -1 203.312   9.843   4
  -2  16   1 203.715  12.345   1
   1 -16  -1 76.7502 10.2838   2
  -1  16   1 75.0311  8.2021   3
   0 -16  -1 164.253  11.098   6
   0 -16  -1 208.695  13.581   3
   0 -16  -1 205.240  14.357   2
   0  16   1 201.156  12.913   3
  -1 -16  -1 28.6375  5.7117   6
  -1 -16  -1 27.5701  6.6306   3
  -1 -16  -1 30.4869  7.3831   2
   1  16   1 37.5329  7.3634   3
  -2 -16  -1 108.985  11.048   3
  -2 -16  -1 98.4913  9.1442   6
  -2 -16  -1 106.854  10.928   2
   2  16   1 106.046  10.215   3
  -3 -16  -1 1.63603 4.68144   2
  -3 -16  -1 6.27725 5.64218   3
  -3 -16  -1 1.20159 3.24965   6
   3  16   1 1.84176 4.03548   3
  -4 -16  -1 33.1995  6.7743   6
  -4 -16  -1 28.2905  7.2750   2
  -4 -16  -1 40.0274  8.5782   3
   4  16   1 31.0596  7.3138   3
  -5 -16  -1 1.93616 5.46299   3
  -5 -16  -1 3.17443 5.43222   2
   5  16   1 -0.9163  4.1471   3
  -6 -16  -1 5.62585 5.40877   2
  -6 -16  -1 5.56553 5.45628   3
   6  16   1 -0.5386  3.3438   3
  -7 -16  -1 0.81524 4.94798   2
  -7 -16  -1 6.23023 5.80167   3
   7  16   1 -4.5695  3.6417   3
  -8 -16  -1 12.8639  7.2452   3
   8  16   1 16.4834  6.2159   3
  10 -17  -1 73.8650  9.8002   4
  10 -17  -1 76.9958 14.5325   2
 -10  17   1 66.3549 10.4049   1
   9 -17  -1 6.80284 6.36493   4
   9 -17  -1  5.3961 10.1204   2
  -9  17   1 11.1866  6.0393   1
   8 -17  -1 6.05454 5.89435   4
   8 -17  -1 -14.855   8.437   2
  -8  17   1 0.60588 5.00022   1
   7 -17  -1 29.1456  7.1479   4
   7 -17  -1 8.80628 9.00433   2
  -7  17   1 18.3388  6.4563   1
   6 -17  -1 40.8333  7.5854   4
   6 -17  -1 25.3447  9.7910   2
  -6  17   1 25.5412  7.4498   1
   5 -17  -1 -6.7840  4.7925   4
   5 -17  -1 1.80922 7.93901   2
  -5  17   1 4.92895 5.31709   1
   4 -17  -1 9.34467 7.18453   2
   4 -17  -1 3.04001 4.68980   4
  -4  17   1 6.74475 4.54100   1
   3 -17  -1 31.2223  8.8022   2
   3 -17  -1 11.5737  4.4692   4
  -3  17   1 24.3297  5.9121   1
   2 -17  -1 33.2588  8.5805   2
   1 -17  -1 15.6122  7.1943   2
  -1  17   1 17.3786  5.2020   3
   0 -17  -1 231.527  13.756   6
   0 -17  -1 258.130  16.268   2
   0  17   1 254.806  15.219   3
  -1 -17  -1 1.16929 3.31075   6
  -1 -17  -1 -0.8968  5.1867   2
   1  17   1 7.82830 4.45251   3
  -2 -17  -1 37.0235  7.1010   6
  -2 -17  -1 55.5208  9.2085   2
  -2 -17  -1 82.5848 11.0657   3
   2  17   1 63.1432  9.7628   3
  -3 -17  -1 11.6986  6.5105   2
  -3 -17  -1 38.5055  8.4224   3
   3  17   1 31.1508  7.6394   3
  -4 -17  -1 28.8514  6.6113   3
  -4 -17  -1 39.2118  8.3151   2
   4  17   1 41.0870  8.3731   3
  -5 -17  -1 5.94487 6.93284   3
  -5 -17  -1 13.6524  6.2094   2
   5  17   1 24.9849  7.3162   3
  -6 -17  -1 21.0734  7.0892   2
  -6 -17  -1 42.7393  9.3369   3
   6  17   1 46.8456  9.1941   3
  -7 -17  -1 -6.1195  5.5244   3
   7  17   1 6.54949 4.72780   3
   9 -18  -1 18.0714  5.6277   4
   9 -18  -1 19.7059 10.5170   2
  -9  18   1 18.2910  6.9001   1
   8 -18  -1 6.34256 9.40703   2
   8 -18  -1 7.00009 6.63134   4
  -8  18   1 18.3947  6.7039   1
   7 -18  -1 -8.4398  7.7895   2
   7 -18  -1 -3.8965  4.8972   4
  -7  18   1 -2.4547  4.6319   1
   6 -18  -1 13.9898  6.0311   4
   6 -18  -1 -9.4900  7.4427   2
  -6  18   1 -4.8122  4.4836   1
   5 -18  -1 6.95349 5.44330   4
   5 -18  -1 -11.164   6.563   2
  -5  18   1 4.83815 4.84766   1
   4 -18  -1 -9.0063  6.0876   2
   4 -18  -1 -0.9043  4.1509   4
  -4  18   1 -1.8885  4.0076   1
   3 -18  -1 6.28249 7.22124   2
   3 -18  -1 9.20693 3.74707   4
  -3  18   1 14.1067  5.6461   1
   2 -18  -1 -0.2666  6.0088   2
   1 -18  -1 100.974  12.414   2
   0 -18  -1 75.0829 10.9571   2
   0  18   1 62.4149  9.4709   3
  -1 -18  -1 63.3730  9.5412   2
   1  18   1 52.3732  8.8156   3
  -2 -18  -1 59.6998  9.8235   2
   2  18   1 88.5695 11.3833   3
  -3 -18  -1 21.3221  7.3313   2
   3  18   1 20.1357  6.5091   3
  -4 -18  -1 23.4328  7.3978   2
   4  18   1 24.2955  6.8976   3
  -5 -18  -1 70.0272 10.7311   2
   5  18   1 59.2124 10.3224   3
   6  18   1 35.5654  8.2423   3
   7 -19  -1 13.3211  5.9063   4
   7 -19  -1 11.1754  9.6450   2
  -7  19   1 20.5235  6.7514   1
   6 -19  -1 -3.4084  7.7722   2
   6 -19  -1 -1.2353  5.1930   4
  -6  19   1 -3.7451  4.4292   1
   5 -19  -1 -0.9847  4.4592   4
   5 -19  -1 2.51124 7.64388   2
  -5  19   1 -2.5833  4.3691   1
   4 -19  -1 4.85724 4.09032   4
   4 -19  -1 16.1962  8.4702   2
  -4  19   1 1.76597 4.98478   1
   3 -19  -1 -2.3632  6.5927   2
   2 -19  -1 9.07009 7.31261   2
   1 -19  -1 1.99188 6.07576   2
   0 -19  -1 6.57739 6.98732   2
   0  19   1 12.0707  5.5252   3
  -1 -19  -1 52.9973  9.6379   2
   1  19   1 55.8820  9.3888   3
  -2 -19  -1 -1.1345  5.4242   2
   2  19   1 8.32612 5.39003   3
  -3 -19  -1 27.5259  8.1852   2
   3  19   1 34.4147  7.8081   3
   4  19   1 5.10060 4.88766   3
   5 -20  -1 15.7293  8.8435   2
   5 -20  -1 20.7031  5.1165   4
  -5  20   1 32.4297  7.2727   1
   4 -20  -1 12.2484  8.2456   2
   3 -20  -1 32.5429  9.4556   2
   2 -20  -1 33.1283  9.2036   2
   1 -20  -1 7.27328 6.98311   2
   0 -20  -1 3.54555 6.50918   2
  -1 -20  -1 49.7168  9.6030   2
   1  20   1 53.4174  9.4962   3
  -2 -20  -1 6.53156 6.17178   2
   2  20   1 3.77518 4.49535   3
   1  21  -2 39.3907  8.2387   3
  -1 -21   2 33.8569  9.0499   2
   0 -21   2 33.9049  9.8813   2
   1 -21   2 10.1528  7.8876   2
   2 -21   2 72.8757 12.1467   2
   3 -21   2 7.29546 7.87703   2
   4  20  -2 4.65285 4.73258   3
  -4 -20   2 0.27273 5.88275   2
   3  20  -2 14.0883  5.7980   3
  -3 -20   2 0.90709 6.41251   2
   2  20  -2 78.5757 11.6740   3
  -2 -20   2 83.9473 12.2573   2
   1  20  -2 18.4957  6.1640   3
  -1 -20   2 12.6561  7.0540   2
   0  20  -2 48.6066  8.9240   3
   0 -20   2 49.0250 10.1634   2
   1 -20   2 2.83415 7.23380   2
   2 -20   2 10.2790  7.6784   2
   3 -20   2 1.70484 3.66871   4
   3 -20   2 -3.3134  6.6145   2
   4 -20   2 118.250   9.735   4
   4 -20   2 102.891  14.033   2
   5 -20   2 9.45207 5.31246   4
   5 -20   2 3.50850 8.04585   2
  -6  20  -2 45.7786  8.8498   1
   6 -20   2 31.1527  6.8406   4
   6 -20   2 21.9359  9.7440   2
   6  19  -2 7.81813 5.36409   3
  -6 -19   2 12.2799  7.1180   2
   5  19  -2 14.6810  6.1080   3
  -5 -19   2 5.47992 6.58724   2
   4  19  -2 7.91538 5.24099   3
  -4 -19   2 7.90796 6.69576   2
   3  19  -2 17.6739  6.2450   3
  -3 -19   2 5.88630 6.36540   2
   2  19  -2 6.14704 4.81002   3
  -2 -19   2 5.47583 6.25095   2
   1  19  -2 17.7175  5.8408   3
  -1 -19   2 23.3576  7.5150   2
   0  19  -2 31.7063  7.1809   3
   0 -19   2 25.4207  8.1779   2
   1 -19   2 -2.1138  6.0578   2
   2 -19   2 10.1766  3.6572   4
   2 -19   2 1.07633 6.43227   2
   3 -19   2 72.8773  7.7553   4
   3 -19   2 68.6711 12.1045   2
   4 -19   2 99.3834 13.7981   2
   4 -19   2 110.356   9.947   4
  -5  19  -2 54.1522  8.8439   1
   5 -19   2 39.6522 10.6119   2
   5 -19   2 33.7627  6.9954   4
  -6  19  -2 69.3704 10.3459   1
   6 -19   2 68.0025 12.9860   2
   6 -19   2 69.9744  9.2913   4
  -7  19  -2 9.55949 5.52826   1
   7 -19   2 -9.6598  5.0130   4
   7 -19   2 -2.2874  7.9826   2
   8 -19   2 5.73471 9.31929   2
   7  18  -2 13.9036  6.1538   3
  -7 -18   2 21.2920  7.4586   2
   6  18  -2 5.49515 4.81780   3
  -6 -18   2 -3.2876  5.8729   2
   5  18  -2 28.3669  7.3544   3
  -5 -18   2 31.5682  8.5397   2
   4  18  -2 12.1269  5.6636   3
  -4 -18   2 6.65068 6.25382   2
   3  18  -2 19.8419  6.7959   3
  -3 -18   2 8.60967 6.33333   2
   2  18  -2 -0.8505  4.0330   3
  -2 -18   2 -3.4448  3.1382   6
  -2 -18   2 -5.0790  5.4232   2
   1  18  -2 67.4971  9.8406   3
  -1 -18   2 47.4243  9.1638   2
  -1 -18   2 49.2313  7.6016   6
   0  18  -2 30.4765  7.3373   3
   0 -18   2 47.0980  9.3197   2
  -1  18  -2 26.3331  6.5874   3
   1 -18   2 17.3863  7.4714   2
   2 -18   2 -6.4637  5.7974   2
   2 -18   2 -2.2395  3.5270   4
   3 -18   2 71.9226  7.9081   4
   3 -18   2 81.6505 12.1834   2
  -4  18  -2 0.94156 4.91998   1
   4 -18   2 5.18734 5.18134   4
   4 -18   2 14.8104  8.5443   2
  -5  18  -2 235.052  14.953   1
   5 -18   2 276.705  19.791   2
   5 -18   2 264.249  15.094   4
  -6  18  -2 47.6805  8.8007   1
   6 -18   2 49.2227  8.5123   4
   6 -18   2 53.6851 11.8824   2
  -7  18  -2 51.7837  9.1813   1
   7 -18   2 59.9545 12.5403   2
   7 -18   2 61.4508  9.2960   4
  -8  18  -2 11.9318  5.9983   1
   8 -18   2 8.15028 9.43143   2
   8 -18   2 20.4551  6.5387   4
  -9  18  -2 6.87656 5.21517   1
   9 -18   2 17.9988  7.3138   4
   9 -18   2 13.2784 10.0912   2
   8  17  -2 6.19757 5.07282   3
  -8 -17   2 6.77872 6.57409   2
   7  17  -2 16.4474  5.9620   3
  -7 -17   2 17.0578  7.4120   2
   6  17  -2 17.3861  6.0953   3
  -6 -17   2 17.3676  7.1273   2
   5  17  -2 104.216  12.928   3
  -5 -17   2 85.6996 11.7074   2
   4  17  -2 1.78029 4.70124   3
  -4 -17   2 1.59184 5.69878   2
  -4 -17   2 7.60491 4.54119   6
   3  17  -2 104.711  10.760   3
  -3 -17   2 98.6526  9.6633   6
  -3 -17   2 109.536  11.932   2
   2  17  -2 0.61519 3.80447   3
  -2 -17   2 8.40716 5.97820   2
  -2 -17   2 3.52870 3.46005   6
   1  17  -2 10.6079  5.0437   3
  -1 -17   2 11.3549  6.3947   2
  -1 -17   2 10.5109  4.1093   6
   0  17  -2 3.33140 3.86195   3
   0 -17   2 -1.3518  5.3377   2
   0 -17   2 1.06887 2.91112   6
  -1  17  -2 9.45984 4.65952   3
   1 -17   2 12.1100  3.7044   4
   1 -17   2 11.2278  6.8343   2
   2 -17   2 5.55544 4.04482   4
   2 -17   2 5.35897 6.34071   2
  -3  17  -2 22.6977  5.9958   1
   3 -17   2 15.8170  5.5034   4
   3 -17   2 10.2041  7.2842   2
  -4  17  -2 66.6248  8.8158   1
   4 -17   2 65.4137 11.5530   2
   4 -17   2 69.6719  8.7526   4
  -5  17  -2 63.7729  9.2669   1
   5 -17   2 69.4811  8.9417   4
   5 -17   2 56.7193 11.3425   2
  -6  17  -2 60.7389 10.0061   1
   6 -17   2 46.3882  8.5415   4
   6 -17   2 52.0749 11.6729   2
  -7  17  -2 198.344  14.194   1
   7 -17   2 224.513  14.590   4
   7 -17   2 193.587  18.920   2
  -8  17  -2 -2.9853  4.3133   1
   8 -17   2 -8.6909  8.2462   2
   8 -17   2 8.09859 6.45437   4
  -9  17  -2 2.43783 4.35706   1
   9 -17   2 14.5692 10.2305   2
   9 -17   2 32.4692  7.8805   4
 -10  17  -2 15.4734  6.2421   1
  10 -17   2 16.6332  6.5353   4
  10 -17   2 21.7837 10.5192   2
   9  16  -2 2.61355 4.55640   3
  -9 -16   2 13.1282  6.5201   7
  -9 -16   2 7.36546 6.21400   2
   8  16  -2 39.8135  8.7053   3
  -8 -16   2 52.1069  9.3223   7
  -8 -16   2 41.1814  9.4634   2
   7  16  -2 2.61168 4.08804   3
  -7 -16   2 2.30455 5.12024   2
   6  16  -2 41.9704  8.5618   3
  -6 -16   2 28.6739  7.9642   2
   5  16  -2 0.91500 3.69069   3
  -5 -16   2 0.59707 3.32909   6
  -5 -16   2 -5.4985  4.7232   2
   4  16  -2 289.759  16.908   3
  -4 -16   2 270.459  15.607   6
  -4 -16   2 299.878  17.247   2
   3  16  -2 57.2522  9.1391   3
  -3 -16   2 65.0717  9.7356   2
  -3 -16   2 44.3582  7.1499   6
   2  16  -2 34.8843  7.0266   3
  -2 -16   2 23.6996  5.4314   6
  -2 -16   2 26.2988  7.3351   2
   1  16  -2 84.0487  9.2420   3
  -1 -16   2 69.5978 10.0468   2
  -1 -16   2 85.9809  8.0407   6
   0  16  -2 5.94797 3.93479   3
   0 -16   2 13.1568  6.3037   2
   0 -16   2 10.2308  3.7498   6
   0 -16   2 10.1919  2.8165   4
  -1  16  -2 16.9289  5.0368   3
   1 -16   2 16.7497  6.8612   2
   1 -16   2 19.6515  4.3751   4
  -2  16  -2 59.8909  7.9796   1
   2 -16   2 53.8173  7.0095   4
   2 -16   2 67.9018 10.5501   2
  -3  16  -2 -6.9415  3.3835   1
   3 -16   2 -2.5983  5.7841   2
   3 -16   2 -0.6738  4.5432   4
  -4  16  -2 12.6723  5.0870   1
   4 -16   2 -3.6490  5.1926   4
   4 -16   2 16.2809  7.7529   2
  -5  16  -2 0.99831 4.48253   1
   5 -16   2 8.00650 8.14293   2
   5 -16   2 6.63705 5.08116   4
  -6  16  -2 226.138  14.621   1
   6 -16   2 259.038  20.004   2
   6 -16   2 244.839  15.143   4
  -7  16  -2 14.1208  5.7847   1
   7 -16   2 17.6539  6.7381   4
   7 -16   2 10.3554  9.0684   2
  -8  16  -2 124.662  11.758   1
   8 -16   2 99.3395 15.0823   2
   8 -16   2 140.662  12.712   4
  -9  16  -2 82.9616 11.2202   1
   9 -16   2 60.4707 12.8544   2
   9 -16   2 59.7579  9.5433   4
 -10  16  -2 5.52451 5.45368   1
  10 -16   2 -7.6818  8.2373   2
 -11  16  -2 -5.4180  3.8300   1
  11 -16   2 -3.6523  8.4266   2
  10  15  -2 9.56683 5.54916   3
 -10 -15   2 1.08165 5.44525   7
 -10 -15   2 7.35831 6.19302   2
   9  15  -2 3.25716 4.64246   3
  -9 -15   2 -0.5177  5.0603   2
  -9 -15   2 4.56065 5.60062   7
   8  15  -2 38.5776  7.8557   3
  -8 -15   2 43.4079  8.9939   2
  -8 -15   2 33.8964  7.7858   7
   7  15  -2 -2.1510  3.5309   3
  -7 -15   2 11.0987  6.0091   2
   6  15  -2 11.3919  5.1409   3
  -6 -15   2 6.66749 5.68135   2
  -6 -15   2 7.42370 4.21744   6
   5  15  -2 102.806  10.020   3
  -5 -15   2 121.136  11.671   2
  -5 -15   2 117.904   9.974   6
   4  15  -2 178.132  12.958   3
  -4 -15   2 159.732  11.377   6
  -4 -15   2 182.420  13.458   2
   3  15  -2 85.1494  9.3093   3
  -3 -15   2 63.4390  7.9753   6
  -3 -15   2 59.7419  8.7541   2
   2  15  -2 360.236  17.937   3
  -2 -15   2 383.243  18.451   2
  -2 -15   2 351.791  16.700   6
   1  15  -2 13.8407  4.9906   3
  -1 -15   2 12.2541  5.7762   2
  -1 -15   2 13.9499  4.0230   6
   0  15  -2 123.318   9.896   3
   0 -15   2 117.645   8.600   6
   0 -15   2 126.291   7.122   4
   0 -15   2 126.077  11.882   2
  -1  15  -2 5.14105 3.32507   3
   1 -15   2 5.72335 5.25089   2
   1 -15   2 8.34772 3.08714   6
   1 -15   2 4.75277 3.58521   4
  -2  15  -2 2.76376 3.33825   3
  -2  15  -2 2.03981 3.27732   1
   2 -15   2 13.4912  6.3509   2
   2 -15   2 4.61719 3.99603   4
  -3  15  -2 143.345  10.496   1
   3 -15   2 175.504  15.085   2
   3 -15   2 133.992  10.854   4
  -4  15  -2 6.30495 4.39228   1
   4 -15   2 1.97249 2.64310   4
   4 -15   2 11.2658  7.0803   2
  -5  15  -2 5.16293 4.61225   1
   5 -15   2 4.82391 7.55072   2
   5 -15   2 7.86517 5.56617   4
   6 -15   2 -10.159   4.312   4
   6 -15   2 6.28521 7.77567   2
  -7  15  -2 60.2993  8.9981   1
   7 -15   2 43.8947  8.3435   4
   7 -15   2 55.5337 11.6087   2
   8 -15   2 161.828  12.708   4
   8 -15   2 115.218  15.229   2
  -9  15  -2 21.7272  7.0528   1
   9 -15   2 9.15246 9.63078   2
 -10  15  -2 36.2922  8.2379   1
  10 -15   2 48.0890 12.8157   2
 -11  15  -2 -1.2164  4.0839   1
  11 -15   2 -1.8750  8.8119   2
  11  14  -2 32.5499  7.6439   3
 -11 -14   2 15.1731  6.9147   2
 -11 -14   2 24.1631  7.9279   7
  10  14  -2 11.2017  5.4855   3
 -10 -14   2 3.24556 5.79752   7
 -10 -14   2 0.76393 5.00264   2
   9  14  -2 23.5813  6.6879   3
  -9 -14   2 27.5554  7.3928   7
  -9 -14   2 35.0019  8.1109   2
   8  14  -2 30.7318  7.1679   3
  -8 -14   2 23.4699  5.9304   6
  -8 -14   2 25.4888  7.5615   2
   7  14  -2 4.24445 4.06443   3
  -7 -14   2 6.78720 5.69114   2
  -7 -14   2 -1.0221  3.2791   6
   6  14  -2 45.1828  7.8577   3
  -6 -14   2 43.8939  6.9942   6
  -6 -14   2 47.7954  8.2632   2
   5  14  -2 6.79290 3.94129   3
  -5 -14   2 6.64472 5.08041   2
  -5 -14   2 5.70318 3.20965   6
   4  14  -2 -1.0081  3.2191   3
  -4 -14   2 -2.5076  1.9275   6
  -4 -14   2 -2.9836  4.1575   2
   3  14  -2 222.814  13.391   3
  -3 -14   2 235.734  12.979   6
  -3 -14   2 238.298  13.985   2
   2  14  -2 124.793   9.936   3
  -2 -14   2 98.0854  8.1942   6
  -2 -14   2 125.083  11.033   2
   1  14  -2 433.859  19.227   3
  -1 -14   2 453.684  18.274   6
  -1 -14   2 444.986  19.587   2
   0  14  -2 250.674  13.680   3
   0 -14   2 230.988  13.474   8
   0 -14   2 228.501  11.935   6
   0 -14   2 239.546  10.185   4
   0 -14   2 269.102  15.407   2
  -1  14  -2 4.44285 3.57667   1
  -1  14  -2 2.76454 3.25091   3
   1 -14   2 1.68340 2.39914   6
   1 -14   2 -3.5950  3.2396   8
   1 -14   2 0.24759 3.45585   4
   1 -14   2 0.71695 5.20527   2
  -2  14  -2 -0.7779  2.9472   1
  -2  14  -2 2.37884 2.78731   3
   2 -14   2 2.05687 3.86136   4
   2 -14   2 -0.0754  5.1866   2
   2 -14   2 -3.8304  3.3116   8
   2 -14   2 0.73936 1.86109   6
  -3  14  -2 41.4413  6.5367   1
   3 -14   2 36.3276  8.2329   2
   3 -14   2 42.3464  6.4900   4
   3 -14   2 40.4896  6.6612   8
  -4  14  -2 16.9874  5.1449   1
   4 -14   2 15.8571  5.4433   4
   4 -14   2 13.8391  7.0019   2
  -5  14  -2 83.3633  8.8843   1
   5 -14   2 87.0445 12.3989   2
   5 -14   2 88.9410  9.4244   4
  -6  14  -2 82.9505  9.6119   1
   6 -14   2 90.8447  9.6260   4
   6 -14   2 83.3512 12.2330   2
  -7  14  -2 7.01090 4.61494   1
   7 -14   2 6.68348 5.68842   4
   7 -14   2 15.3856  8.2962   2
  -8  14  -2 92.0731 11.4153   1
   8 -14   2 80.3459  9.7820   4
   8 -14   2 83.2125 13.4957   2
  -9  14  -2 9.64346 5.57871   1
   9 -14   2 13.7200  9.4425   2
 -10  14  -2 54.5845  9.1541   1
  10 -14   2 49.6174 11.7873   2
 -11  14  -2 16.6705  6.2715   1
  11 -14   2 19.4395  9.3686   2
 -12  14  -2 1.15844 4.76461   1
  12 -14   2 23.6702  9.3828   2
  12  13  -2 31.0879  7.0763   3
 -12 -13   2 23.8833  7.4247   7
 -12 -13   2 25.6138  7.9129   2
  11  13  -2 54.1165  9.8333   3
 -11 -13   2 55.3925 10.4584   2
 -11 -13   2 42.7748  9.3280   7
  10  13  -2 9.80042 5.57516   3
 -10 -13   2 13.9783  6.2649   2
 -10 -13   2 16.5735  6.9247   7
   9  13  -2 2.95151 3.84283   3
  -9 -13   2 2.71392 5.10494   7
  -9 -13   2 -2.2767  2.8909   6
  -9 -13   2 -3.7486  4.8998   2
   8  13  -2 15.0420  5.5337   3
  -8 -13   2 11.0747  5.7412   7
  -8 -13   2 8.89305 3.97834   6
  -8 -13   2 14.0202  6.5288   2
   7  13  -2 13.2676  4.5864   3
  -7 -13   2 16.8925  6.2756   3
  -7 -13   2 12.1258  4.1642   6
  -7 -13   2 16.2746  5.8573   2
   6  13  -2 62.6146  9.1620   3
  -6 -13   2 74.9175  9.5982   2
  -6 -13   2 47.9902  7.2636   6
  -6 -13   2 73.1942  9.5759   3
   5  13  -2 1.36758 3.51306   3
  -5 -13   2 -2.8371  3.8204   2
  -5 -13   2 2.62511 4.42971   3
  -5 -13   2 -0.9201  2.3160   6
   4  13  -2 1.45802 3.05411   3
  -4 -13   2 0.95950 3.79653   2
  -4 -13   2 0.03776 4.11240   3
  -4 -13   2 -0.3804  2.0469   6
   3  13  -2 52.5445  7.7278   3
  -3 -13   2 49.3079  6.7073   6
  -3 -13   2 48.0775  7.4099   2
  -3 -13   2 59.0480  8.2419   3
   2  13  -2 46.8550  7.0402   3
  -2 -13   2 59.9312  6.0792   6
  -2 -13   2 68.4190  8.5247   2
  -2 -13   2 69.3235  7.6222   8
   1  13  -2 660.857  24.177   3
  -1 -13   2 642.421  24.033   2
  -1 -13   2 676.440  18.108   4
  -1 -13   2 641.097  22.773   6
  -1 -13   2 652.726  24.823   8
   0  13  -2 75.1287  7.9951   3
   0  13  -2 82.8714  6.9093   1
   0 -13   2 96.1161  6.9586   4
   0 -13   2 98.3003  7.3049   6
   0 -13   2 84.7128  7.9738   8
   0 -13   2 84.1922  9.5194   2
  -1  13  -2 349.149  15.274   3
  -1  13  -2 324.589  13.734   1
   1 -13   2 321.666  15.393   8
   1 -13   2 321.580  13.639   6
   1 -13   2 330.632  16.977   2
   1 -13   2 325.620  13.421   4
  -2  13  -2 98.6159  8.1478   1
  -2  13  -2 112.598   8.053   3
   2 -13   2 125.370   7.351   6
   2 -13   2 97.4161 10.5801   2
   2 -13   2 104.003   8.826   4
   2 -13   2 93.5737  8.2021   8
  -3  13  -2 71.2488  7.3353   1
   3 -13   2 55.8642  7.3487   8
   3 -13   2 78.1938 10.1919   2
   3 -13   2 62.0769  7.1773   4
  -4  13  -2 95.7299  8.8751   1
   4 -13   2 94.1483 11.5788   2
   4 -13   2 85.1707  6.9110  10
   4 -13   2 85.1908  7.9766   8
   4 -13   2 90.1454  9.6478   4
  -5  13  -2 203.533  12.256   1
   5 -13   2 213.346  16.746   2
   5 -13   2 198.036  12.293   4
   5 -13   2 211.078  12.599  12
  -6  13  -2 10.2804  4.3698   1
   6 -13   2 13.0418  5.1866   4
   6 -13   2 13.5566  7.5533   2
   6 -13   2 15.9586  4.3919  12
  -7  13  -2 6.78401 3.39886   1
   7 -13   2 15.8603  8.0064   2
   7 -13   2 20.5568  4.7090  12
   7 -13   2 22.2722  5.9484   4
  -8  13  -2 4.68222 4.40009   1
   8 -13   2 -1.0982  7.1693   2
   8 -13   2 13.6400  3.6130  12
  -9  13  -2 63.3528  9.2474   1
   9 -13   2 49.7031 11.5104   2
   9 -13   2 86.2594  8.0334  12
 -10  13  -2 10.4578  5.7881   1
 -11  13  -2 -0.0984  4.4025   1
 -12  13  -2 1.85068 4.71598   1
 -13  13  -2 12.6240  5.6592   1
  12  12  -2 41.5136  8.2903   3
 -12 -12   2 38.8966  8.8184   7
 -12 -12   2 63.1440 10.7683   2
  11  12  -2 57.2326  9.8003   3
 -11 -12   2 43.5649  9.4933   2
 -11 -12   2 67.3865 10.8517   7
  10  12  -2 50.9473  8.8026   3
 -10 -12   2 42.8957  9.3476   2
 -10 -12   2 38.5841  8.7254   7
 -10 -12   2 35.0408  6.9778   6
   9  12  -2 112.290  10.701   3
  -9 -12   2 124.715  10.360   6
  -9 -12   2 137.372  12.480   7
  -9 -12   2 130.979  12.316   2
   8  12  -2 7.24341 4.40184   3
  -8 -12   2 6.25752 5.48639   2
  -8 -12   2 5.61467 5.18955   7
  -8 -12   2 5.62383 3.52510   6
  -8 -12   2 19.0430  6.4171   3
   7  12  -2 1.38281 2.96472   3
  -7 -12   2 3.72717 3.12311   6
  -7 -12   2 2.26549 4.34550   3
  -7 -12   2 -2.2133  3.8828   2
   6  12  -2 0.60930 3.16243   3
  -6 -12   2 0.90328 2.73316   6
  -6 -12   2 -2.9976  3.7062   3
  -6 -12   2 1.07351 3.82633   2
   5  12  -2 115.606   9.740   3
  -5 -12   2 102.156   9.508   3
  -5 -12   2 103.774   8.458   6
  -5 -12   2 115.576  10.329   2
   4  12  -2 50.3667  7.5130   3
  -4 -12   2 50.4722  7.5774   3
  -4 -12   2 39.4513  5.6539   6
  -4 -12   2 54.4551  7.5680   2
   3  12  -2 23.7214  5.0278   3
  -3 -12   2 20.9736  5.0947   2
  -3 -12   2 22.7952  5.3737   8
  -3 -12   2 25.6642  5.4885   3
  -3 -12   2 21.2379  4.3324   6
   2  12  -2 99.3572  8.1764   3
  -2 -12   2 83.9530  9.2234   2
  -2 -12   2 95.4305  8.7468   3
  -2 -12   2 84.1708  7.8861   8
  -2 -12   2 94.0890  7.0957   6
   1  12  -2 217.918  11.879   3
  -1 -12   2 227.589  12.807   2
  -1 -12   2 228.831  11.199   6
  -1 -12   2 211.220  11.946   8
  -1 -12   2 207.131   8.221   4
   0  12  -2 126.467   9.063   3
   0  12  -2 125.303   7.727   1
   0 -12   2 137.478   8.366   6
   0 -12   2 153.500  10.726   2
   0 -12   2 135.342   7.860   4
   0 -12   2 135.432   9.363   8
   0 -12   2 130.263   7.605  11
  -1  12  -2 524.138  19.542   3
  -1  12  -2 524.407  18.168   1
   1 -12   2 561.138  18.570   6
   1 -12   2 498.275  16.876  11
   1 -12   2 514.272  17.744   4
   1 -12   2 520.620  19.952   8
   1 -12   2 520.009  20.800   2
  -2  12  -2 16.1663  3.8960   3
  -2  12  -2 11.8813  3.7547   1
   2 -12   2 9.29528 5.60127   2
   2 -12   2 15.7376  4.7769  12
   2 -12   2 15.9384  3.0761  10
   2 -12   2 20.2377  4.2460   4
   2 -12   2 12.9530  4.2846   8
   2 -12   2 7.55657 2.57010   6
  -3  12  -2 39.3070  5.8213   1
   3 -12   2 30.0107  5.4154   8
   3 -12   2 39.9186  4.5094  10
   3 -12   2 33.4137  7.5860   2
   3 -12   2 39.4182  5.8666   4
   3 -12   2 42.9332  6.5672  12
  -4  12  -2 104.844   8.682   1
   4 -12   2 126.883   7.805  10
   4 -12   2 115.994   8.883   8
   4 -12   2 114.558  12.559   2
   4 -12   2 128.257   9.748   4
   4 -12   2 136.253   9.665  12
  -5  12  -2 47.9822  7.2206   1
  -5  12  -2 48.1216  6.4257   9
   5 -12   2 52.0318  6.9232   8
   5 -12   2 55.8529  7.1422   4
   5 -12   2 55.5636  7.3863  12
   5 -12   2 43.1071  8.7325   2
   5 -12   2 42.7074  5.4761  10
  -6  12  -2 17.8106  5.2317   1
  -6  12  -2 11.9784  4.0936   9
   6 -12   2 20.8057  4.9037  12
   6 -12   2 12.7966  5.1057   4
   6 -12   2 14.9872  7.3678   2
  -7  12  -2 115.178   9.841   1
  -7  12  -2 121.324   9.561   9
   7 -12   2 112.236   9.200  12
   7 -12   2 118.135  13.335   2
  -8  12  -2 -0.3876  3.4785   1
  -8  12  -2 1.38723 3.27403   9
  -9  12  -2 2.71381 4.15362   1
   9 -12   2 12.8360  3.4147  12
 -10  12  -2 2.24707 4.74846   1
  10 -12   2 29.5095  5.2021  12
 -11  12  -2 14.6252  6.3216   1
 -12  12  -2 -3.9568  4.1399   1
 -13  12  -2 -0.9917  4.5812   1
 -13 -11   2 8.62768 6.14179   7
 -13 -11   2 4.33095 5.92091   2
 -12 -11   2 33.3995  8.6578   7
 -12 -11   2 38.8650  8.8737   2
  11  11  -2 10.3385  4.8505   3
 -11 -11   2 5.42544 5.59499   7
 -11 -11   2 -2.0126  4.9295   2
  10  11  -2 298.504  16.668   3
 -10 -11   2 301.577  17.781   2
 -10 -11   2 321.094  18.053   7
 -10 -11   2 272.798  15.652   6
   9  11  -2 40.7868  7.6558   3
  -9 -11   2 36.7497  7.8051   7
  -9 -11   2 30.4795  7.3751   2
  -9 -11   2 23.7368  5.3481   6
   8  11  -2 78.4374  8.4751   3
  -8 -11   2 77.2379  9.9774   2
  -8 -11   2 78.7941  9.7049   7
  -8 -11   2 73.7003  7.6387   6
  -8 -11   2 75.2711  9.6390   3
   7  11  -2 22.3276  5.6155   3
  -7 -11   2 19.5257  4.6205   6
  -7 -11   2 25.2021  5.9349   3
  -7 -11   2 22.8917  6.0561   2
   6  11  -2 4.46018 2.78917   3
  -6 -11   2 12.0562  5.1039   2
  -6 -11   2 4.86196 3.00128   6
  -6 -11   2 15.7704  5.0685   3
   5  11  -2 66.7509  7.2527   3
  -5 -11   2 64.9129  8.1379   2
  -5 -11   2 65.5545  7.9527   3
  -5 -11   2 69.1060  6.5165   6
   4  11  -2 52.2526  7.0515   3
  -4 -11   2 43.0478  5.8566   6
  -4 -11   2 51.7370  6.7102   3
  -4 -11   2 45.4343  6.7209   2
   3  11  -2 6.53956 3.45552   3
  -3 -11   2 10.0648  3.8904   3
  -3 -11   2 15.1401  3.6851   6
  -3 -11   2 8.72573 3.68579   8
  -3 -11   2 9.01096 3.87816   2
   2  11  -2 -0.1018  2.0987   3
  -2 -11   2 0.14121 3.14462   2
  -2 -11   2 -2.1921  1.5094   6
  -2 -11   2 1.73103 2.74991   3
  -2 -11   2 -0.4788  2.8172   8
   1  11  -2 3.17387 2.39758   1
   1  11  -2 0.52274 2.26826   3
  -1 -11   2 2.51073 1.93364  11
  -1 -11   2 2.49817 3.34292   3
  -1 -11   2 6.76015 3.58166   8
  -1 -11   2 5.77782 3.92289   2
  -1 -11   2 2.14054 2.92796  12
  -1 -11   2 -1.6978  1.5956   6
  -1 -11   2 0.72200 2.09149   4
   0  11  -2 612.302  21.340   3
   0  11  -2 611.544  19.274   1
   0 -11   2 612.552  21.743   8
   0 -11   2 606.500  20.108   6
   0 -11   2 596.801  18.763   4
   0 -11   2 613.323  20.313  12
   0 -11   2 582.347  22.093   2
   0 -11   2 600.669  18.993  11
  -1  11  -2 96.9571  7.9859   3
  -1  11  -2 98.8621  7.4965   1
  -1  11  -2 123.647   6.370  11
   1 -11   2 112.409   8.569  12
   1 -11   2 104.639   6.954   6
   1 -11   2 104.937   6.312  11
   1 -11   2 117.216  11.681   2
   1 -11   2 120.878   8.383   8
   1 -11   2 119.789   6.442  10
   1 -11   2 120.138   8.990   4
  -2  11  -2 237.357  11.296   1
  -2  11  -2 216.467  10.895   3
   2 -11   2 235.079  11.658   4
   2 -11   2 249.759  15.166   2
   2 -11   2 242.048  11.826   8
   2 -11   2 243.922  12.748  12
   2 -11   2 242.944  10.209   6
   2 -11   2 239.143  10.371  10
  -3  11  -2 299.046  13.138   1
  -3  11  -2 278.062  12.137   3
   3 -11   2 285.463  16.586   2
   3 -11   2 293.824  13.953  12
   3 -11   2 273.813  12.874   8
   3 -11   2 294.446  11.048   6
   3 -11   2 277.840  11.940  10
   3 -11   2 306.326  13.183   4
  -4  11  -2 62.8747  5.9031   9
  -4  11  -2 63.8401  7.2144   1
   4 -11   2 70.9633  7.1304  12
   4 -11   2 79.0382  8.1454   4
   4 -11   2 79.9676  7.2325   8
   4 -11   2 53.7217  8.7515   2
   4 -11   2 78.9413  5.9268  10
  -5  11  -2 23.2391  4.4407   9
  -5  11  -2 21.2681  5.1150   1
   5 -11   2 32.9263  7.8153   2
   5 -11   2 24.8610  4.9354  12
   5 -11   2 20.5054  4.8613   4
   5 -11   2 19.5975  3.7844  10
   5 -11   2 17.3141  4.7464   8
  -6  11  -2 450.731  19.173   1
  -6  11  -2 552.317  20.729   9
   6 -11   2 558.787  24.076   2
   6 -11   2 545.504  19.281   4
   6 -11   2 525.010  21.093  12
   6 -11   2 496.205  19.186  10
  -7  11  -2 224.026  12.994   1
  -7  11  -2 241.633  13.432   9
   7 -11   2 218.869  12.816  12
  -8  11  -2 119.028   9.941   1
  -8  11  -2 100.082   9.729   9
   8 -11   2 130.000   9.783  12
  -9  11  -2 10.5177  5.1318   1
  -9  11  -2 4.35473 4.37276   9
   9 -11   2 12.9093  3.8862  12
 -10  11  -2 1.76473 3.92733   1
 -10  11  -2 1.22128 3.33368   9
 -11  11  -2 12.9965  5.4785   1
 -12  11  -2 -1.6586  4.4066   1
 -13  11  -2 2.95210 4.75283   1
 -13 -10   2 -7.5220  5.0627   2
 -13 -10   2 1.99748 6.22941   7
 -12 -10   2 11.5370  6.8548   7
 -12 -10   2 13.0668  6.5782   2
  11  10  -2 31.6591  6.5526   3
 -11 -10   2 20.6747  7.2399   2
 -11 -10   2 25.2184  7.9963   7
 -11 -10   2 13.6980  4.9104   6
  10  10  -2 16.8958  5.1693   3
 -10 -10   2 26.5176  7.1866   7
 -10 -10   2 23.7711  5.2963   6
 -10 -10   2 28.9120  7.0414   2
   9  10  -2 57.9182  8.8865   3
  -9 -10   2 37.5140  6.2430   6
  -9 -10   2 65.6875  9.7487   2
  -9 -10   2 62.7599  9.0223   3
  -9 -10   2 57.1510  8.9736   7
   8  10  -2 470.533  20.711   3
  -8 -10   2 492.345  21.255   2
  -8 -10   2 490.595  20.411   3
  -8 -10   2 534.258  21.576   7
  -8 -10   2 445.683  19.604   6
   7  10  -2 54.6078  7.7558   3
  -7 -10   2 48.7141  7.4303   2
  -7 -10   2 38.3823  6.0013   6
  -7 -10   2 51.5859  7.3537   3
   6  10  -2 255.720  13.303   3
  -6 -10   2 242.993  13.352   3
  -6 -10   2 229.593  12.158   6
  -6 -10   2 247.681  13.923   2
   5  10  -2 19.8971  4.5937   3
  -5 -10   2 17.0742  3.8842   6
  -5 -10   2 26.0023  5.3202   2
  -5 -10   2 18.4915  4.8313   3
  -5 -10   2 21.5581  3.3043   5
  -5 -10   2 29.2026  4.7404  12
   4  10  -2 15.8715  4.1784   3
  -4 -10   2 13.7434  3.6169  12
  -4 -10   2 15.0293  3.6707   6
  -4 -10   2 18.4452  4.5034   3
  -4 -10   2 16.2262  4.5672   2
   3  10  -2 148.438   9.340   3
  -3 -10   2 143.718   8.588   6
  -3 -10   2 157.269   8.364  12
  -3 -10   2 143.647   9.509   8
  -3 -10   2 150.226   9.619   3
  -3 -10   2 147.777   9.679   2
   2  10  -2 99.6908  8.0367   3
  -2 -10   2 112.665   7.432   6
  -2 -10   2 115.892   6.955  11
  -2 -10   2 119.782   7.339  12
  -2 -10   2 118.340   9.915   2
  -2 -10   2 109.714   8.293   8
   1  10  -2 59.4407  5.0594   1
   1  10  -2 53.4516  6.2478   3
  -1 -10   2 58.7574  4.9779   6
  -1 -10   2 51.3521  5.2193   4
  -1 -10   2 56.2391  6.7318   2
  -1 -10   2 55.9295  5.8036  12
  -1 -10   2 61.9344  6.7291   3
  -1 -10   2 57.0958  6.6904   8
  -1 -10   2 53.1855  4.4151  11
   0  10  -2 5.88371 2.62002   1
   0  10  -2 9.35031 2.12884  11
   0  10  -2 5.92156 2.72731   3
   0 -10   2 9.58605 3.17005   4
   0 -10   2 1.80600 3.99040   2
   0 -10   2 3.73941 3.39247   8
   0 -10   2 2.50563 1.52685  11
   0 -10   2 5.66514 2.12344   6
   0 -10   2 12.0785  3.7360  12
   0 -10   2 6.06581 1.89516  10
  -1  10  -2 34.1185  4.5257   1
  -1  10  -2 31.7479  4.8501   3
  -1  10  -2 25.0523  3.1985  11
   1 -10   2 24.2842  5.7183   2
   1 -10   2 22.2366  3.1642  11
   1 -10   2 23.5451  3.5517   6
   1 -10   2 41.3370  5.4351   8
   1 -10   2 25.8239  4.5909   4
   1 -10   2 28.5028  5.5319  12
   1 -10   2 27.7781  3.5299  10
  -2  10  -2 233.015   8.629  11
  -2  10  -2 218.790  10.612   3
  -2  10  -2 230.527  10.934   1
   2 -10   2 245.503   9.634   6
   2 -10   2 240.010  11.419   8
   2 -10   2 235.571  11.681   4
   2 -10   2 225.680  14.419   2
   2 -10   2 214.037   8.370  11
   2 -10   2 230.858  12.098  12
   2 -10   2 224.297   9.931  10
  -3  10  -2 13.4932  3.9677   1
  -3  10  -2 13.0766  3.6037   3
  -3  10  -2 11.6481  3.0640   9
   3 -10   2 13.9760  2.6790   6
   3 -10   2 12.5504  4.0714   8
   3 -10   2 19.8628  4.5312   4
   3 -10   2 11.0831  5.9432   2
   3 -10   2 11.9489  4.1595  12
   3 -10   2 12.5238  2.9844  10
  -4  10  -2 290.724  13.232   1
  -4  10  -2 290.192  12.441   9
   4 -10   2 291.098  13.619  12
   4 -10   2 275.547  12.573   8
   4 -10   2 283.220  12.722   4
   4 -10   2 284.438  11.984  10
   4 -10   2 269.606  16.876   2
  -5  10  -2 117.969   8.006   9
  -5  10  -2 90.4229  7.7352   1
   5 -10   2 114.359   8.553   4
   5 -10   2 111.890   8.228  12
   5 -10   2 125.384   7.302  10
   5 -10   2 107.250   8.058   8
   5 -10   2 113.616  12.229   2
  -6  10  -2 397.755  16.813   9
  -6  10  -2 419.400  16.815   1
   6 -10   2 406.564  17.366  12
   6 -10   2 370.937  15.235  10
   6 -10   2 367.374  15.715   8
  -7  10  -2 117.306   9.106   9
  -7  10  -2 131.450   9.998   1
   7 -10   2 122.478   9.265  12
  -8  10  -2 305.733  15.389   9
  -8  10  -2 282.859  14.670   1
   8 -10   2 280.597  15.037  12
  -9  10  -2 5.53516 4.67127   1
  -9  10  -2 3.87706 4.17778   9
   9 -10   2 14.4647  4.0757  12
 -10  10  -2 3.15944 3.97462   9
 -10  10  -2 -3.2545  5.2905  12
 -10  10  -2 3.64780 4.33261   1
  10 -10   2 15.3254  4.4781  12
 -11  10  -2 4.66493 4.41291   9
 -11  10  -2 6.18806 4.63560   1
 -12  10  -2 4.11823 5.02398   1
 -13  10  -2 11.4690  5.8104   1
 -14  10  -2 11.3159  5.9270   1
 -14  -9   2 27.9628  9.0775   7
 -14  -9   2 25.0682  7.4313   2
 -13  -9   2 10.1908  6.7081   7
 -13  -9   2 10.3530  6.6878   2
 -12  -9   2 32.6247  8.2557   7
 -12  -9   2 16.9774  7.0131   2
  11   9  -2 10.3970  4.4348   3
 -11  -9   2 6.44451 5.61837   2
 -11  -9   2 4.99925 5.88466   7
  10   9  -2 2.15485 3.60761   3
 -10  -9   2 9.37133 5.68511   7
 -10  -9   2 -6.4452  4.3281   2
 -10  -9   2 1.45328 2.50447   6
   9   9  -2 179.069  12.007   3
  -9  -9   2 190.704  12.840   2
  -9  -9   2 174.239  11.121   6
  -9  -9   2 197.825  12.532   3
  -9  -9   2 200.522  13.578   7
   8   9  -2 127.003   9.923   3
  -8  -9   2 126.315  10.984   7
  -8  -9   2 132.076  10.291   3
  -8  -9   2 124.195   8.979   6
  -8  -9   2 121.200  10.443   2
   7   9  -2 364.796  16.402   3
  -7  -9   2 357.968  15.794   6
  -7  -9   2 365.286  16.829   2
  -7  -9   2 339.603  16.028   3
  -7  -9   2 359.522  15.541  12
   6   9  -2 136.587   9.318   3
  -6  -9   2 128.458   9.939   2
  -6  -9   2 122.048   8.273  12
  -6  -9   2 121.333   8.269   6
  -6  -9   2 129.142   9.670   3
  -5  -9   2 109.583   8.501   2
  -5  -9   2 109.529   8.891   3
  -5  -9   2 119.229   7.593  12
  -5  -9   2 120.667   7.867   6
  -5  -9   2 107.075   5.864   5
   4   9  -2 37.2635  5.3463   3
  -4  -9   2 49.4965  6.3155   2
  -4  -9   2 45.4766  5.6012   6
  -4  -9   2 42.6044  5.3135  12
  -4  -9   2 45.0892  6.0110   3
   3   9  -2 515.638  18.728   3
  -3  -9   2 506.891  19.312   8
  -3  -9   2 525.296  17.489  11
  -3  -9   2 488.136  17.964   2
  -3  -9   2 525.382  18.183   6
  -3  -9   2 527.845  17.368  12
  -3  -9   2 508.429  18.568   3
   2   9  -2 120.318   7.831   3
  -2  -9   2 132.597   4.787   4
  -2  -9   2 133.594   7.395  12
  -2  -9   2 127.150   8.159   8
  -2  -9   2 130.593   7.586   6
  -2  -9   2 138.266   7.219  11
  -2  -9   2 152.859   9.180   2
  -2  -9   2 116.232   7.811   3
   1   9  -2 139.948   6.705  11
   1   9  -2 120.218   6.211   1
   1   9  -2 118.563   7.498   3
  -1  -9   2 118.889   6.397  11
  -1  -9   2 117.200   8.177   3
  -1  -9   2 119.427   8.638   2
  -1  -9   2 128.897   7.385  12
  -1  -9   2 133.566   7.104   6
  -1  -9   2 117.656   6.303   4
  -1  -9   2 117.401   7.699   8
   0   9  -2 141.098   7.139   1
   0   9  -2 138.798   6.542  11
   0   9  -2 132.109   7.568   3
   0  -9   2 132.594   6.397  11
   0  -9   2 137.906   8.058   8
   0  -9   2 132.554   9.612   2
   0  -9   2 141.337   6.154  10
   0  -9   2 131.213   7.444   4
   0  -9   2 133.618   6.937   6
   0  -9   2 129.683   7.971  12
  -1   9  -2 132.229   7.628   3
  -1   9  -2 147.256   6.314  11
  -1   9  -2 143.649   7.495   1
   1  -9   2 152.495   7.006   6
   1  -9   2 105.974   7.482   4
   1  -9   2 141.299   8.927  12
   1  -9   2 146.205   6.890  10
   1  -9   2 135.848   7.891   8
   1  -9   2 135.350   6.133  11
   1  -9   2 134.128  11.108   2
  -2   9  -2 400.536  11.753  11
  -2   9  -2 378.158  13.779   3
  -2   9  -2 360.412  13.535   1
   2  -9   2 367.244  13.638   4
   2  -9   2 381.345  13.489  10
   2  -9   2 371.782  15.170  12
   2  -9   2 352.368  16.411   2
   2  -9   2 388.574  12.681   6
   2  -9   2 385.761  14.332   8
   2  -9   2 363.330  11.537  11
  -3   9  -2 38.3144  2.6372  11
  -3   9  -2 37.8974  4.5071   9
  -3   9  -2 39.5873  4.5385   3
  -3   9  -2 35.2730  4.9627   1
   3  -9   2 38.2689  6.9611   2
   3  -9   2 36.5474  3.9261  10
   3  -9   2 37.3147  5.1935   8
   3  -9   2 36.2337  3.2367   6
   3  -9   2 42.3950  5.2477   4
   3  -9   2 38.3164  5.4774  12
  -4   9  -2 70.0588  6.1814   9
  -4   9  -2 74.3288  7.8083   1
   4  -9   2 71.8356  5.6673  10
   4  -9   2 83.5116  8.1955   4
   4  -9   2 71.9479  6.7232   8
   4  -9   2 77.6956  4.2250   6
   4  -9   2 69.4175  6.6371  12
   4  -9   2 65.8573  8.8146   2
  -5   9  -2 86.2342  7.3614   9
  -5   9  -2 85.0989  7.1145   1
   5  -9   2 101.000   8.240   4
   5  -9   2 90.9974  7.4630   8
   5  -9   2 91.7781  6.1900  10
   5  -9   2 88.0241  7.3962  12
  -6   9  -2 -1.5515  2.7610   1
  -6   9  -2 3.67222 2.36645   9
   6  -9   2 1.52623 1.89862  10
   6  -9   2 3.41339 3.53385   8
   6  -9   2 0.53126 2.24192  12
  -7   9  -2 379.058  16.917  12
  -7   9  -2 371.540  16.492   9
  -7   9  -2 377.762  16.185   1
   7  -9   2 349.142  16.269  12
   7  -9   2 343.979  14.301  10
   7  -9   2 373.531  15.805   8
  -8   9  -2 212.991  12.931   9
  -8   9  -2 223.005  12.773   1
  -8   9  -2 213.002  13.166  12
   8  -9   2 220.546  12.797  12
  -9   9  -2 92.8063  9.3349   1
  -9   9  -2 94.3611  9.4465  12
  -9   9  -2 93.8803  9.2650   9
   9  -9   2 88.7993  8.4226  12
 -10   9  -2 234.099  14.680  12
 -10   9  -2 212.130  13.576   1
 -10   9  -2 224.440  14.646   9
  10  -9   2 218.255  13.798  12
 -11   9  -2 4.09065 5.45608  12
 -11   9  -2 -3.0550  3.4142   9
 -11   9  -2 1.10088 4.16841   1
  11  -9   2 8.47293 3.29711  12
 -12   9  -2 -4.2570  3.7596   1
 -13   9  -2 48.6056  8.6727   1
 -14   9  -2 5.91264 5.16052   1
 -14  -8   2 27.6338  8.0166   2
 -14  -8   2 17.0402  7.8375   7
 -13  -8   2 2.01554 5.24385   2
 -13  -8   2 0.21203 5.99332   7
 -12  -8   2 14.6186  7.4646   7
 -12  -8   2 20.0014  6.8728   2
 -11  -8   2 -0.3649  5.0804   7
 -11  -8   2 0.11368 5.00842   2
  10   8  -2 0.98677 2.98901   3
 -10  -8   2 1.22517 2.30408   6
 -10  -8   2 2.93226 3.53727  12
 -10  -8   2 -4.7954  3.9203   2
 -10  -8   2 -0.5878  4.7093   7
   9   8  -2 82.2696  8.0843   3
  -9  -8   2 83.9422  9.8179   2
  -9  -8   2 83.2473  7.3765   6
  -9  -8   2 96.4575  8.8059   3
  -9  -8   2 89.9158 10.4987   7
  -9  -8   2 98.3397  8.6116  12
   8   8  -2 153.673  10.654   3
  -8  -8   2 165.105  10.674  12
  -8  -8   2 157.847   9.756   6
  -8  -8   2 157.716  11.892   7
  -8  -8   2 165.186  11.796   2
  -8  -8   2 161.635  10.844   3
   7   8  -2 417.464  16.985   3
  -7  -8   2 373.390  16.716   2
  -7  -8   2 404.402  16.530  12
  -7  -8   2 386.085  15.984   6
  -7  -8   2 396.724  16.629   3
   6   8  -2 0.47901 2.66905   3
  -6  -8   2 4.57344 2.98527  12
  -6  -8   2 0.95831 3.09725   3
  -6  -8   2 0.04597 2.07865   6
  -6  -8   2 1.76431 3.04310   2
   5   8  -2 256.024  12.237   3
  -5  -8   2 267.142  11.757  12
  -5  -8   2 261.146  12.283   3
  -5  -8   2 266.993  11.886   6
  -5  -8   2 261.082   9.330   5
  -5  -8   2 262.633  12.832   2
   4   8  -2 -0.6905  2.1289   3
  -4  -8   2 5.37589 3.32538   2
  -4  -8   2 2.41064 1.90839  11
  -4  -8   2 6.03414 2.39596   6
  -4  -8   2 7.57991 3.36494   3
  -4  -8   2 5.91972 3.06485  12
   3   8  -2 522.872  18.505   3
  -3  -8   2 497.590  18.950   8
  -3  -8   2 531.509  17.350  11
  -3  -8   2 540.204  17.476  12
  -3  -8   2 538.584  18.299   2
  -3  -8   2 538.731  18.403   3
  -3  -8   2 562.213  18.160   6
   2   8  -2 176.668   8.833   3
   2   8  -2 170.028   7.748  11
  -2  -8   2 184.641   9.738   2
  -2  -8   2 184.384   8.488   6
  -2  -8   2 176.204   9.191   8
  -2  -8   2 160.852   8.742   3
  -2  -8   2 161.969   5.668   4
  -2  -8   2 160.992   7.718  11
  -2  -8   2 174.430   8.077  12
   1   8  -2 680.256  21.465   3
   1   8  -2 672.658  19.374  11
  -1  -8   2 698.119  21.683   8
  -1  -8   2 703.820  20.515   6
  -1  -8   2 652.667  18.386   4
  -1  -8   2 667.025  20.458  12
  -1  -8   2 637.917  20.822   3
  -1  -8   2 649.964  21.059   2
  -1  -8   2 669.035  19.459  11
   0   8  -2 10.3249  2.7117   3
   0   8  -2 11.8389  2.4841   1
   0   8  -2 11.3802  2.0847  11
   0  -8   2 11.9022  3.8415   2
   0  -8   2 9.38966 2.24528   6
   0  -8   2 9.69014 2.95060   8
   0  -8   2 11.1532  2.2475  11
   0  -8   2 10.0176  2.6050   4
   0  -8   2 9.53029 1.94330  10
   0  -8   2 9.48358 3.35960  12
  -1   8  -2 76.3919  4.1151  11
  -1   8  -2 66.9928  4.9153   1
  -1   8  -2 71.4307  5.2894   3
   1  -8   2 72.8977  5.6179   8
   1  -8   2 73.6232  4.1035  11
   1  -8   2 68.8485  4.5207  10
   1  -8   2 74.4772  6.4374  12
   1  -8   2 88.3744  4.8508   6
   1  -8   2 73.6482  7.9318   2
   1  -8   2 79.7792  6.4344   4
  -2   8  -2 112.463   6.447   1
  -2   8  -2 112.180   4.738  11
   2  -8   2 104.690   4.586  11
   2  -8   2 98.7018  7.1080  12
   2  -8   2 104.709   5.182   6
   2  -8   2 104.691   5.787  10
   2  -8   2 107.909  10.115   2
   2  -8   2 105.374   6.987   4
   2  -8   2 104.007   6.349   8
  -3   8  -2 134.771   6.818   9
  -3   8  -2 104.112   7.135   1
  -3   8  -2 105.258   4.299  11
   3  -8   2 105.047   9.965   2
   3  -8   2 106.152   5.012   6
   3  -8   2 101.945   7.648   4
   3  -8   2 93.6868  6.9463  12
   3  -8   2 98.4007  6.0569  10
   3  -8   2 104.081   6.811   8
  -4   8  -2 317.093  12.711   9
   4  -8   2 293.328  11.769  10
   4  -8   2 295.551  12.213   8
   4  -8   2 312.659  13.316  12
  -5   8  -2 29.3237  4.6440   9
  -5   8  -2 25.6828  5.1820   1
   5  -8   2 25.7888  3.7810  10
   5  -8   2 23.7439  5.1232   8
   5  -8   2 27.2338  4.9684  12
  -6   8  -2 7.79925 3.42412   9
  -6   8  -2 18.4742  4.9608  12
  -6   8  -2 8.78974 3.70643   1
   6  -8   2 9.56963 3.63708  12
   6  -8   2 7.84227 2.53805  10
   6  -8   2 2.25072 3.67713   8
  -7   8  -2 97.9961  8.2031   1
  -7   8  -2 112.721   8.463   9
  -7   8  -2 102.955   8.701  12
   7  -8   2 102.475   7.625   8
   7  -8   2 105.388   8.136  12
   7  -8   2 95.5724  6.2580  10
  -8   8  -2 79.5985  7.7118   9
  -8   8  -2 67.4338  8.3376  12
  -8   8  -2 57.1585  7.4813   1
   8  -8   2 57.8714  5.1059  10
   8  -8   2 69.5030  6.9059  12
  -9   8  -2 712.075  27.382   9
  -9   8  -2 688.626  26.545  12
  -9   8  -2 719.595  25.951   1
   9  -8   2 704.492  27.220  12
 -10   8  -2 1.77528 3.90375   1
 -10   8  -2 9.42207 4.92052   9
 -10   8  -2 3.33442 4.87080  12
  10  -8   2 13.9251  4.2045  12
 -11   8  -2 81.3237  9.5080   9
 -11   8  -2 51.6743  7.7879  12
 -11   8  -2 80.2692 11.2993   2
 -11   8  -2 75.3906  9.7516   1
  11  -8   2 72.6579  8.1297  12
 -12   8  -2 7.58289 4.98078   9
 -12   8  -2 9.06854 5.06852   1
 -13   8  -2 13.5561  5.8592   1
 -14   8  -2 -2.4354  3.9956   1
 -14  -7   2 7.01838 6.63686   7
 -14  -7   2 9.48253 6.33168   2
 -13  -7   2 0.16746 5.93564   7
 -13  -7   2 2.59544 5.70544   2
 -12  -7   2 2.70394 5.37175   7
 -12  -7   2 -2.2412  5.1407   2
 -11  -7   2 2.27580 4.21927  12
 -11  -7   2 -3.5230  4.3155   2
 -11  -7   2 -1.8994  4.8745   7
  10   7  -2 -1.7219  2.9635   3
 -10  -7   2 -1.4748  2.0875   6
 -10  -7   2 2.77331 3.98679  12
 -10  -7   2 -6.0024  3.6757   2
 -10  -7   2 2.52444 3.83352   3
 -10  -7   2 -1.4949  4.5142   7
   9   7  -2 1.21332 2.77849   3
  -9  -7   2 0.07088 3.87660   7
  -9  -7   2 0.52323 3.51238  12
  -9  -7   2 5.12569 2.79647   6
  -9  -7   2 2.06801 4.03810   2
  -9  -7   2 5.63859 3.59395   3
   8   7  -2 118.553   8.419   3
  -8  -7   2 105.516   9.951   7
  -8  -7   2 113.289   8.652  12
  -8  -7   2 116.678   7.872   6
  -8  -7   2 112.145   9.690   2
  -8  -7   2 99.7133  8.4303   3
   7   7  -2 163.746   9.656   3
  -7  -7   2 161.435  10.578   2
  -7  -7   2 168.750  10.003  12
  -7  -7   2 165.810   9.171   6
  -7  -7   2 163.459   9.763   3
  -7  -7   2 174.247  10.932   7
   6   7  -2 -2.4217  2.3819   3
  -6  -7   2 2.53609 3.14791   3
  -6  -7   2 -0.3326  1.7697   6
  -6  -7   2 0.65410 3.06451  12
  -6  -7   2 3.37763 3.28312   2
  -6  -7   2 -0.2170  0.8966   5
   5   7  -2 524.252  19.017   3
  -5  -7   2 550.049  19.055   2
  -5  -7   2 522.368  14.728   5
  -5  -7   2 550.540  18.961   3
  -5  -7   2 519.362  17.869  11
  -5  -7   2 527.698  18.404  12
  -5  -7   2 562.137  18.587   6
   4   7  -2 143.560   5.607  10
  -4  -7   2 132.914   8.354   2
  -4  -7   2 133.166   8.639   3
  -4  -7   2 134.236   5.775   5
  -4  -7   2 135.985   7.620   6
  -4  -7   2 152.590   8.054  12
  -4  -7   2 123.235   7.047  11
   3   7  -2 94.2583  6.2608   3
   3   7  -2 96.4292  4.6798  10
   3   7  -2 92.2464  5.5036  11
  -3  -7   2 88.1120  6.4571   3
  -3  -7   2 89.5363  6.0586  12
  -3  -7   2 90.0037  5.7202   6
  -3  -7   2 106.626   7.005   8
  -3  -7   2 104.873   7.204   2
  -3  -7   2 94.0279  5.6177  11
   2   7  -2 1556.94   40.24  11
   2   7  -2 1608.29   44.16   3
  -2  -7   2 1582.62   42.55   2
  -2  -7   2 1607.07   44.21   8
  -2  -7   2 1668.92   42.20   6
  -2  -7   2 1592.16   43.74   3
  -2  -7   2 1604.97   40.48  11
  -2  -7   2 1623.90   43.31  12
   1   7  -2 498.853  15.031  11
   1   7  -2 481.534  16.497   3
  -1  -7   2 492.972  14.316   4
  -1  -7   2 497.130  14.220  10
  -1  -7   2 512.911  15.220  11
  -1  -7   2 486.886  16.403   2
  -1  -7   2 509.609  15.796   6
  -1  -7   2 528.257  16.875   8
  -1  -7   2 505.618  16.026  12
   0   7  -2 40.8601  3.0548  11
   0   7  -2 37.9152  4.4750   8
   0  -7   2 41.2846  3.2452  10
   0  -7   2 39.9924  3.5385   6
   0  -7   2 41.1051  4.8229  12
   0  -7   2 39.1575  3.0594  11
   0  -7   2 37.2525  4.8808   2
   0  -7   2 39.7295  4.0913   8
  -1   7  -2 540.290  17.043   1
  -1   7  -2 603.282  16.008  11
  -1   7  -2 587.119  18.539   8
   1  -7   2 541.852  19.251   2
   1  -7   2 626.731  18.411   8
   1  -7   2 577.548  15.920  11
   1  -7   2 598.240  18.073  10
   1  -7   2 595.316  19.458  12
   1  -7   2 605.712  17.035   6
  -2   7  -2 94.2110  3.9843  11
  -2   7  -2 91.2775  5.9411   8
  -2   7  -2 83.5953  5.6238   1
   2  -7   2 95.0741  4.5344   6
   2  -7   2 87.3008  5.0172  10
   2  -7   2 90.7488  6.2109  12
   2  -7   2 90.8170  5.6297   8
   2  -7   2 94.2302  3.9399  11
   2  -7   2 93.7539  8.1488   2
  -3   7  -2 3.37249 1.82871   8
  -3   7  -2 1.74681 1.44139   9
  -3   7  -2 0.74407 2.07773   1
  -3   7  -2 -0.1239  0.6680  11
   3  -7   2 -0.6092  0.7228   6
   3  -7   2 -0.8015  1.6807  12
   3  -7   2 -2.4365  2.3489   8
   3  -7   2 -0.4503  1.3546  10
  -4   7  -2 256.426  11.197   9
  -4   7  -2 266.764  11.424   1
   4  -7   2 288.699   8.428   6
   4  -7   2 277.303  12.029  12
   4  -7   2 270.446  10.612  10
   4  -7   2 269.566  11.292   8
  -5   7  -2 82.2790  6.0721   9
  -5   7  -2 70.5617  6.9769  12
  -5   7  -2 83.5933  6.8601   1
   5  -7   2 69.0319  4.9571  10
   5  -7   2 76.1441  6.6197   8
   5  -7   2 75.1622  6.3094  12
  -6   7  -2 2.22337 3.07141   1
  -6   7  -2 -0.9358  2.3243   9
  -6   7  -2 -0.8108  3.7140  12
   6  -7   2 2.54990 2.03589  10
   6  -7   2 4.53558 3.64521   8
   6  -7   2 -0.1565  2.0831  12
  -7   7  -2 8.53632 3.88218  12
  -7   7  -2 1.20912 2.01509   9
  -7   7  -2 -0.9201  4.4587   2
  -7   7  -2 0.64552 2.90934   1
   7  -7   2 4.02525 2.87358   8
   7  -7   2 3.00137 2.60632  12
   7  -7   2 1.54044 1.70024  10
  -8   7  -2 323.526  15.418  12
  -8   7  -2 321.284  16.392   2
  -8   7  -2 336.488  15.723   9
  -8   7  -2 322.274  14.926   1
   8  -7   2 330.907  14.375   8
   8  -7   2 322.516  12.615  10
   8  -7   2 336.619  15.751  12
  -9   7  -2 42.6149  6.9521   1
  -9   7  -2 39.6935  7.8416   2
  -9   7  -2 50.0324  7.4292   9
   9  -7   2 46.8064  7.0770  12
   9  -7   2 45.0303  4.5178  10
 -10   7  -2 127.676  10.661   1
 -10   7  -2 128.668  12.503   2
 -10   7  -2 125.932  10.546   9
 -10   7  -2 121.986  10.499  12
  10  -7   2 118.242   9.698  12
 -11   7  -2 180.609  13.600   9
 -11   7  -2 206.847  15.286   2
 -11   7  -2 181.168  12.622   1
 -11   7  -2 181.284  13.254  12
  11  -7   2 193.223  13.220  12
 -12   7  -2 -4.2046  3.5373   9
 -12   7  -2 -1.9639  4.0699   1
 -12   7  -2 5.97792 6.99716   2
 -13   7  -2 13.0847  8.2178   2
 -13   7  -2 7.00912 5.53854   1
 -14   7  -2 18.7678  8.6373   2
 -14   7  -2 22.2079  7.0145   1
 -15   7  -2 -20.402   6.495   2
 -15  -6   2 4.73160 6.14699   2
 -15  -6   2 1.02446 7.15788   7
 -14  -6   2 24.9602  7.7356   2
 -14  -6   2 25.9749  8.2976   7
 -13  -6   2 12.6080  7.0744   7
 -13  -6   2 11.9860  6.7127   2
 -12  -6   2 11.3984  6.6862   7
 -12  -6   2 11.8761  6.6569   2
 -12  -6   2 21.2405  6.1150  12
 -11  -6   2 0.65245 4.86518   2
 -11  -6   2 6.10091 4.68359  12
 -11  -6   2 1.10723 5.33128   7
 -10  -6   2 66.6353  9.0465   7
 -10  -6   2 66.5280  8.5601  12
 -10  -6   2 56.5508  8.1923   2
 -10  -6   2 59.5649  6.1318   6
   9   6  -2 60.4029  6.6531   3
  -9  -6   2 47.3867  6.0258   6
  -9  -6   2 41.2387  7.1009  12
  -9  -6   2 37.4811  7.2531   7
  -9  -6   2 50.0783  7.6666   2
  -9  -6   2 54.3209  6.7820   3
   8   6  -2 2.58042 2.40747   3
  -8  -6   2 0.71966 3.00854   3
  -8  -6   2 0.25089 1.74474   6
  -8  -6   2 -1.1798  3.0208  12
  -8  -6   2 -1.3135  2.9963   2
  -8  -6   2 -7.9884  2.8831   7
   7   6  -2 -0.8208  1.9098   3
  -7  -6   2 0.66899 1.71790   6
  -7  -6   2 -0.8396  3.3126   7
  -7  -6   2 -1.1320  2.5905   3
  -7  -6   2 -2.2061  2.7142   2
  -7  -6   2 2.62832 3.10056  12
   6   6  -2 497.075  17.813   3
  -6  -6   2 495.592  17.666   3
  -6  -6   2 498.094  17.980  12
  -6  -6   2 484.251  17.045   6
  -6  -6   2 476.446  17.761   2
  -6  -6   2 491.075  13.414   5
  -6  -6   2 456.565  16.543  11
   5   6  -2 254.093  11.553   3
  -5  -6   2 275.178  11.993   2
  -5  -6   2 258.837   8.441   5
  -5  -6   2 271.412  11.428  12
  -5  -6   2 254.363  10.960   6
  -5  -6   2 257.527  10.782  11
  -5  -6   2 254.374  11.510   3
   4   6  -2 33.2072  4.4547   3
   4   6  -2 35.6095  3.5743  11
   4   6  -2 35.9005  2.2228  10
  -4  -6   2 34.5536  4.4129   3
  -4  -6   2 34.6998  4.1326  11
  -4  -6   2 35.5788  4.5144   2
  -4  -6   2 28.4259  2.4692   5
  -4  -6   2 33.1675  4.1912   6
  -4  -6   2 29.2243  4.2931  12
   3   6  -2 108.712   5.727  11
   3   6  -2 116.164   4.620  10
  -3  -6   2 100.426   6.403   2
  -3  -6   2 107.310   5.827  11
  -3  -6   2 115.439   6.240  12
  -3  -6   2 102.732   6.643   3
  -3  -6   2 106.877   5.966   6
   2   6  -2 889.094  23.279  10
   2   6  -2 776.237  23.893   3
   2   6  -2 826.684  22.237  11
  -2  -6   2 771.539  23.569   3
  -2  -6   2 810.594  22.273  11
  -2  -6   2 825.417  24.414   8
  -2  -6   2 831.044  23.054   6
  -2  -6   2 781.162  23.161   2
  -2  -6   2 821.491  23.430  12
   1   6  -2 97.3880  6.0772   8
   1   6  -2 105.013   5.143  11
   1   6  -2 110.043   5.333  10
  -1  -6   2 96.7888  5.3429   6
  -1  -6   2 106.048   6.124  12
  -1  -6   2 99.9849  5.0802  11
  -1  -6   2 106.795   4.234  10
  -1  -6   2 95.8527  6.0194   8
   0   6  -2 1948.06   51.86   8
   0   6  -2 2029.76   47.55  11
   0  -6   2 2029.52   53.49  10
   0  -6   2 1936.93   53.67  12
   0  -6   2 2001.78   51.96   8
   0  -6   2 2038.43   49.82   6
   0  -6   2 2044.05   47.63  11
  -1   6  -2 482.164  13.001  11
  -1   6  -2 457.514  14.326   1
  -1   6  -2 469.468  15.151   8
   1  -6   2 466.572  14.703   8
   1  -6   2 475.568  12.932  11
   1  -6   2 474.767  13.912   6
   1  -6   2 467.348  15.985  12
   1  -6   2 474.119  14.852  10
  -2   6  -2 1879.29   47.86   1
  -2   6  -2 1846.04   49.07   8
  -2   6  -2 1902.88   43.51  11
   2  -6   2 1838.95   50.91  10
   2  -6   2 1869.19   50.94  12
   2  -6   2 1850.14   48.59   8
   2  -6   2 1921.92   46.04   6
   2  -6   2 1904.24   43.44  11
  -3   6  -2 73.3139  4.9389   9
  -3   6  -2 76.0563  3.1534  10
  -3   6  -2 78.6238  2.8113  11
   3  -6   2 73.8325  2.6711  11
   3  -6   2 82.6115  3.6768   6
   3  -6   2 74.9229  4.4669  10
   3  -6   2 80.7458  5.5479  12
   3  -6   2 77.7313  5.1914   8
  -4   6  -2 64.2166  4.9884   9
  -4   6  -2 65.7875  6.0272  12
  -4   6  -2 57.6942  5.2737   1
   4  -6   2 56.8239  3.9617  10
   4  -6   2 59.3306  2.8470   6
   4  -6   2 64.4510  5.2645   8
   4  -6   2 51.6579  4.9439  12
  -5   6  -2 39.4362  5.0365   1
  -5   6  -2 50.6149  6.2042  12
  -5   6  -2 42.1213  5.1214   9
   5  -6   2 42.1007  4.7486  12
   5  -6   2 36.4221  3.5073  10
   5  -6   2 52.8996  5.3687   8
  -6   6  -2 62.8319  5.6699   9
  -6   6  -2 60.5191  7.2386   2
  -6   6  -2 58.1817  6.5080   1
  -6   6  -2 65.9813  6.8475  12
   6  -6   2 59.9273  5.7156  12
   6  -6   2 57.0095  4.1669  10
   6  -6   2 71.3737  5.9003   8
  -7   6  -2 -0.3735  2.9025   1
  -7   6  -2 5.98512 2.71305   9
  -7   6  -2 -0.7994  4.3415   2
  -7   6  -2 -0.7080  1.1100  12
   7  -6   2 -0.9199  2.3407  12
   7  -6   2 0.12353 2.65808   8
   7  -6   2 1.40105 1.67819  10
  -8   6  -2 15.3439  4.0888   9
  -8   6  -2 3.41071 3.40896   1
  -8   6  -2 10.1432  4.3644  12
  -8   6  -2 6.69529 4.84821   2
   8  -6   2 13.2319  4.0364  12
   8  -6   2 8.11588 2.16563  10
   8  -6   2 24.4808  3.8525   8
  -9   6  -2 60.3652  8.0481   1
  -9   6  -2 64.5569  7.2147   9
  -9   6  -2 59.1750  8.1150  12
  -9   6  -2 45.0524  7.9115   2
   9  -6   2 56.4490  6.4476  12
 -10   6  -2 123.609  10.398   9
 -10   6  -2 131.749  11.906   2
 -10   6  -2 144.063  10.865   1
 -10   6  -2 119.870  10.180  12
  10  -6   2 126.933  10.046  12
 -11   6  -2 138.891  13.172   2
 -11   6  -2 123.193  10.902  12
 -11   6  -2 132.634  11.092   1
 -11   6  -2 124.708  11.528   9
  11  -6   2 131.610  10.489  12
 -12   6  -2 96.7229 11.6854   2
 -12   6  -2 88.5161  9.4168   1
 -12   6  -2 80.9062  9.5933   9
 -13   6  -2 9.35750 5.87125   1
 -13   6  -2 11.0539  7.4684   2
 -14   6  -2 27.0071  8.9860   2
 -14   6  -2 18.9992  6.5385   1
 -15   6  -2 -0.1134  6.9785   2
 -15  -5   2 2.92599 7.43368   7
 -15  -5   2 15.3846  7.3465   2
 -14  -5   2 97.9057 13.2262   7
 -14  -5   2 103.633  13.027   2
 -13  -5   2 4.90324 5.97816   2
 -13  -5   2 11.3702  7.1488   7
 -12  -5   2 52.7510  9.0383   2
 -12  -5   2 51.2867  8.3141  12
 -12  -5   2 46.1260  9.1703   7
 -11  -5   2 148.228  12.466   7
 -11  -5   2 156.375  12.602   2
 -11  -5   2 158.947  11.876  12
 -10  -5   2 93.8266 10.2830   7
 -10  -5   2 89.4311  8.8866  12
 -10  -5   2 98.7713 10.0090   2
 -10  -5   2 105.562   7.463   6
   9   5  -2 18.7867  4.1034   3
  -9  -5   2 11.0303  3.1196   6
  -9  -5   2 9.73839 4.62689  12
  -9  -5   2 6.98432 4.61105   7
  -9  -5   2 8.93861 3.89683   3
  -9  -5   2 15.7783  4.9592   2
   8   5  -2 49.8785  5.2828   3
  -8  -5   2 55.4714  7.0583  12
  -8  -5   2 63.4860  6.1260   3
  -8  -5   2 62.3028  7.4927   2
  -8  -5   2 53.4535  5.0687   6
  -8  -5   2 68.3537  7.4771   7
   7   5  -2 50.5903  5.4566   3
  -7  -5   2 54.1068  6.6020   2
  -7  -5   2 48.1453  6.5066   7
  -7  -5   2 53.3447  6.7121  12
  -7  -5   2 49.0327  4.4967  11
  -7  -5   2 48.2853  4.5752   6
  -7  -5   2 48.8121  5.7467   3
   6   5  -2 187.226   9.145   3
  -6  -5   2 181.400   9.141   3
  -6  -5   2 184.769   9.918  12
  -6  -5   2 177.482  10.263   7
  -6  -5   2 179.401   8.625  11
  -6  -5   2 177.857   9.728   2
  -6  -5   2 189.018   6.386   5
  -6  -5   2 187.617   8.731   6
   5   5  -2 42.6752  4.9914   3
   5   5  -2 44.7248  3.8747  11
  -5  -5   2 51.6959  5.4620  12
  -5  -5   2 47.6558  2.8870   5
  -5  -5   2 44.4274  4.3548   6
  -5  -5   2 48.3329  5.1227   3
  -5  -5   2 45.9874  5.1015   2
  -5  -5   2 47.0347  4.1320  11
   4   5  -2 387.642  13.642   3
  -4  -5   2 398.265  13.211   6
  -4  -5   2 374.319  10.397   5
  -4  -5   2 382.593  13.549  12
  -4  -5   2 382.865  13.484   2
  -4  -5   2 377.079  12.840  11
  -4  -5   2 369.719  13.250   3
   3   5  -2 25.9863  1.9980  10
   3   5  -2 28.1790  2.8516  11
  -3  -5   2 27.5596  3.2063  11
  -3  -5   2 32.5540  3.6958  12
  -3  -5   2 22.6796  3.1427   6
   2   5  -2 655.933  20.027   8
   2   5  -2 673.533  18.538  11
   2   5  -2 707.162  19.129  10
  -2  -5   2 681.339  20.406   8
  -2  -5   2 650.369  18.513  11
  -2  -5   2 679.377  19.672  12
  -2  -5   2 671.502  19.130   6
   1   5  -2 1326.19   35.29  10
   1   5  -2 1291.95   34.56   8
   1   5  -2 1267.31   31.79  11
  -1  -5   2 1299.20   34.75   8
  -1  -5   2 1310.07   33.28   6
  -1  -5   2 1274.80   35.01  12
  -1  -5   2 1291.66   34.48  10
  -1  -5   2 1310.64   31.96  11
   0   5  -2 311.506  10.551   8
   0   5  -2 326.514   9.574  11
   0  -5   2 325.203   9.640  11
   0  -5   2 327.783  10.332  10
   0  -5   2 309.460  11.555  12
   0  -5   2 322.936  10.568   8
   0  -5   2 331.695  10.257   6
  -1   5  -2 957.003  23.180  11
  -1   5  -2 950.143  26.545  10
  -1   5  -2 956.713  25.940   8
   1  -5   2 930.383  27.346  12
   1  -5   2 937.537  26.723  10
   1  -5   2 977.418  23.165  11
   1  -5   2 934.025  24.487   6
   1  -5   2 963.722  25.619   8
  -2   5  -2 3451.07   87.00  10
  -2   5  -2 3298.61   81.76   1
  -2   5  -2 3346.38   83.58   8
  -2   5  -2 3315.01   75.38  11
   2  -5   2 3289.42   87.80  10
   2  -5   2 3356.27   83.29   8
   2  -5   2 3222.01   86.58  12
   2  -5   2 3420.24   79.33   6
   2  -5   2 3368.77   75.30  11
  -3   5  -2 163.557   7.876  12
   3  -5   2 148.183   7.441  12
   3  -5   2 162.265   7.122   8
   3  -5   2 153.676   6.364  10
  -4   5  -2 156.431   8.066  12
  -4   5  -2 131.276   8.004   2
  -4   5  -2 144.498   7.295   9
  -4   5  -2 143.449   7.431   1
   4  -5   2 146.918   7.037   8
   4  -5   2 141.099   5.954  10
   4  -5   2 148.619   7.695  12
  -5   5  -2 1.16229 1.58034  12
  -5   5  -2 5.34806 2.55330   1
  -5   5  -2 3.67249 1.89637   9
  -5   5  -2 7.71986 3.60910   2
   5  -5   2 5.94260 1.57931  10
   5  -5   2 4.41414 2.26450   8
   5  -5   2 4.78290 2.22867  12
  -6   5  -2 105.677   7.321   1
  -6   5  -2 97.0155  8.4421   2
  -6   5  -2 92.4636  6.7770   9
  -6   5  -2 101.249   7.603  12
   6  -5   2 106.350   4.940  10
   6  -5   2 102.188   6.383   8
   6  -5   2 106.024   7.172  12
  -7   5  -2 170.444   9.778   1
  -7   5  -2 160.395  11.113   2
  -7   5  -2 144.315   9.641   9
  -7   5  -2 160.049  10.107  12
   7  -5   2 150.249   6.428  10
   7  -5   2 152.395   9.389  12
  -8   5  -2 65.4557  6.6424   9
  -8   5  -2 71.2989  7.8633   2
  -8   5  -2 73.4027  7.3402   1
  -8   5  -2 71.7962  7.2947  12
   8  -5   2 63.7416  6.5014  12
  -9   5  -2 31.2692  6.0186  12
  -9   5  -2 25.6488  6.0755   2
  -9   5  -2 28.7093  5.6129   1
  -9   5  -2 22.4594  5.5142   9
   9  -5   2 23.0523  4.9575  12
 -10   5  -2 1.67771 3.42996  12
 -10   5  -2 6.68271 3.73937   9
 -10   5  -2 5.22125 3.56374   1
 -10   5  -2 2.10569 4.86327   2
  10  -5   2 4.58515 2.86934  12
 -11   5  -2 49.7575  8.2640  12
 -11   5  -2 46.5421  7.6461   1
 -11   5  -2 45.7474  8.3719   2
 -11   5  -2 46.3140  8.0986   9
  11  -5   2 55.6191  7.8819  12
 -12   5  -2 77.8142 10.5771   2
 -12   5  -2 81.6555 11.0389   9
 -12   5  -2 77.2828  9.8192   1
 -12   5  -2 86.9882  9.7451  12
  12  -5   2 87.5047  8.7735  12
 -13   5  -2 5.28570 6.97203   2
 -13   5  -2 2.14867 4.67241   1
 -14   5  -2 10.9993  7.6048   2
 -15   5  -2 2.83613 6.85151   2
 -15  -4   2 67.2075 10.8653   2
 -14  -4   2 32.1672  8.4695   2
 -14  -4   2 29.4713  9.3626   7
 -13  -4   2 128.817  12.535   2
 -13  -4   2 138.794  13.390   7
 -12  -4   2 8.51038 5.85580   2
 -12  -4   2 14.6773  5.5190  12
 -12  -4   2 10.0721  5.9976   7
 -11  -4   2 111.305  10.206  12
 -11  -4   2 111.035  11.334   2
 -11  -4   2 113.422  10.885   7
 -10  -4   2 0.10576 4.14212   2
 -10  -4   2 -0.9028  3.3545  12
 -10  -4   2 5.19538 4.78801   7
  -9  -4   2 361.171  16.530   7
  -9  -4   2 316.755  15.773  12
  -9  -4   2 346.165  15.714   2
  -9  -4   2 354.365  13.755   6
   8   4  -2 46.9624  5.0057   3
  -8  -4   2 46.3464  5.1913   3
  -8  -4   2 35.4276  4.5799   6
  -8  -4   2 40.1373  6.1044   2
  -8  -4   2 40.2308  4.8827  11
  -8  -4   2 42.2451  6.3413   7
  -8  -4   2 37.1584  5.9945  12
   7   4  -2 203.659   9.509   3
  -7  -4   2 197.682  11.852   7
  -7  -4   2 195.463  11.504   2
  -7  -4   2 191.516  11.047  12
  -7  -4   2 189.015   8.985  11
  -7  -4   2 207.923  10.014   3
  -7  -4   2 203.558   9.056   6
   6   4  -2 121.947   7.083   3
   6   4  -2 132.301   6.758  11
  -6  -4   2 139.373   6.939  11
  -6  -4   2 130.289   8.834   7
  -6  -4   2 123.567   6.591   6
  -6  -4   2 126.146   7.283   3
  -6  -4   2 114.197   8.299   2
  -6  -4   2 135.645   8.375  12
   5   4  -2 79.1716  5.2091   3
   5   4  -2 74.5833  4.6330  11
  -5  -4   2 80.6411  5.4731   3
  -5  -4   2 77.3532  5.9451  12
  -5  -4   2 77.7977  4.8285   6
  -5  -4   2 76.5724  3.3223   5
  -5  -4   2 80.5333  5.9753   2
  -5  -4   2 79.2346  4.9008  11
   4   4  -2 380.868  13.416  11
  -4  -4   2 467.301  14.265  11
  -4  -4   2 470.883  15.273  12
  -4  -4   2 443.669  14.545   2
  -4  -4   2 476.930  14.341   6
  -4  -4   2 469.234  11.421   5
   3   4  -2 13.7820  2.1418  11
   3   4  -2 8.84079 2.38162   8
  -3  -4   2 11.0617  2.1942   6
  -3  -4   2 7.78294 1.78186  11
  -3  -4   2 11.2023  2.4778  12
   2   4  -2 40.5061  2.8591  11
   2   4  -2 47.7634  3.8450   8
   2   4  -2 46.4131  2.5062  10
  -2  -4   2 46.6291  3.0788  11
  -2  -4   2 47.5845  3.1956   6
  -2  -4   2 41.2736  3.6547  12
   1   4  -2 82.8152  4.3727   8
   1   4  -2 85.7394  3.8357  10
   1   4  -2 82.4870  3.8369  11
  -1  -4   2 76.8431  4.2916   8
  -1  -4   2 82.8189  3.8728  11
  -1  -4   2 85.1604  4.1722   6
  -1  -4   2 89.0889  4.9148  12
  -1  -4   2 81.3571  3.3452  10
   0   4  -2 209.738   6.569  11
   0   4  -2 204.812   7.063  10
   0   4  -2 193.698   7.033   8
   0  -4   2 207.128   6.938   6
   0  -4   2 200.215   7.004   8
   0  -4   2 208.495   6.545  11
   0  -4   2 195.869   8.430  12
   0  -4   2 214.182   7.130  10
  -1   4  -2 3948.84  102.38  10
  -1   4  -2 3957.32   88.94  11
  -1   4  -2 3888.89   97.16   8
   1  -4   2 3971.78  101.06  12
   1  -4   2 4020.65  102.74  10
   1  -4   2 4009.26   90.25  11
   1  -4   2 3845.19   98.72   8
  -2   4  -2 1729.74   39.87  11
   2  -4   2 1784.90   39.79  11
   2  -4   2 1834.40   44.67   8
   2  -4   2 1770.60   46.78  10
   2  -4   2 1638.74   46.71  12
  -3   4  -2 483.685  15.057   1
   3  -4   2 463.859  15.888  12
   3  -4   2 506.019  14.818   8
   3  -4   2 500.164  14.386  10
  -4   4  -2 1143.73   31.17   2
  -4   4  -2 1099.77   32.61  12
  -4   4  -2 1123.48   31.13   1
  -4   4  -2 1158.72   33.75   9
   4  -4   2 1138.95   33.13  12
   4  -4   2 1182.89   31.29   8
   4  -4   2 1164.63   30.75  10
  -5   4  -2 90.3186  6.8853  12
  -5   4  -2 109.414   6.483   9
  -5   4  -2 114.770   7.805   2
  -5   4  -2 102.424   6.475   1
   5  -4   2 103.544   6.467  12
  -6   4  -2 0.82974 2.90197  12
  -6   4  -2 -1.8024  2.1123   1
  -6   4  -2 3.03037 3.61011   2
  -6   4  -2 2.18714 1.34037   9
   6  -4   2 -0.1073  1.4154  12
  -7   4  -2 314.814  14.207   9
  -7   4  -2 305.309  14.290  12
  -7   4  -2 317.689  14.578   2
  -7   4  -2 334.561  14.101   1
   7  -4   2 311.480  14.087  12
  -8   4  -2 15.8893  4.2111   9
  -8   4  -2 18.0270  4.3899   1
  -8   4  -2 9.49603 4.40794   2
  -8   4  -2 18.6077  4.8178  12
   8  -4   2 15.1281  4.0475  12
  -9   4  -2 25.1856  5.0576   1
  -9   4  -2 38.3858  6.4247  12
  -9   4  -2 33.8464  6.1333   9
  -9   4  -2 25.4900  5.8723   2
   9  -4   2 22.6381  5.1187  12
 -10   4  -2 26.5693  5.9436  12
 -10   4  -2 18.8282  4.8681   1
 -10   4  -2 27.9983  6.4221   2
 -10   4  -2 18.4460  5.0555   9
  10  -4   2 17.0610  4.5623  12
 -11   4  -2 5.16198 5.62667   2
 -11   4  -2 0.83892 3.67843   9
 -11   4  -2 -0.3501  3.9698  12
 -11   4  -2 -2.7316  3.2003   1
  11  -4   2 3.02209 2.44020  12
 -12   4  -2 4.07080 4.33539   9
 -12   4  -2 14.0072  6.4567   2
 -12   4  -2 3.65134 4.39321   1
 -12   4  -2 0.98351 4.57675  12
  12  -4   2 1.09443 2.49756  12
 -13   4  -2 24.3123  7.8496   2
 -13   4  -2 20.5728  5.8677   1
 -14   4  -2 9.93677 6.96862   2
 -15   4  -2 17.8590  7.7393   2
 -15  -3   2 29.1590  8.2103   2
 -14  -3   2 18.5154  7.5016   2
 -13  -3   2 78.5472 11.2560   7
 -13  -3   2 44.0986  9.2365   2
 -12  -3   2 7.47350 5.89009   7
 -12  -3   2 -0.9585  4.2143  12
 -12  -3   2 4.40008 5.91143   2
 -11  -3   2 5.17845 5.08377   2
 -11  -3   2 8.77725 4.93828  12
 -11  -3   2 -0.4910  4.7597   7
 -10  -3   2 16.2133  5.7235   7
 -10  -3   2 7.05755 4.78592   2
 -10  -3   2 13.7452  5.0393  12
  -9  -3   2 279.432  11.320   6
  -9  -3   2 272.769  13.896  12
  -9  -3   2 272.574  13.549   2
  -9  -3   2 261.057  11.410  11
  -9  -3   2 279.183  14.435   7
   8   3  -2 123.390   7.223   3
  -8  -3   2 126.633   6.964   6
  -8  -3   2 119.833   9.095  12
  -8  -3   2 134.247   9.376   2
  -8  -3   2 121.711   7.014  11
  -8  -3   2 128.947   9.986   7
   7   3  -2 1501.38   40.67   3
   7   3  -2 1463.13   38.27  11
  -7  -3   2 1438.40   40.10   3
  -7  -3   2 1522.15   41.38   2
  -7  -3   2 1454.96   42.18   7
  -7  -3   2 1470.25   43.37  12
  -7  -3   2 1487.57   38.93   6
  -7  -3   2 1451.95   38.28  11
   6   3  -2 260.178  10.013  11
  -6  -3   2 275.576  10.149   6
  -6  -3   2 277.145  12.178  12
  -6  -3   2 258.157  10.088  11
  -6  -3   2 271.193  11.735   2
  -6  -3   2 273.024  12.094   7
   5   3  -2 65.3288  4.1098  11
  -5  -3   2 74.0998  5.6265   7
  -5  -3   2 74.5770  4.3696   6
  -5  -3   2 68.9837  4.3367  11
  -5  -3   2 68.1652  5.5743  12
  -5  -3   2 62.6831  5.2060   2
   4   3  -2 36.3167  2.9468  11
  -4  -3   2 34.8149  1.9472   5
  -4  -3   2 33.4514  2.9458  11
  -4  -3   2 28.0879  2.8962   6
  -4  -3   2 32.9921  4.1776  12
  -3  -3   2 209.902   7.538   6
  -3  -3   2 222.643   7.680  11
  -3  -3   2 202.322   8.173  12
   2   3  -2 133.306   5.983   8
   2   3  -2 133.993   4.530  10
   2   3  -2 140.111   5.316  11
  -2  -3   2 126.369   5.287   6
  -2  -3   2 128.751   5.728  12
   1   3  -2 4.62593 1.08516  11
   1   3  -2 4.32576 1.62399   8
   1   3  -2 5.81556 1.20156  10
  -1  -3   2 4.63399 1.05757  10
  -1  -3   2 8.34496 2.06537  12
  -1  -3   2 5.91300 1.23149   6
  -1  -3   2 3.24611 0.97282  11
  -1  -3   2 5.02940 1.66902   8
   0   3  -2 521.092  14.289   8
   0   3  -2 537.442  15.063  10
   0   3  -2 533.698  13.449  11
   0  -3   2 544.530  13.470  11
   0  -3   2 523.972  15.054  10
   0  -3   2 531.860  14.300   8
   0  -3   2 511.539  16.082  12
  -1   3  -2 1286.31   29.96  11
  -1   3  -2 1274.95   32.63   8
  -1   3  -2 1321.38   34.17  10
   1  -3   2 1275.19   32.46   8
   1  -3   2 1290.04   34.58  10
   1  -3   2 1335.68   29.98  11
   1  -3   2 1274.71   34.78  12
  -2   3  -2 784.149  18.116  11
   2  -3   2 806.892  21.128  10
   2  -3   2 722.874  22.205  12
   2  -3   2 776.351  20.664   8
   2  -3   2 803.272  18.221  11
  -3   3  -2 598.600  18.088   1
  -3   3  -2 640.718  19.229  12
   3  -3   2 629.392  19.350  12
   3  -3   2 642.341  14.763  11
  -4   3  -2 305.504  10.981   1
  -4   3  -2 293.670  11.573   9
  -4   3  -2 317.513  11.793  12
   4  -3   2 310.370  11.694  12
   4  -3   2 310.883   7.779  11
   4  -3   2 303.467   7.757  11
  -5   3  -2 569.130  18.119   2
  -5   3  -2 559.186  19.386   9
  -5   3  -2 568.644  18.047   1
  -5   3  -2 588.629  19.354  12
   5  -3   2 565.527  13.984  11
   5  -3   2 589.994  14.189  11
   5  -3   2 594.597  19.569  12
  -6   3  -2 8.89797 3.71448  12
  -6   3  -2 7.12488 2.56163   9
  -6   3  -2 7.80706 3.83145   2
  -6   3  -2 7.68083 3.07267   1
   6  -3   2 10.3779  2.9975  12
   6  -3   2 11.2556  1.6164  11
   6  -3   2 12.0670  1.4931  11
  -7   3  -2 60.8384  7.0398   2
  -7   3  -2 60.6753  6.5836   1
  -7   3  -2 56.4028  6.9903  12
  -7   3  -2 68.9971  6.4575   9
   7  -3   2 60.3332  5.9258  12
  -8   3  -2 165.178  10.145  12
  -8   3  -2 166.923  10.186   9
  -8   3  -2 155.916   9.340   1
  -8   3  -2 150.564   9.858   2
   8  -3   2 161.152   9.873  12
  -9   3  -2 186.528  11.516   9
  -9   3  -2 182.492  11.428  12
  -9   3  -2 186.175  10.595   1
  -9   3  -2 163.854  10.876   2
   9  -3   2 178.312  11.247  12
 -10   3  -2 -1.4357  3.6979  12
 -10   3  -2 -1.9192  4.1891   2
 -10   3  -2 -3.6075  2.8027   1
 -10   3  -2 -0.8190  2.7234   9
  10  -3   2 2.96185 2.61347  12
 -11   3  -2 41.9388  7.7821   2
 -11   3  -2 27.2651  5.8614   1
 -11   3  -2 24.3622  6.2764   9
 -11   3  -2 27.6595  6.6138  12
  11  -3   2 24.7593  5.7612  12
 -12   3  -2 2.17146 4.61018  12
 -12   3  -2 5.27356 4.45289   9
 -12   3  -2 7.77059 4.40850   1
 -12   3  -2 -1.4153  5.4933   2
  12  -3   2 2.63534 2.89686  12
 -13   3  -2 20.1877  7.3288   2
 -14   3  -2 4.84125 6.82583   2
 -15   3  -2 -0.4747  5.9574   2
 -15  -2   2 12.9140  7.2639   2
 -14  -2   2 24.8068  8.0765   2
 -13  -2   2 78.2410 11.4335   7
 -13  -2   2 80.2741 10.8874   2
 -12  -2   2 22.3665  7.6238   7
 -12  -2   2 27.0019  6.9317  12
 -12  -2   2 25.8824  7.5591   2
 -11  -2   2 98.6560 10.0942   7
 -11  -2   2 116.167  10.418   2
 -11  -2   2 109.993   9.808  12
 -10  -2   2 44.7190  7.5245   7
 -10  -2   2 52.1389  8.0590  12
 -10  -2   2 43.8713  7.2475   2
  -9  -2   2 -0.4245  1.4037  11
  -9  -2   2 -2.1594  2.9267  12
  -9  -2   2 3.45222 3.89433   2
  -9  -2   2 1.55952 3.75295   7
   8   2  -2 637.428  19.685  11
  -8  -2   2 626.091  22.038   2
  -8  -2   2 649.130  19.704  11
  -8  -2   2 660.183  19.532   6
  -8  -2   2 662.564  23.596  12
  -8  -2   2 640.523  22.930   7
   7   2  -2 170.172   7.982  11
  -7  -2   2 180.494  10.413   2
  -7  -2   2 181.520   8.081  11
  -7  -2   2 188.673  10.508  12
  -7  -2   2 181.575   7.861   6
  -7  -2   2 197.218  10.913   7
   6   2  -2 396.272  12.983  11
  -6  -2   2 414.423  12.972   6
  -6  -2   2 406.985  13.102  11
  -6  -2   2 411.957  15.508  12
  -6  -2   2 410.511  15.050   7
  -6  -2   2 384.358  14.278   2
   5   2  -2 636.085  17.562  11
  -5  -2   2 623.846  19.993  12
  -5  -2   2 579.459  18.910   7
  -5  -2   2 648.333  17.596   6
  -5  -2   2 616.237  17.507  11
  -5  -2   2 596.643  18.583   2
   4   2  -2 3.87654 1.34825  11
  -4  -2   2 4.36632 1.92896   7
  -4  -2   2 2.49482 1.14885  11
  -4  -2   2 7.08701 2.26859  12
  -4  -2   2 3.59766 1.21422   6
   3   2  -2 55.0172  3.1229  11
  -3  -2   2 54.5325  3.0991   6
  -3  -2   2 51.9978  3.0662  11
  -3  -2   2 49.5724  1.8192   5
  -3  -2   2 47.5407  3.8817  12
   2   2  -2 44.1161  2.1440  10
  -2  -2   2 44.7823  2.6817   6
  -2  -2   2 50.6459  3.6492  12
  -2  -2   2 47.1150  2.6502  11
   1   2  -2 233.825   7.081  10
   1   2  -2 233.491   6.838  11
  -1  -2   2 217.412   7.503  12
  -1  -2   2 224.698   6.781  11
  -1  -2   2 230.384   6.898  10
   0   2  -2 662.223  16.148  11
   0   2  -2 646.127  16.755   8
   0   2  -2 680.448  18.063  10
   0  -2   2 662.065  18.120  10
   0  -2   2 656.852  16.796   8
   0  -2   2 689.533  16.196  11
   0  -2   2 646.246  18.696  12
  -1   2  -2 516.686  12.523  11
   1  -2   2 533.389  13.922  10
   1  -2   2 511.238  13.150   8
   1  -2   2 480.266  14.832  12
   1  -2   2 521.506  12.574  11
  -2   2  -2 359.891  11.554  12
  -2   2  -2 354.123   8.921  11
   2  -2   2 370.267   9.081  11
  -3   2  -2 186.412   7.765  12
   3  -2   2 195.047   7.847  12
   3  -2   2 204.249   5.611  11
   3  -2   2 198.013   5.506  11
  -4   2  -2 398.459  13.286   1
  -4   2  -2 393.866  13.927  12
   4  -2   2 386.332  10.424  11
   4  -2   2 415.513  10.612  11
   4  -2   2 425.782  14.337  12
  -5   2  -2 445.564  14.838   1
  -5   2  -2 429.381  14.632   2
  -5   2  -2 467.622  16.090  12
  -5   2  -2 435.166  15.998   9
   5  -2   2 448.051  11.805  11
   5  -2   2 482.920  16.371  12
   5  -2   2 452.170  12.063  11
  -6   2  -2 39.5542  5.0820   9
  -6   2  -2 38.2293  5.5951  12
  -6   2  -2 36.3819  4.8412   1
  -6   2  -2 32.3421  4.9453   2
   6  -2   2 36.3311  2.7368  11
   6  -2   2 42.5462  2.5328  11
   6  -2   2 42.1114  5.3090  12
  -7   2  -2 264.035  12.686  12
  -7   2  -2 270.438  12.318   2
  -7   2  -2 275.041  12.626   9
  -7   2  -2 273.497  11.981   1
   7  -2   2 275.560   8.771  11
   7  -2   2 261.398  12.398  12
   7  -2   2 285.725   8.745  11
  -8   2  -2 249.307  12.480   2
  -8   2  -2 245.230  11.577   1
  -8   2  -2 243.082  12.608  12
  -8   2  -2 253.098  12.824   9
   8  -2   2 232.419  11.951  12
  -9   2  -2 104.196   8.786   9
  -9   2  -2 134.828  10.134   2
  -9   2  -2 117.568   8.579   1
  -9   2  -2 125.313   9.490  12
 -10   2  -2 34.2320  6.6451   9
 -10   2  -2 42.2107  6.8181   1
 -10   2  -2 28.8685  6.3123   2
 -10   2  -2 43.1558  7.0599  12
 -11   2  -2 77.3770  8.2167   1
 -11   2  -2 83.3731  8.9775  12
 -11   2  -2 90.6284 10.2292   2
 -11   2  -2 75.9518  8.6994   9
 -12   2  -2 -1.4859  3.5648   9
 -12   2  -2 -0.7834  5.1061   2
 -12   2  -2 -1.8749  3.8375  12
 -12   2  -2 -0.6578  3.7513   1
  12  -2   2 7.63102 2.97092  12
 -13   2  -2 5.40399 6.16675   2
 -14   2  -2 11.7908  6.6873   2
 -15   2  -2 0.89344 6.34142   2
 -16  -1   2 48.1916  9.5155   2
 -15  -1   2 -0.1026  5.7665   2
 -14  -1   2 -8.8206  5.4000   2
 -13  -1   2 3.45663 5.68354   2
 -13  -1   2 2.07723 4.13424  12
 -12  -1   2 242.462  15.428   2
 -12  -1   2 251.874  16.153   7
 -12  -1   2 240.397  15.002  12
 -11  -1   2 34.3110  7.2148   2
 -11  -1   2 33.5798  7.1757   7
 -11  -1   2 20.1144  6.1139  12
 -10  -1   2 3.69259 3.95914  12
 -10  -1   2 8.05463 4.60749   2
 -10  -1   2 4.18356 4.27953   7
  -9  -1   2 16.9210  4.8486   7
  -9  -1   2 9.11932 4.20007  12
  -9  -1   2 16.6442  4.6500   2
   8   1  -2 85.3838  5.1764  11
  -8  -1   2 79.6885  8.1868   7
  -8  -1   2 69.2164  4.7504  11
  -8  -1   2 71.9416  7.3663  12
  -8  -1   2 83.5686  5.9977   1
  -8  -1   2 86.1388  4.8709   6
  -8  -1   2 74.8930  7.7596   2
   7   1  -2 114.683   5.931  11
   7   1  -2 117.052   3.825   5
  -7  -1   2 126.274   8.574  12
  -7  -1   2 112.127   5.809  11
  -7  -1   2 124.877   8.268   2
  -7  -1   2 120.423   8.931   7
  -7  -1   2 116.657   5.614   6
  -7  -1   2 102.995   6.348   1
   6   1  -2 1333.16   33.73  11
   6   1  -2 1364.52   28.42   5
  -6  -1   2 1239.21   37.08   7
  -6  -1   2 1420.32   34.21   6
  -6  -1   2 1323.44   36.49   2
  -6  -1   2 1319.59   33.58  11
  -6  -1   2 1336.79   38.75  12
   5   1  -2 143.666   3.675   5
   5   1  -2 133.335   5.806  11
  -5  -1   2 129.906   5.443   6
  -5  -1   2 110.935   7.280   7
  -5  -1   2 141.616   5.877  11
  -5  -1   2 120.248   6.955   2
  -5  -1   2 127.519   7.311  12
   4   1  -2 1097.85   26.77  11
  -4  -1   2 1049.77   30.21  12
  -4  -1   2 1031.38   29.16   7
  -4  -1   2 1086.44   26.65  11
  -4  -1   2 1068.40   26.96   6
   3   1  -2 78.8282  3.5881  11
  -3  -1   2 71.1044  3.2798   6
  -3  -1   2 79.3580  3.5736  11
  -3  -1   2 70.4720  4.4537  12
   2   1  -2 57.6225  2.4438  10
   2   1  -2 56.3690  2.8222  11
   2   1  -2 60.9949  2.5233  10
  -2  -1   2 56.2803  2.7934  11
  -2  -1   2 62.6536  3.8826  12
   1   1  -2 9.66137 1.32455  11
   1   1  -2 9.17616 1.19708  10
  -1  -1   2 9.28525 1.21559  10
  -1  -1   2 10.0603  1.3556  11
  -1  -1   2 6.09347 1.20461  12
   0   1  -2 383.513   9.918  11
   0  -1   2 396.549   9.981  11
   0  -1   2 391.310  10.733  10
  -1   1  -2 87.0198  3.0215  11
   1  -1   2 86.8403  3.0738  11
  -2   1  -2 237.797   8.383  12
   2  -1   2 233.910   8.236  12
   2  -1   2 246.394   6.689  11
  -3   1  -2 65.2161  4.3379  12
   3  -1   2 70.2190  2.9533  11
   3  -1   2 65.9530  2.9215  11
   3  -1   2 63.5253  4.0803  12
  -4   1  -2 265.050  10.666  12
  -4   1  -2 282.575  10.268   1
   4  -1   2 286.668  10.704  12
   4  -1   2 263.624   8.110  11
  -5   1  -2 514.498  16.514   2
  -5   1  -2 519.956  17.833   9
  -5   1  -2 542.015  16.483   1
  -5   1  -2 528.493  17.650  12
   5  -1   2 518.507  14.167  11
   5  -1   2 502.868  17.565  12
  -6   1  -2 367.703  14.454  12
  -6   1  -2 360.167  13.324   1
  -6   1  -2 347.317  13.668   2
  -6   1  -2 319.997  13.563   9
   6  -1   2 372.209  14.309  12
   6  -1   2 350.310  10.733  11
  -7   1  -2 2.66353 3.47919   2
  -7   1  -2 -0.7065  2.9912  12
  -7   1  -2 0.07613 2.39539   1
  -7   1  -2 -1.2058  1.7032   9
   7  -1   2 -1.1157  1.4548  12
   7  -1   2 1.59366 1.18420  11
  -8   1  -2 253.021  12.700  12
  -8   1  -2 265.456  12.896   2
  -8   1  -2 269.472  12.024   1
  -8   1  -2 243.947  12.656   9
   8  -1   2 248.639  12.683  12
  -9   1  -2 50.6789  6.9741   2
  -9   1  -2 60.3376  7.7347  12
  -9   1  -2 57.6371  7.3519   9
  -9   1  -2 50.4343  6.2459   1
   9  -1   2 62.0246  6.5637  12
 -10   1  -2 259.591  14.182   9
 -10   1  -2 275.631  14.569   2
 -10   1  -2 245.644  13.977  12
 -10   1  -2 254.137  12.967   1
  10  -1   2 254.467  14.221  12
 -11   1  -2 35.5071  7.2795   2
 -11   1  -2 43.8883  6.7440   1
 -11   1  -2 41.2981  7.4593   9
 -11   1  -2 44.9551  7.9239  12
  11  -1   2 59.0028  8.5781  12
 -12   1  -2 36.6249  8.2491   2
 -12   1  -2 37.8641  7.5418  12
 -12   1  -2 52.2895  8.5134   9
  12  -1   2 54.8892  8.0620  12
 -13   1  -2 11.4684  6.2581   2
 -14   1  -2 1.94695 5.74944   2
 -15   1  -2 39.2647  8.8366   2
 -16   0   2 14.4548  7.3208   2
 -15   0   2 34.7139  8.6029   2
 -14   0   2 39.7843  8.9544   2
 -13   0   2 23.6819  7.2993   2
 -13   0   2 30.2761  7.3650  12
 -12   0   2 6.78932 4.53461  12
 -12   0   2 -2.7470  4.7499   2
 -11   0   2 58.2376  8.5937  12
 -11   0   2 63.3669  8.5351   2
 -11   0   2 59.5738  8.8644   7
 -10   0   2 137.712  10.312   2
 -10   0   2 144.701  11.138   7
 -10   0   2 121.544   9.773  12
  -9   0   2 125.159  10.160   2
  -9   0   2 146.000   8.065   1
  -9   0   2 140.137   9.921  12
  -9   0   2 149.682  10.520   7
   8   0  -2 118.023   6.116  11
  -8   0   2 125.895   9.100  12
  -8   0   2 114.054   7.281   1
  -8   0   2 115.349   9.815   2
  -8   0   2 111.392   9.442   7
  -8   0   2 115.358   5.813  11
   7   0  -2 128.683   6.007  11
   7   0  -2 123.877   4.061   5
  -7   0   2 118.537   5.215   6
  -7   0   2 111.877   8.051   2
  -7   0   2 119.842   5.705  11
  -7   0   2 121.205   8.450   7
  -7   0   2 123.847   6.659   1
  -7   0   2 123.940   8.252  12
   6   0  -2 286.520   9.714  11
  -6   0   2 300.116   9.210   6
  -6   0   2 304.555  12.526  12
  -6   0   2 287.217   9.620  11
  -6   0   2 285.358  12.124   7
  -6   0   2 287.096  10.394   1
  -6   0   2 291.670  11.705   2
   5   0  -2 1130.57   27.78  11
  -5   0   2 1042.21   30.68   7
  -5   0   2 1123.98   27.75   6
  -5   0   2 1149.12   27.70  11
  -5   0   2 1096.82   32.10  12
   4   0  -2 869.939  21.793  11
  -4   0   2 850.782  25.097  12
  -4   0   2 866.599  21.646  11
  -4   0   2 869.064  21.769   6
   3   0  -2 508.284  13.330  10
   3   0  -2 489.211  13.185  10
   3   0  -2 490.747  12.915  11
  -3   0   2 475.209  12.774  11
  -3   0   2 454.315  14.599  12
   2   0  -2 78.7199  3.1457  10
   2   0  -2 75.6943  1.9792   5
   2   0  -2 81.3520  3.3484  11
   2   0  -2 80.9739  3.2305  10
  -2   0   2 79.5514  2.8985  10
  -2   0   2 78.4856  2.7401  10
  -2   0   2 75.7891  3.2618  11
   1   0  -2 822.510  21.374  11
  -1   0   2 939.633  24.166  10
  -1   0   2 894.755  23.573  12
  -1   0   2 934.585  19.101   5
  -1   0   2 927.441  21.558  11
   0   0  -2 217.682   6.012  11
   0   0  -2 215.556   6.161   8
   0   0   2 209.660   6.701  12
   0   0   2 219.425   6.059  11
   0   0   2 218.161   6.205   8
  -1   0  -2 676.529  18.393  12
  -1   0  -2 690.561  17.721   8
  -1   0  -2 685.657  16.538  11
   1   0   2 692.381  16.564  11
   1   0   2 690.761  17.665   8
   1   0   2 678.759  18.474  12
  -2   0  -2 127.685   5.374  12
   2   0   2 139.403   4.680  11
   2   0   2 130.448   5.064   8
   2   0   2 131.172   5.257  12
  -3   0  -2 78.8731  4.5619  12
   3   0   2 76.3821  3.4653  11
   3   0   2 74.1786  4.2368  12
   3   0   2 76.3714  4.2196   8
  -4   0  -2 248.788  10.028   7
  -4   0  -2 276.942   9.792   1
  -4   0  -2 265.747  10.453  12
   4   0   2 278.189   8.575  11
  -5   0  -2 236.468   9.042   1
  -5   0  -2 224.883   9.625   9
  -5   0  -2 210.858   9.020   2
  -5   0  -2 213.550   9.452   7
  -5   0  -2 221.142   9.704  12
   5   0   2 220.024   7.712  11
  -6   0  -2 568.723  17.965   1
  -6   0  -2 566.803  19.590  12
  -6   0  -2 564.395  19.488   9
  -6   0  -2 568.991  19.060   7
  -6   0  -2 557.953  18.652   2
   6   0   2 558.921  16.131  11
  -7   0  -2 14.8709  4.3102   2
  -7   0  -2 17.3756  3.7837   1
  -7   0  -2 10.9854  4.1616  12
  -7   0  -2 10.4635  4.2028   7
  -7   0  -2 12.4518  3.2297   9
   7   0   2 15.2752  2.2705  11
   7   0   2 14.1446  3.4668  12
  -8   0  -2 57.3697  5.8604   1
  -8   0  -2 54.9013  6.6884   9
  -8   0  -2 49.8382  6.3749   2
  -8   0  -2 52.7782  6.7930  12
   8   0   2 49.7052  5.5422  12
  -9   0  -2 85.0040  8.5599   2
  -9   0  -2 85.1318  7.9605  12
  -9   0  -2 84.4606  7.1546   1
  -9   0  -2 67.7247  7.0785   9
   9   0   2 84.9877  7.3902  12
 -10   0  -2 285.212  14.775   9
 -10   0  -2 271.026  13.031   1
 -10   0  -2 285.507  14.901   2
 -10   0  -2 263.072  14.528  12
  10   0   2 248.774  14.263  12
 -11   0  -2 83.9028  9.0389   9
 -11   0  -2 85.8189  8.9999  12
 -11   0  -2 67.0292  9.2157   2
  11   0   2 85.3420  8.3242  12
 -12   0  -2 302.310  16.869   9
 -12   0  -2 294.030  16.789  12
 -12   0  -2 311.971  17.076   2
  12   0   2 278.979  16.275  12
 -13   0  -2 -3.9729  5.2448   2
 -14   0  -2 9.54707 6.47140   2
 -15   0  -2 0.56876 5.78987   2
 -16   1   2 9.30563 7.03656   2
 -15   1   2 85.1504 11.4106   2
 -14   1   2 23.8697  8.2849   2
 -13   1   2 44.1193  8.8627   2
 -12   1   2 20.6313  6.4500  12
 -12   1   2 19.8804  6.9100   2
 -11   1   2 13.5206  5.2597   2
 -11   1   2 16.8238  4.9656  12
 -10   1   2 81.4013  6.9100   1
 -10   1   2 62.6470  7.8655   2
 -10   1   2 66.2518  8.5099  12
  -9   1   2 26.5952  5.7494   7
  -9   1   2 22.7211  5.2633  12
  -9   1   2 21.5205  5.0978   2
  -9   1   2 20.3478  3.9920   1
   8  -1  -2 9.41929 2.28223  11
  -8   1   2 3.86750 1.51357  11
  -8   1   2 2.48297 3.66917  12
  -8   1   2 10.7977  3.2386   1
  -8   1   2 -1.0119  3.6634   2
  -8   1   2 4.54475 4.02165   7
   7  -1  -2 130.698   5.743  11
  -7   1   2 116.079   8.992   7
  -7   1   2 127.484   5.483  11
  -7   1   2 120.161   6.950   1
  -7   1   2 127.155   8.438  12
  -7   1   2 119.490   8.473   2
   6  -1  -2 107.370   4.971  11
  -6   1   2 108.321   7.570   2
  -6   1   2 114.164   4.847  11
  -6   1   2 109.170   6.186   1
  -6   1   2 112.923   7.304  12
  -6   1   2 111.002   4.168   6
  -6   1   2 102.077   7.145   7
   5  -1  -2 705.180  18.388  11
   5  -1  -2 708.050  19.113  10
   5  -1  -2 721.767  19.255  10
  -5   1   2 709.070  18.200  11
  -5   1   2 698.218  19.819   1
  -5   1   2 682.263  21.951  12
  -5   1   2 711.376  17.824   6
   4  -1  -2 95.1902  3.9131  10
   4  -1  -2 93.9727  4.1857  11
   4  -1  -2 89.2303  3.6723  10
  -4   1   2 86.8260  3.8927  11
  -4   1   2 75.1777  5.8622   7
  -4   1   2 84.9853  3.3208   6
   3  -1  -2 1662.55   43.17  10
   3  -1  -2 1710.20   43.39  10
   3  -1  -2 1661.58   38.31  11
  -3   1   2 1512.89   43.23  12
  -3   1   2 1657.40   38.25  11
   2  -1  -2 594.461  14.387  11
   2  -1  -2 547.927  15.891  10
  -2   1   2 578.115  15.961  10
  -2   1   2 558.942  16.161  12
  -2   1   2 584.856  14.480  11
  -2   1   2 567.636  15.734  10
   1  -1  -2 853.326  20.040  11
   1  -1  -2 860.130  22.358   8
   1  -1  -2 838.093  18.210   5
  -1   1   2 797.810  21.836  12
  -1   1   2 846.766  22.258   8
  -1   1   2 851.007  20.100  11
   0  -1  -2 136.561   4.375  11
   0  -1  -2 134.086   4.300  12
   0  -1  -2 132.632   4.913   8
   0  -1  -2 142.839   4.137   5
   0   1   2 138.153   4.095   5
   0   1   2 142.656   4.951   8
   0   1   2 136.204   4.387  11
   0   1   2 134.276   4.320  12
  -1  -1  -2 544.940  14.682   8
  -1  -1  -2 530.067  12.460   5
  -1  -1  -2 503.299  14.130  12
   1   1   2 518.441  14.203  12
   1   1   2 525.090  13.381  11
   1   1   2 535.053  14.525   8
  -2  -1  -2 251.555   8.218  12
  -2  -1  -2 257.625   8.664   8
   2   1   2 253.548   7.185   5
   2   1   2 259.299   8.480   8
   2   1   2 241.726   8.134  12
   2   1   2 260.800   7.878  11
  -3  -1  -2 10.2637  2.2275  12
  -3  -1  -2 11.8402  1.8267   6
   3   1   2 11.8082  2.1956   8
   3   1   2 11.7212  1.7034  11
   3   1   2 11.0179  1.5711   5
  -4  -1  -2 108.905   5.094   6
  -4  -1  -2 108.643   5.447   1
  -4  -1  -2 101.330   5.853  12
  -4  -1  -2 106.990   5.999   7
   4   1   2 102.061   4.825  11
   4   1   2 116.863   4.662   5
   4   1   2 107.030   5.921   8
  -5  -1  -2 58.7170  4.5397   1
  -5  -1  -2 49.0327  4.4139   9
  -5  -1  -2 61.5371  5.5167   7
  -5  -1  -2 55.0427  4.9494   2
  -5  -1  -2 61.0458  5.1294  12
   5   1   2 59.7620  3.7180  11
   5   1   2 58.9154  3.3961   5
  -6  -1  -2 475.765  15.309   1
  -6  -1  -2 440.718  16.396   9
  -6  -1  -2 462.207  16.289   2
  -6  -1  -2 464.867  16.847  12
  -6  -1  -2 444.711  16.388   7
   6   1   2 489.610  13.195   5
   6   1   2 455.654  14.267  11
  -7  -1  -2 13.5778  3.6281   3
  -7  -1  -2 15.8378  3.5805   9
  -7  -1  -2 16.1554  4.8520   7
  -7  -1  -2 14.2952  3.8607   1
  -7  -1  -2 18.4354  4.9629   2
  -7  -1  -2 18.4160  5.1209  12
   7   1   2 12.2779  2.2117  11
  -8  -1  -2 122.737   9.080   2
  -8  -1  -2 122.935   7.704   1
  -8  -1  -2 125.644   9.294   7
  -8  -1  -2 123.989   8.397   9
  -8  -1  -2 117.183   8.515  12
   8   1   2 112.114   6.257  11
  -9  -1  -2 54.8233  6.2890   1
  -9  -1  -2 37.7017  6.3742   2
  -9  -1  -2 43.2380  6.5824  12
  -9  -1  -2 48.3450  7.1027   7
  -9  -1  -2 48.3017  6.7731   9
   9   1   2 50.8884  6.8631  12
 -10  -1  -2 11.3404  4.7919  12
 -10  -1  -2 7.89743 4.77179   2
 -10  -1  -2 5.84479 3.56003   9
  10   1   2 8.07993 3.53490  12
 -11  -1  -2 413.799  19.768  12
 -11  -1  -2 469.499  20.305   2
 -11  -1  -2 472.616  20.596   9
  11   1   2 416.867  20.080  12
 -12  -1  -2 67.4269  9.9810   2
 -12  -1  -2 79.2617 10.0800  12
 -12  -1  -2 77.7440 10.1517   9
  12   1   2 89.1751  8.8648  12
 -13  -1  -2 83.1215 10.9861   2
 -14  -1  -2 59.9979  9.8597   2
 -15  -1  -2 6.92656 6.20464   2
 -16   2   2 9.27044 7.13341   2
 -15   2   2 17.2790  7.7751   2
 -14   2   2 87.6049 12.0113   2
 -13   2   2 127.108  12.857   2
 -12   2   2 1.74772 4.18221  12
 -12   2   2 3.71649 5.64169   2
 -11   2   2 10.8958  4.5915  12
 -11   2   2 1.12843 3.11796   1
 -11   2   2 2.19969 4.69777   2
 -10   2   2 31.1430  6.3774   2
 -10   2   2 20.9452  5.4161  12
 -10   2   2 31.2252  5.2643   1
  -9   2   2 55.9014  7.1929   2
  -9   2   2 63.3983  7.9905  12
  -9   2   2 57.8160  6.6043   1
   8  -2  -2 1.30835 1.35895  10
  -8   2   2 0.42651 3.61330  12
  -8   2   2 2.59481 4.13807   2
  -8   2   2 -4.2646  2.4776   1
   7  -2  -2 5.58197 1.47757  10
   7  -2  -2 6.92480 1.71133  11
  -7   2   2 4.83589 3.46302  12
  -7   2   2 5.22698 1.34104  11
  -7   2   2 0.70561 3.45153   2
  -7   2   2 4.15531 2.72228   1
   6  -2  -2 62.3031  3.3888  10
   6  -2  -2 67.2243  3.6446  11
   6  -2  -2 61.0415  3.6177  10
  -6   2   2 65.5580  5.0124   1
  -6   2   2 62.9519  6.1050   2
  -6   2   2 61.9426  3.2218  11
   5  -2  -2 400.595  11.928  10
   5  -2  -2 393.210  11.047  11
   5  -2  -2 394.028  12.123  10
  -5   2   2 392.766  12.817   1
  -5   2   2 391.571  13.801   7
  -5   2   2 392.338  10.800  11
  -5   2   2 381.800  14.034  12
   4  -2  -2 111.692   4.587  10
   4  -2  -2 114.444   4.319  11
  -4   2   2 110.374   5.580   1
  -4   2   2 109.684   6.009  12
  -4   2   2 111.017   4.160  11
   3  -2  -2 4655.92  121.61  10
   3  -2  -2 4793.95  104.57  11
  -3   2   2 4474.64  117.90  12
  -3   2   2 4655.73  120.23  10
  -3   2   2 4747.44  119.91  10
  -3   2   2 4590.45  104.70  11
   2  -2  -2 0.57091 1.08459  10
   2  -2  -2 -0.0996  1.6262   8
   2  -2  -2 1.68037 1.00436  11
  -2   2   2 2.01252 1.11265  11
  -2   2   2 0.21694 0.86973  10
  -2   2   2 3.51773 1.37627  12
   1  -2  -2 536.932  15.206   8
   1  -2  -2 517.260  12.914  11
  -1   2   2 490.661  13.645  12
  -1   2   2 527.639  14.443  10
  -1   2   2 494.733  14.907   8
  -1   2   2 498.787  12.908  11
   0  -2  -2 247.493   6.830   5
   0  -2  -2 245.862   8.380   8
   0   2   2 233.975   7.268  11
   0   2   2 264.418   8.711   8
  -1  -2  -2 648.558  17.675   6
  -1  -2  -2 654.892  15.640   5
  -1  -2  -2 682.985  18.750   8
  -1  -2  -2 659.208  17.411  12
   1   2   2 656.877  17.430  12
   1   2   2 696.333  18.691   8
  -2  -2  -2 1320.42   29.33   5
  -2  -2  -2 1322.72   34.96   8
  -2  -2  -2 1309.72   34.43  12
  -2  -2  -2 1325.03   33.36   6
   2   2   2 1286.51   29.20   5
   2   2   2 1358.73   34.84   8
   2   2   2 1309.94   32.05  11
  -3  -2  -2 3430.66   87.83  12
  -3  -2  -2 3409.61   82.65   6
   3   2   2 3475.83   86.46   8
   3   2   2 3481.40   72.67   5
   3   2   2 3389.62   79.37  11
  -4  -2  -2 23.2486  3.2874  12
  -4  -2  -2 28.5594  3.1418   1
  -4  -2  -2 23.0827  2.9703   6
  -4  -2  -2 29.1746  3.4213   7
   4   2   2 24.6482  2.4608  11
   4   2   2 25.1744  2.2059   5
  -5  -2  -2 247.837  10.572   7
  -5  -2  -2 248.681   9.996   3
  -5  -2  -2 254.811  10.447   2
  -5  -2  -2 269.469  10.850  12
  -5  -2  -2 278.664  10.005   6
  -5  -2  -2 273.307   9.774   1
  -5  -2  -2 262.527  10.581   9
   5   2   2 255.259   9.464  11
   5   2   2 267.295   8.576   5
  -6  -2  -2 26.0121  3.8534   3
  -6  -2  -2 21.8754  4.2921   2
  -6  -2  -2 23.0083  3.5857   1
  -6  -2  -2 20.3600  4.3258   7
  -6  -2  -2 20.7703  3.1558   6
  -6  -2  -2 21.8585  3.6130   9
  -6  -2  -2 21.3632  4.2290  12
   6   2   2 31.9663  2.7357   5
   6   2   2 24.9518  3.2338  11
  -7  -2  -2 196.932   9.141   1
  -7  -2  -2 189.234  10.394   2
  -7  -2  -2 190.201  10.379  12
  -7  -2  -2 192.643  11.062   7
  -7  -2  -2 194.207   9.153   3
  -7  -2  -2 191.786   9.704   9
   7   2   2 179.050   8.305  11
   7   2   2 200.773   7.633   5
  -8  -2  -2 17.8425  3.5901   1
  -8  -2  -2 15.6632  3.3058   3
  -8  -2  -2 14.3799  3.7918   9
  -8  -2  -2 8.12689 3.93832   2
  -8  -2  -2 14.0183  4.4781   7
  -8  -2  -2 13.8051  4.1896  12
  -9  -2  -2 2.62489 3.62176  12
  -9  -2  -2 0.34370 4.12698   7
  -9  -2  -2 2.08505 2.83990   9
  -9  -2  -2 -1.7580  3.5227   2
   9   2   2 2.27795 2.31209  12
 -10  -2  -2 24.0377  5.6930  12
 -10  -2  -2 23.1418  6.2682   2
 -10  -2  -2 20.3652  6.2478   7
 -10  -2  -2 19.4018  4.9213   9
  10   2   2 27.0226  5.4463  12
 -11  -2  -2 60.0832  8.9960   2
 -11  -2  -2 64.1245  8.8010  12
 -11  -2  -2 55.8836  8.2067   9
  11   2   2 72.3655  7.5140  12
 -12  -2  -2 19.6978  7.0265   2
 -12  -2  -2 30.5010  6.7704  12
  12   2   2 21.3415  4.9048  12
 -13  -2  -2 149.128  13.333   2
 -14  -2  -2 12.7936  6.8186   2
 -15  -2  -2 67.9560 10.2357   2
 -16   3   2 -1.1688  6.1655   2
 -15   3   2 0.39185 6.12889   2
 -14   3   2 91.0048 12.0037   2
 -13   3   2 39.3039  9.0311   2
  12  -3  -2 98.2913  9.1809  12
 -12   3   2 86.2959  9.4779  12
 -12   3   2 92.0239 11.0933   2
 -11   3   2 66.6777  8.8093  12
 -11   3   2 68.8646  9.2528   2
 -11   3   2 77.3860  7.7795   1
 -10   3   2 13.5664  4.8757  12
 -10   3   2 10.9525  3.9099   1
 -10   3   2 23.8428  6.1706   2
   9  -3  -2 8.23897 2.06182  10
  -9   3   2 8.77163 3.84250   1
  -9   3   2 10.1117  4.1210  12
  -9   3   2 8.32267 4.40566   2
   8  -3  -2 140.229   6.444  10
  -8   3   2 140.219   9.861   2
  -8   3   2 153.668   9.065   1
  -8   3   2 134.259   8.870  12
   7  -3  -2 1.70419 1.50411  10
   7  -3  -2 2.91807 1.44316  11
  -7   3   2 -4.6301  2.4421   1
  -7   3   2 3.28526 0.97889  11
  -7   3   2 -1.5286  3.3179   2
  -7   3   2 -0.2079  2.9734  12
   6  -3  -2 2.24857 1.24407  11
   6  -3  -2 1.89263 1.35043  10
  -6   3   2 0.90430 2.74581  12
  -6   3   2 1.43396 0.70622  11
  -6   3   2 1.65762 1.39216   2
  -6   3   2 -2.1580  1.9749   1
   5  -3  -2 0.91506 1.02000  11
   5  -3  -2 3.25452 1.35217  10
  -5   3   2 1.51483 2.45524   2
  -5   3   2 2.87032 0.83058  11
  -5   3   2 3.11999 2.28657  12
  -5   3   2 0.54340 1.70906   1
   4  -3  -2 821.297  23.050  10
   4  -3  -2 829.916  24.419   8
   4  -3  -2 827.943  19.669  11
  -4   3   2 812.845  23.959  12
  -4   3   2 767.547  22.426   1
  -4   3   2 802.125  19.878  11
   3  -3  -2 1274.25   34.13  10
   3  -3  -2 1251.74   29.24  11
  -3   3   2 1273.76   33.58  10
  -3   3   2 1276.41   29.65  11
  -3   3   2 1207.97   33.73  12
  -3   3   2 1218.04   32.31   1
   2  -3  -2 795.317  19.417  11
   2  -3  -2 803.491  23.004   8
   2  -3  -2 827.106  22.433  10
  -2   3   2 803.226  19.605  11
  -2   3   2 816.695  22.328  10
  -2   3   2 783.629  22.814   8
  -2   3   2 785.106  21.773  12
   1  -3  -2 0.70710 1.90111   8
  -1   3   2 2.24473 1.14573  11
  -1   3   2 -0.1640  1.8241   8
  -1   3   2 1.17201 0.98807  10
  -1   3   2 -0.0007  0.8373  12
   0  -3  -2 30.9183  2.1480   5
   0  -3  -2 29.8322  2.4511   6
   0  -3  -2 29.4862  3.2590   8
   0   3   2 32.2122  3.4056   8
   0   3   2 29.6378  2.4810  11
  -1  -3  -2 224.276   7.711   6
  -1  -3  -2 220.104   6.784   5
  -1  -3  -2 209.471   6.156  12
  -1  -3  -2 227.544   8.463   8
   1   3   2 219.723   8.264   8
   1   3   2 211.724   6.182  12
   1   3   2 210.646   7.363  11
  -2  -3  -2 2026.20   52.34   8
  -2  -3  -2 1996.26   51.43  12
  -2  -3  -2 1996.42   43.76   5
  -2  -3  -2 2012.60   49.80   6
   2   3   2 2000.70   47.86  11
   2   3   2 2030.80   52.02   8
   2   3   2 1992.75   43.63   5
  -3  -3  -2 608.412  17.929   6
  -3  -3  -2 617.334  19.270   8
  -3  -3  -2 590.216  17.827  12
  -3  -3  -2 608.135  15.646   5
   3   3   2 617.991  15.556   5
   3   3   2 641.668  19.183   8
   3   3   2 607.680  17.315  11
  -4  -3  -2 505.025  15.782   6
  -4  -3  -2 507.879  14.926   1
  -4  -3  -2 495.176  15.877   7
  -4  -3  -2 512.937  16.057  12
  -4  -3  -2 505.777  16.218   3
   4   3   2 502.460  13.535   5
   4   3   2 500.653  15.241  11
  -5  -3  -2 795.878  24.400   3
  -5  -3  -2 796.885  24.382   7
  -5  -3  -2 823.262  24.818  12
  -5  -3  -2 831.408  22.905   1
  -5  -3  -2 874.249  23.997   6
  -5  -3  -2 798.285  23.899   2
   5   3   2 805.698  22.945  11
   5   3   2 837.754  20.507   5
  -6  -3  -2 15.6193  3.8865   7
  -6  -3  -2 12.2533  3.6200   2
  -6  -3  -2 13.0981  3.1939   3
  -6  -3  -2 12.6980  2.8915   1
  -6  -3  -2 14.7423  3.0229   9
  -6  -3  -2 15.6383  2.9171   6
  -6  -3  -2 15.2344  3.9463  12
   6   3   2 23.0925  3.1932  11
   6   3   2 17.5052  2.4085   5
  -7  -3  -2 1.01454 3.21141   7
  -7  -3  -2 1.72863 2.50262   3
  -7  -3  -2 2.79492 3.13963  12
  -7  -3  -2 -0.9888  2.9661   2
  -7  -3  -2 -0.4565  2.0817   1
  -7  -3  -2 2.31659 2.01189   9
  -7  -3  -2 1.91299 1.67719   6
   7   3   2 0.67540 1.36835   5
  -8  -3  -2 9.02634 4.19922   7
  -8  -3  -2 5.21028 3.50732  12
  -8  -3  -2 6.39516 3.02481   9
  -8  -3  -2 9.07730 3.75951   2
  -8  -3  -2 12.5548  3.5435   3
  -9  -3  -2 0.41796 4.49628   7
  -9  -3  -2 5.82612 4.35339   2
  -9  -3  -2 1.56120 3.83717  12
  -9  -3  -2 3.52794 2.93305   9
 -10  -3  -2 66.9955  8.8781   7
 -10  -3  -2 67.8648  8.3000   9
 -10  -3  -2 74.1143  8.0088  12
 -10  -3  -2 83.1962  9.4611   2
  10   3   2 75.9368  7.3898  12
 -11  -3  -2 21.5315  7.1003   7
 -11  -3  -2 8.83907 6.09415   2
 -11  -3  -2 14.3895  5.3862  12
  11   3   2 16.3877  4.1148  12
 -12  -3  -2 95.9065 11.6275   2
 -12  -3  -2 101.469   9.688  12
  12   3   2 108.935   9.252  12
 -13  -3  -2 32.6068  8.2815   2
 -14  -3  -2 35.8072  8.1770   2
 -15  -3  -2 57.0957  9.2935   2
 -16   4   2 9.19185 6.95305   2
 -15   4   2 -0.9096  6.3949   2
 -14   4   2 48.3783  9.7085   2
 -13   4   2 25.3967  7.7532   2
  12  -4  -2 256.826  15.431  12
 -12   4   2 314.062  17.137   2
 -12   4   2 264.208  14.455   1
 -12   4   2 242.826  15.254  12
  11  -4  -2 3.31543 2.09234  10
  11  -4  -2 5.85040 3.64204  12
 -11   4   2 2.59244 3.68609   1
 -11   4   2 9.23224 5.57724   2
 -11   4   2 -0.9183  3.9566  12
  10  -4  -2 161.158   7.964  10
 -10   4   2 179.952  11.481  12
 -10   4   2 168.601  12.417   2
 -10   4   2 170.770  10.552   1
   9  -4  -2 3.05066 1.89954  10
  -9   4   2 9.43101 3.82473   1
  -9   4   2 8.52194 4.68548   2
  -9   4   2 3.87433 3.06085  12
   8  -4  -2 44.1176  3.9809  10
  -8   4   2 71.2034  7.2704  12
  -8   4   2 53.8583  6.4904   1
  -8   4   2 44.0067  6.5538   2
   7  -4  -2 22.9460  3.0071  10
  -7   4   2 21.7812  4.9412  12
  -7   4   2 23.7731  5.1695   2
  -7   4   2 22.7243  4.6703   1
   6  -4  -2 319.676   8.890  11
   6  -4  -2 321.533  11.411  10
  -6   4   2 330.482  13.577  12
  -6   4   2 325.410   8.965  11
  -6   4   2 339.731  12.719   1
   5  -4  -2 30.1627  2.9657  10
   5  -4  -2 34.0649  4.3844   8
   5  -4  -2 28.8909  2.0308  11
  -5   4   2 35.3497  2.0482  11
  -5   4   2 28.5952  4.1804  12
  -5   4   2 32.4936  4.0952   1
  -5   4   2 33.2854  4.5643   2
   4  -4  -2 -0.2794  1.1950  10
   4  -4  -2 -1.1610  0.8249  11
   4  -4  -2 1.23953 2.12201   8
  -4   4   2 -0.5805  0.8758  11
  -4   4   2 1.03585 0.87321  10
  -4   4   2 1.10819 1.03261  10
  -4   4   2 0.73018 1.86140  12
  -4   4   2 -0.6265  1.5363   1
   3  -4  -2 80.4973  3.4326  11
   3  -4  -2 85.6148  4.3644  10
   3  -4  -2 87.7568  5.7855   8
  -3   4   2 82.5739  5.0080   1
  -3   4   2 82.0316  3.5955  11
  -3   4   2 81.0676  4.7613  12
   2  -4  -2 1311.06   34.00  12
   2  -4  -2 1150.55   34.88   8
   2  -4  -2 1300.71   35.13  10
  -2   4   2 1296.93   33.96  12
  -2   4   2 1278.64   30.65  11
  -2   4   2 1264.04   33.39   1
  -2   4   2 1365.06   35.65   8
  -2   4   2 1357.27   35.26  10
   1  -4  -2 858.737  24.036   8
   1  -4  -2 846.806  21.836  12
   1  -4  -2 831.986  21.749   6
  -1   4   2 814.020  24.049   8
  -1   4   2 792.738  20.685  11
  -1   4   2 888.862  23.460  10
  -1   4   2 806.867  21.725  12
   0  -4  -2 327.956  11.433   8
   0  -4  -2 345.065  10.545   6
   0   4   2 315.261  11.446   8
   0   4   2 333.566  10.163  11
  -1  -4  -2 26.5384  2.6210   6
  -1  -4  -2 18.1959  2.2127   5
  -1  -4  -2 24.8198  3.6198   8
   1   4   2 21.4651  2.2282  11
   1   4   2 19.8508  3.1655   8
  -2  -4  -2 306.920   9.335   5
  -2  -4  -2 291.841   9.355  12
  -2  -4  -2 307.009  11.637   8
  -2  -4  -2 310.475  10.691   6
   2   4   2 304.413  11.398   8
   2   4   2 319.922  10.381  11
  -3  -4  -2 449.883  14.325   6
  -3  -4  -2 429.610  14.606   3
  -3  -4  -2 435.434  15.459   8
  -3  -4  -2 445.342  12.450   5
  -3  -4  -2 435.562  13.516  12
  -4  -4  -2 3941.29  101.10   7
  -4  -4  -2 4099.00  103.20  12
  -4  -4  -2 4076.27   97.44   1
  -4  -4  -2 4015.94   85.81   5
  -4  -4  -2 4028.85   98.82   2
  -4  -4  -2 3831.88  102.52   3
  -4  -4  -2 4007.92   97.89   6
   4   4   2 4149.27   97.93   1
   4   4   2 4003.67   85.51   5
   4   4   2 4042.01   94.11  11
  -5  -4  -2 319.457  12.971   7
  -5  -4  -2 341.694  12.758  12
  -5  -4  -2 329.269  11.301   1
  -5  -4  -2 339.377  13.014   3
  -5  -4  -2 343.319  12.832   2
  -5  -4  -2 338.782  12.624   6
   5   4   2 337.373  10.543   5
   5   4   2 334.836  11.602   1
   5   4   2 329.984  12.122  11
  -6  -4  -2 285.619  12.149  12
  -6  -4  -2 282.655  10.712   1
  -6  -4  -2 264.057  12.404   7
  -6  -4  -2 264.347  11.207   6
  -6  -4  -2 259.881  12.179   2
  -6  -4  -2 267.164  10.954   9
  -6  -4  -2 277.898  12.233   3
   6   4   2 284.698   9.540   5
  -7  -4  -2 95.9709  7.9544   2
  -7  -4  -2 81.7820  6.1167   6
  -7  -4  -2 97.3204  8.1671   7
  -7  -4  -2 105.236   7.450  12
  -7  -4  -2 103.250   7.633   3
   7   4   2 103.227   5.503   5
  -8  -4  -2 30.1384  5.3296  12
  -8  -4  -2 21.1587  5.1142   7
  -8  -4  -2 21.9098  4.1756   9
  -8  -4  -2 28.1154  4.7863   3
  -8  -4  -2 19.2310  4.7380   2
  -8  -4  -2 23.7106  4.2635   6
   8   4   2 24.2681  4.5567   3
  -9  -4  -2 135.609   9.185   3
  -9  -4  -2 151.411  10.274  12
  -9  -4  -2 144.702  11.240   7
  -9  -4  -2 136.286  10.858   2
   9   4   2 142.556   9.218   3
 -10  -4  -2 78.7871  9.4873   2
 -10  -4  -2 88.7972  8.4610  12
 -10  -4  -2 75.2069  9.4799   7
  10   4   2 73.3722  6.9619  12
 -11  -4  -2 -1.5808  5.1002   7
 -11  -4  -2 -3.7171  4.3044   2
 -11  -4  -2 -0.3192  3.6760  12
  11   4   2 6.92396 2.91308  12
 -12  -4  -2 -6.9243  4.8907   2
 -12  -4  -2 4.46874 6.11301   7
 -13  -4  -2 18.3030  6.7845   2
 -14  -4  -2 48.9137  9.2383   2
 -15   5   2 0.36842 6.94950   2
 -14   5   2 16.2943  7.2744   2
 -13   5   2 95.3819  9.7876   1
 -13   5   2 103.108  12.247   2
  12  -5  -2 62.9624  8.9797  12
 -12   5   2 64.0272  8.8887  12
 -12   5   2 55.9686  9.5892   2
 -12   5   2 60.3632  8.6047   1
  11  -5  -2 102.510   9.218  12
 -11   5   2 110.427   9.405   1
 -11   5   2 95.2122 10.9701   2
  10  -5  -2 142.753  10.171  12
  10  -5  -2 139.502   7.740  10
  10  -5  -2 156.215  10.113   8
 -10   5   2 156.328  10.580   1
 -10   5   2 140.657  12.223   2
 -10   5   2 156.517  10.980  12
   9  -5  -2 26.1351  4.4456   8
   9  -5  -2 28.6570  5.2417  12
   9  -5  -2 26.9086  3.6089  10
  -9   5   2 26.8416  5.6570  12
  -9   5   2 29.9149  6.3776   2
  -9   5   2 27.1230  5.1940   1
   8  -5  -2 8.39023 2.29760  10
   8  -5  -2 13.8922  3.5120   8
  -8   5   2 12.0937  4.7383   2
  -8   5   2 2.99733 3.40556   1
  -8   5   2 12.8380  4.2246  12
   7  -5  -2 97.8804  7.9034   8
   7  -5  -2 83.1006  5.6489  10
  -7   5   2 90.6892  8.0758  12
  -7   5   2 76.8784  7.5005   1
   6  -5  -2 320.882  14.152   8
   6  -5  -2 329.328  12.078  10
  -6   5   2 348.331  13.909  12
  -6   5   2 352.147   9.017  11
  -6   5   2 349.476  13.345   1
  -6   5   2 315.431  13.715   2
   5  -5  -2 1068.50   32.84   8
   5  -5  -2 1114.47   31.75  10
  -5   5   2 1124.72   31.12   1
  -5   5   2 1143.19   32.33  12
  -5   5   2 1054.38   30.91   2
  -5   5   2 1120.52   26.40  11
   4  -5  -2 694.595  20.833  10
   4  -5  -2 718.153  21.019  12
   4  -5  -2 670.355  22.136   8
  -4   5   2 676.221  20.855   2
  -4   5   2 679.255  20.583   1
  -4   5   2 691.105  17.506  11
  -4   5   2 700.614  20.984  12
   3  -5  -2 369.931  11.823  12
   3  -5  -2 361.270  13.510   8
   3  -5  -2 371.294  12.031  10
  -3   5   2 339.184  11.672  12
  -3   5   2 348.559  12.110   1
  -3   5   2 346.344  10.054  11
   2  -5  -2 293.067   9.705  10
   2  -5  -2 284.651   9.001   6
   2  -5  -2 281.657   9.157  12
  -2   5   2 278.783   9.248  12
  -2   5   2 268.884   8.503  11
   1  -5  -2 80.7027  5.5864   8
   1  -5  -2 89.9518  4.3750   6
   1  -5  -2 79.3111  3.4784  12
  -1   5   2 73.5456  3.8973  11
  -1   5   2 74.6143  4.6680   1
  -1   5   2 88.6664  4.2149  11
  -1   5   2 84.0775  4.3167  10
  -1   5   2 85.9415  6.1154   8
   0  -5  -2 703.277  21.996   8
   0  -5  -2 749.042  20.486   6
   0   5   2 735.524  19.760  11
   0   5   2 713.250  20.319   1
   0   5   2 773.669  20.896  10
  -1  -5  -2 109.957   5.658   6
  -1  -5  -2 111.366   6.650   8
   1   5   2 114.470   5.473  11
   1   5   2 108.625   5.581   1
  -2  -5  -2 8.89625 2.10318   6
  -2  -5  -2 7.90713 1.66897   5
  -2  -5  -2 11.1460  1.6443  12
  -2  -5  -2 9.38333 2.48461   3
  -2  -5  -2 13.5973  3.0227   8
   2   5   2 11.7268  2.1829  11
   2   5   2 13.2405  2.2457   1
  -3  -5  -2 431.368  12.237   5
  -3  -5  -2 418.920  12.732  12
  -3  -5  -2 393.006  14.133   3
  -3  -5  -2 394.981  15.031   8
  -3  -5  -2 410.656  12.724   1
  -3  -5  -2 405.540  13.900   6
   3   5   2 391.243  12.565   1
   3   5   2 408.332  13.501  11
  -4  -5  -2 1085.01   32.51   3
  -4  -5  -2 1095.40   33.92   8
  -4  -5  -2 1143.71   31.47   2
  -4  -5  -2 1131.69   27.60   5
  -4  -5  -2 1156.16   31.82   6
  -4  -5  -2 1135.20   29.97   1
  -4  -5  -2 1168.77   31.86  12
   4   5   2 1155.16   30.27   1
  -5  -5  -2 373.855  13.861   2
  -5  -5  -2 373.744  14.246   7
  -5  -5  -2 368.513  14.361   3
  -5  -5  -2 373.668  13.638  12
  -5  -5  -2 365.327  13.843   6
  -5  -5  -2 360.323  12.203   1
   5   5   2 369.836  12.464   1
  -6  -5  -2 548.865  19.029   6
  -6  -5  -2 568.355  19.299  12
  -6  -5  -2 568.474  17.216   1
  -6  -5  -2 550.465  19.366   2
  -6  -5  -2 568.829  19.858   3
  -6  -5  -2 580.985  19.897   7
   6   5   2 551.164  17.445   1
  -7  -5  -2 4.88521 3.37869   7
  -7  -5  -2 7.89063 3.46261  12
  -7  -5  -2 8.39287 3.25984   3
  -7  -5  -2 4.35188 2.39734   6
  -7  -5  -2 8.22724 3.64533   2
   7   5   2 5.34740 2.48833   3
  -8  -5  -2 76.3677  7.5055   3
  -8  -5  -2 93.9369  7.0736   6
  -8  -5  -2 95.2887  9.0264   7
  -8  -5  -2 81.8927  8.4571   2
  -8  -5  -2 88.2583  7.4141  12
   8   5   2 90.5056  7.2515   3
  -9  -5  -2 11.2251  4.9685   7
  -9  -5  -2 19.8494  4.7898   3
  -9  -5  -2 14.3726  4.9893   2
  -9  -5  -2 19.8442  4.9792  12
   9   5   2 14.4718  3.9678   3
 -10  -5  -2 -4.4566  4.3326   7
 -10  -5  -2 7.30440 3.94111  12
 -10  -5  -2 -1.7141  4.2076   2
  10   5   2 6.32950 2.65389  12
 -11  -5  -2 35.3604  7.5034   2
 -11  -5  -2 38.0605  8.0181   7
 -12  -5  -2 32.0971  7.7710   2
 -12  -5  -2 39.8882  8.5728   7
 -13  -5  -2 9.57162 5.80337   2
 -14  -5  -2 6.83118 6.16950   2
 -15   6   2 2.92966 7.34208   2
 -14   6   2 -7.5312  6.3748   2
 -13   6   2 29.4898  6.8285   1
 -13   6   2 31.3182  8.8197   2
  12  -6  -2 12.1449  4.2164  12
 -12   6   2 7.42953 4.74179   1
 -12   6   2 10.4833  5.3594  12
 -12   6   2 5.29938 6.88639   2
  11  -6  -2 213.036  13.425  12
 -11   6   2 248.479  13.713   1
 -11   6   2 241.419  15.656   2
 -11   6   2 219.197  13.795  12
  10  -6  -2 173.194  11.392  12
 -10   6   2 184.551  11.824  12
 -10   6   2 170.940  12.390   2
 -10   6   2 181.678  11.284   1
   9  -6  -2 55.9418  5.0005  10
   9  -6  -2 50.5775  6.7428   8
   9  -6  -2 55.7437  6.1480  12
  -9   6   2 65.5265  8.2104  12
  -9   6   2 59.1245  8.0034   2
  -9   6   2 62.3446  7.3544   1
   8  -6  -2 30.8860  5.1287  12
   8  -6  -2 28.3377  3.7624  10
   8  -6  -2 30.5755  5.4113   8
  -8   6   2 24.5386  5.1317  12
  -8   6   2 25.0759  4.8846   2
  -8   6   2 22.4277  4.8662   1
   7  -6  -2 173.852  10.489   8
   7  -6  -2 171.470   8.258  10
   7  -6  -2 173.130   9.405  12
  -7   6   2 167.331   9.718   1
  -7   6   2 181.115  10.162  12
  -7   6   2 119.789   9.646   2
   6  -6  -2 153.137   7.656  10
   6  -6  -2 149.681   9.681   8
   6  -6  -2 149.454   8.248  12
  -6   6   2 154.700   8.954  12
  -6   6   2 143.872   8.915   1
  -6   6   2 163.805  10.883   2
   5  -6  -2 1887.04   52.57   8
   5  -6  -2 1934.07   51.95  12
   5  -6  -2 1862.37   52.13  10
  -5   6   2 1893.76   50.03  10
  -5   6   2 1895.13   49.96   1
  -5   6   2 1847.41   50.00   2
  -5   6   2 1909.16   51.72  12
  -5   6   2 1846.24   43.84  11
   4  -6  -2 582.700  18.371  12
   4  -6  -2 564.060  18.331  10
   4  -6  -2 600.338  20.333   8
  -4   6   2 587.002  18.628   1
  -4   6   2 569.763  18.262  12
  -4   6   2 573.208  15.291  11
  -4   6   2 593.126  15.153  11
   3  -6  -2 20.6888  3.1289   4
   3  -6  -2 22.8278  2.8622  10
   3  -6  -2 23.0057  4.3142   8
   3  -6  -2 23.4781  2.8847  12
  -3   6   2 21.6673  2.2489  11
  -3   6   2 24.5711  2.0842  11
  -3   6   2 21.2827  3.3948   1
  -3   6   2 29.1222  3.3352  12
   2  -6  -2 932.860  26.462  10
   2  -6  -2 951.229  25.551  12
   2  -6  -2 954.048  24.640   6
  -2   6   2 927.980  23.714  11
  -2   6   2 894.377  23.372  11
  -2   6   2 933.652  25.354  12
  -2   6   2 911.458  25.841   1
   1  -6  -2 394.770  14.138   8
   1  -6  -2 367.940  11.826   4
   1  -6  -2 392.112  11.446  12
   1  -6  -2 394.409  12.282   6
  -1   6   2 363.183  12.427   1
  -1   6   2 391.676  11.821  11
  -1   6   2 374.054  11.464  11
   0  -6  -2 107.530   5.490   6
   0  -6  -2 98.8651  6.3005   8
   0   6   2 101.261   5.143  11
   0   6   2 93.1911  5.3401   1
   0   6   2 109.028   5.015  10
  -1  -6  -2 62.5494  5.2193   8
  -1  -6  -2 61.3253  3.8783   5
  -1  -6  -2 67.4759  4.4817   6
   1   6   2 61.4907  4.3922   1
   1   6   2 67.5691  3.5761  10
   1   6   2 68.5970  4.3106  11
  -2  -6  -2 113.719   6.739   3
  -2  -6  -2 115.260   7.098   8
  -2  -6  -2 115.279   6.271   6
  -2  -6  -2 118.123   4.632  12
  -2  -6  -2 119.217   5.546   5
   2   6   2 119.205   6.131  11
   2   6   2 108.980   5.590   1
  -3  -6  -2 -1.6781  1.9221   3
  -3  -6  -2 0.16852 0.82618   5
  -3  -6  -2 -0.0420  2.3765   8
  -3  -6  -2 -0.6719  2.2427   2
  -3  -6  -2 -0.5902  1.3984  12
  -3  -6  -2 0.70358 1.42318   6
   3   6   2 -0.0912  0.8076  11
   3   6   2 -0.8285  1.3620   1
  -4  -6  -2 92.4576  6.8953   2
  -4  -6  -2 82.0974  5.4718  12
  -4  -6  -2 86.2028  6.7829   3
  -4  -6  -2 89.1579  5.0729   5
  -4  -6  -2 87.7772  7.2713   8
  -4  -6  -2 89.3713  6.0660   6
  -4  -6  -2 79.8580  5.4569   1
   4   6   2 87.9924  5.1944   1
  -5  -6  -2 693.291  19.909   1
  -5  -6  -2 662.034  22.066   7
  -5  -6  -2 625.936  22.326   3
  -5  -6  -2 683.611  22.083   6
  -5  -6  -2 709.293  21.570  12
  -5  -6  -2 675.736  21.924   2
  -5  -6  -2 683.645  18.948   5
   5   6   2 668.287  19.921   1
  -6  -6  -2 33.7724  4.8484   6
  -6  -6  -2 41.8654  5.7023   3
  -6  -6  -2 42.4083  5.1612  12
  -6  -6  -2 37.4162  5.3606   7
  -6  -6  -2 35.8651  5.2505   2
  -7  -6  -2 318.198  13.734  12
  -7  -6  -2 332.015  14.554   3
  -7  -6  -2 315.236  13.980   6
  -7  -6  -2 331.183  15.005   7
  -7  -6  -2 312.791  14.316   2
   7   6   2 313.065  14.354   3
  -8  -6  -2 69.9098  8.1013   7
  -8  -6  -2 53.9086  6.6440   6
  -8  -6  -2 63.5250  7.6867   2
  -8  -6  -2 67.9675  7.7131   3
   8   6   2 66.8189  7.0087   3
  -9  -6  -2 35.1076  6.5627   7
  -9  -6  -2 24.0262  4.8276   6
  -9  -6  -2 44.6159  7.2756   2
  -9  -6  -2 37.7957  6.2429   3
   9   6   2 41.0774  6.4420   3
 -10  -6  -2 -0.5956  3.7163   3
 -10  -6  -2 2.44079 4.36357   2
 -10  -6  -2 0.69848 4.93244   7
  10   6   2 -2.6254  2.5734   3
 -11  -6  -2 74.0144 10.0974   2
 -11  -6  -2 72.8601 10.1317   7
 -12  -6  -2 0.87342 5.78541   7
 -12  -6  -2 4.41826 5.73066   2
 -13  -6  -2 4.13412 5.92236   2
 -13  -6  -2 -1.7458  6.7928   7
 -14  -6  -2 8.92033 5.84008   2
 -15   7   2 -1.5676  7.8510   2
 -14   7   2 3.00638 7.50629   2
 -14   7   2 0.63709 4.61562   1
 -13   7   2 31.8689  9.2770   2
 -13   7   2 36.7859  7.6433   1
  12  -7  -2 47.7758  7.5321  12
 -12   7   2 47.7674  9.6286   2
 -12   7   2 55.8546  8.4504   1
 -12   7   2 53.6266  8.4378  12
  11  -7  -2 103.679   9.036  12
 -11   7   2 97.1065  9.7313  12
 -11   7   2 98.4300 11.4953   2
 -11   7   2 95.7935  9.3303   1
  10  -7  -2 26.7126  5.6335  12
 -10   7   2 31.5924  6.4924  12
 -10   7   2 33.2440  7.5119   2
 -10   7   2 29.7797  6.3788   1
   9  -7  -2 410.238  18.137  12
   9  -7  -2 424.825  18.948   8
  -9   7   2 415.791  18.290   2
  -9   7   2 425.632  18.488  12
  -9   7   2 456.251  18.277   1
   8  -7  -2 21.2999  4.3263  12
   8  -7  -2 23.3216  5.1750   8
   8  -7  -2 17.5099  3.4679  10
  -8   7   2 16.9411  4.4284   1
  -8   7   2 31.0991  5.4613  12
   7  -7  -2 15.9604  3.6530  12
   7  -7  -2 16.4300  4.5522   8
   7  -7  -2 9.40037 2.80371  10
  -7   7   2 12.5025  3.9910   1
  -7   7   2 16.6849  5.3914   2
  -7   7   2 15.4381  4.3423  12
   6  -7  -2 253.697  13.053   8
   6  -7  -2 245.359  10.745  10
   6  -7  -2 256.065  11.470  12
   6  -7  -2 246.847  11.123   4
  -6   7   2 241.475  11.890   1
  -6   7   2 264.525  12.015  12
   5  -7  -2 501.320  19.526   8
   5  -7  -2 505.485  17.492  10
   5  -7  -2 531.903  17.045   4
   5  -7  -2 532.353  17.816  12
  -5   7   2 511.859  13.914  11
  -5   7   2 499.048  17.910   1
  -5   7   2 530.805  13.617  11
  -5   7   2 538.655  18.035  12
   4  -7  -2 194.398   8.664  10
   4  -7  -2 201.773   8.589  12
   4  -7  -2 197.227   9.487   4
   4  -7  -2 171.124   9.932   8
  -4   7   2 187.866   8.992  12
  -4   7   2 183.341   6.786  11
  -4   7   2 184.383   9.680   1
  -4   7   2 186.334   6.500  11
   3  -7  -2 1779.99   48.30  10
   3  -7  -2 1787.15   47.03  12
   3  -7  -2 1759.87   48.68   8
   3  -7  -2 1726.42   44.89   4
   3  -7  -2 1768.15   43.58   6
  -3   7   2 1791.31   42.01  11
  -3   7   2 1650.95   41.61  11
  -3   7   2 1748.13   46.76  12
   2  -7  -2 19.1288  4.4921   2
   2  -7  -2 16.6505  2.4444   6
   2  -7  -2 15.8039  3.9223   8
   2  -7  -2 19.3474  2.5258  12
  -2   7   2 17.0522  3.2114   1
  -2   7   2 16.3464  2.3557  11
  -2   7   2 16.2007  2.3510  11
   1  -7  -2 2.10166 2.08106   4
   1  -7  -2 3.27213 3.14251   2
   1  -7  -2 2.64338 1.61722  12
   1  -7  -2 0.61707 2.34467   8
   1  -7  -2 -0.4116  1.7770   3
   1  -7  -2 0.92963 1.14988   6
  -1   7   2 0.74232 1.29841  11
  -1   7   2 1.41889 1.66844   1
  -1   7   2 1.56683 1.09520  11
   0  -7  -2 8.66264 3.06325   2
   0  -7  -2 7.35676 3.14909   8
   0  -7  -2 5.22604 1.81571   6
   0  -7  -2 11.1205  2.8034   3
   0  -7  -2 7.82262 1.83138   4
   0   7   2 6.60605 2.23142   1
   0   7   2 2.50684 1.24292  11
  -1  -7  -2 165.288   9.095   8
  -1  -7  -2 165.548   8.290   2
  -1  -7  -2 182.508   7.384   5
  -1  -7  -2 190.553   8.390   6
  -1  -7  -2 172.719   8.822   3
   1   7   2 166.121   7.594   1
   1   7   2 173.430   7.807  11
   1   7   2 194.652   7.150  10
  -2  -7  -2 82.2339  6.6997   8
  -2  -7  -2 86.3688  4.0738  12
  -2  -7  -2 95.7018  6.7005   2
  -2  -7  -2 84.9958  4.9442   5
  -2  -7  -2 80.0511  6.8481   3
  -2  -7  -2 83.3959  5.7350   6
   2   7   2 86.3135  5.5853   1
  -3  -7  -2 3.04902 2.74554   2
  -3  -7  -2 11.1860  3.9244   8
  -3  -7  -2 7.69366 2.55678   6
  -3  -7  -2 -1.4591  2.7523   3
  -3  -7  -2 6.86395 1.97705  12
  -3  -7  -2 5.55717 1.83215   5
   3   7   2 4.73764 2.15935   1
  -4  -7  -2 16.3749  4.0697   2
  -4  -7  -2 12.7264  3.9835   3
  -4  -7  -2 17.0683  3.1203  12
  -4  -7  -2 9.19778 2.83355   6
  -4  -7  -2 13.4505  2.5274   5
  -4  -7  -2 18.3978  4.6910   8
   4   7   2 18.5409  2.9860   1
  -5  -7  -2 13.1515  2.7348   5
  -5  -7  -2 13.2067  3.8984   2
  -5  -7  -2 17.5032  4.2632   3
  -5  -7  -2 11.2952  3.1234   6
  -5  -7  -2 12.4224  3.7176   7
   5   7   2 14.3070  3.6355   3
  -6  -7  -2 147.882   9.073   6
  -6  -7  -2 150.156   9.794   2
  -6  -7  -2 147.227   9.799   7
  -6  -7  -2 143.222   9.434   3
   6   7   2 155.861   9.649   3
  -7  -7  -2 708.877  24.483   7
  -7  -7  -2 698.724  24.221   6
  -7  -7  -2 734.865  24.893   3
  -7  -7  -2 665.306  23.942   2
   7   7   2 680.719  24.793   3
  -8  -7  -2 -1.0454  1.8050   6
  -8  -7  -2 2.17311 3.68033   2
  -8  -7  -2 1.46550 3.36107   3
  -8  -7  -2 1.03506 3.45548   7
   8   7   2 -2.5490  2.2782   3
  -9  -7  -2 120.475  10.554   2
  -9  -7  -2 118.604  10.934   7
  -9  -7  -2 100.416   8.436   6
  -9  -7  -2 121.231   9.725   3
   9   7   2 110.041   9.250   3
 -10  -7  -2 29.0843  6.7597   7
 -10  -7  -2 22.0208  6.5644   2
 -10  -7  -2 33.7545  6.5084   3
  10   7   2 26.8662  6.0672   3
 -11  -7  -2 83.1724 10.8296   7
 -11  -7  -2 105.074  11.910   2
 -12  -7  -2 1.81205 4.89876   2
 -12  -7  -2 5.83643 5.79731   7
 -13  -7  -2 75.7804 10.7947   2
 -13  -7  -2 76.3892 11.7486   7
 -14   8   2 80.4120 12.6341   2
 -14   8   2 83.3112 10.8351   1
 -13   8   2 11.4647  5.9596   1
 -13   8   2 9.62567 8.20112   2
 -12   8   2 -5.4194  3.9477  12
 -12   8   2 -0.3613  4.2638   1
 -12   8   2 -7.9103  6.4661   2
  11  -8  -2 52.1976  7.6141  12
 -11   8   2 64.5398 10.6332   2
 -11   8   2 59.5644  9.1057  12
 -11   8   2 54.3678  8.5273   1
  10  -8  -2 142.277  10.003  12
 -10   8   2 144.471  10.832  12
 -10   8   2 142.539  10.742   1
 -10   8   2 123.199  13.338   2
   9  -8  -2 38.1383  6.0459  12
   9  -8  -2 35.6257  6.4736   8
  -9   8   2 37.5134  6.6567  12
  -9   8   2 49.7370  7.6642   1
   8  -8  -2 12.6910  3.6761  12
   8  -8  -2 10.3516  4.7538   8
   8  -8  -2 10.2826  3.0177  10
  -8   8   2 8.27127 3.99997   1
  -8   8   2 13.7908  4.6183  12
   7  -8  -2 147.736  10.159   8
   7  -8  -2 143.181   8.769   4
   7  -8  -2 145.521   8.651  12
   7  -8  -2 139.211   7.899  10
  -7   8   2 150.105   9.317  12
  -7   8   2 136.193   9.244   1
   6  -8  -2 3.86558 3.35326   4
   6  -8  -2 3.38232 2.42786  10
   6  -8  -2 4.77451 4.29781   8
   6  -8  -2 -0.0352  1.9058  12
  -6   8   2 4.24755 3.30550  12
  -6   8   2 0.85965 2.77519   1
   5  -8  -2 22.1004  3.9094  12
   5  -8  -2 18.9105  4.4919   4
   5  -8  -2 13.7552  5.1542   8
   5  -8  -2 22.8145  3.9132  10
  -5   8   2 20.6057  4.7339   1
  -5   8   2 24.9645  4.6579  12
   4  -8  -2 891.681  26.646  12
   4  -8  -2 919.258  25.926   4
   4  -8  -2 863.782  28.574   8
   4  -8  -2 895.644  27.068  10
  -4   8   2 887.721  26.946   1
  -4   8   2 918.668  26.662  12
  -4   8   2 912.290  22.808  11
  -4   8   2 818.218  22.604  11
   3  -8  -2 43.1988  6.2075   8
   3  -8  -2 43.8874  4.0342  12
   3  -8  -2 45.0028  4.2981  10
   3  -8  -2 55.7754  5.5143   4
   3  -8  -2 48.8179  3.6667   6
   3  -8  -2 51.9692  7.1656   2
  -3   8   2 47.5580  3.5716  11
  -3   8   2 41.2336  5.1872   1
  -3   8   2 50.7237  3.3709  11
   2  -8  -2 1009.21   28.96   3
   2  -8  -2 1004.06   30.83   2
   2  -8  -2 1029.04   28.61  12
   2  -8  -2 988.246  27.919   4
   2  -8  -2 1047.74   27.81   6
   2  -8  -2 1052.05   31.43   8
  -2   8   2 968.245  26.187  11
  -2   8   2 1037.58   26.74  11
  -2   8   2 1051.13   29.31   3
  -2   8   2 999.964  29.061   1
   1  -8  -2 682.876  20.049   4
   1  -8  -2 727.155  20.980   6
   1  -8  -2 664.377  22.470   2
   1  -8  -2 717.539  21.829   3
   1  -8  -2 692.528  19.880  12
  -1   8   2 680.896  19.565  11
  -1   8   2 708.507  21.939   3
  -1   8   2 746.498  20.338  11
  -1   8   2 730.241  21.642   1
   0  -8  -2 41.3049  3.9326   6
   0  -8  -2 40.4042  5.2200   2
   0  -8  -2 45.3225  5.0625   3
   0  -8  -2 46.4875  6.0932   8
   0  -8  -2 38.9151  4.2265   4
   0   8   2 37.3860  4.7426   3
   0   8   2 42.2143  3.7399  11
   0   8   2 45.2189  4.9369   1
  -1  -8  -2 -1.2108  2.8346   8
  -1  -8  -2 7.43818 3.19229   2
  -1  -8  -2 2.39262 1.66549   6
  -1  -8  -2 1.28387 2.55423   3
  -1  -8  -2 5.46108 1.89111   5
   1   8   2 2.75490 2.10208   3
   1   8   2 6.00251 2.50775   1
  -2  -8  -2 90.3927  7.4100   8
  -2  -8  -2 75.4435  6.7167   2
  -2  -8  -2 74.2978  5.7110   6
  -2  -8  -2 68.9895  4.7391   5
  -2  -8  -2 63.1750  6.4790   3
   2   8   2 72.9467  5.3649   1
  -3  -8  -2 124.163   7.577   6
  -3  -8  -2 107.971   6.149   5
  -3  -8  -2 116.569   8.374   2
  -3  -8  -2 126.868   8.976   8
  -3  -8  -2 105.465   8.806   3
   3   8   2 113.212   6.598   1
   3   8   2 112.986   7.993   3
  -4  -8  -2 11.2545  3.0642   6
  -4  -8  -2 10.2887  3.5837   2
  -4  -8  -2 10.3535  2.4973   5
  -4  -8  -2 8.27416 4.12354   8
  -4  -8  -2 7.53182 3.66858   3
   4   8   2 7.67588 3.11216   3
   4   8   2 12.6170  2.7891   1
  -5  -8  -2 -3.5727  2.4233   2
  -5  -8  -2 -2.6894  2.6554   3
  -5  -8  -2 1.05748 1.99933   6
   5   8   2 0.22881 1.01636   3
  -6  -8  -2 401.713  16.707   2
  -6  -8  -2 404.979  16.935   6
  -6  -8  -2 434.778  17.625   3
  -6  -8  -2 406.329  16.846   7
   6   8   2 416.710  17.555   3
  -7  -8  -2 82.8082  7.4762   6
  -7  -8  -2 80.1733  8.6731   7
  -7  -8  -2 108.494   9.441   3
  -7  -8  -2 93.6291  9.0412   2
   7   8   2 86.1486  8.2022   3
  -8  -8  -2 65.3019  8.2923   2
  -8  -8  -2 73.9627  8.6901   3
  -8  -8  -2 69.1609  8.5557   7
  -8  -8  -2 61.4025  7.7069   6
   8   8   2 77.0631  7.7444   3
  -9  -8  -2 9.93704 4.84661   3
  -9  -8  -2 4.11943 3.18705   6
  -9  -8  -2 4.92733 4.68668   2
  -9  -8  -2 15.9488  5.4343   7
   9   8   2 12.1291  4.5765   3
 -10  -8  -2 46.1810  8.1456   7
 -10  -8  -2 41.6327  7.3828   3
 -10  -8  -2 41.3828  7.8968   2
  10   8   2 40.0312  7.1685   3
 -11  -8  -2 9.46317 5.59725   2
 -11  -8  -2 1.75289 5.33035   7
  11   8   2 0.27227 3.67258   3
 -12  -8  -2 134.726  12.557   2
 -13  -8  -2 47.6477  9.0800   2
 -14   9   2 5.95266 4.95550   1
 -13   9   2 51.1238  8.7241   1
 -12   9   2 144.178  11.756   1
  11  -9  -2 53.5294  7.5892  12
 -11   9   2 42.7716  7.6645   1
 -11   9   2 62.4589  8.8576  12
  10  -9  -2 15.2718  3.9839  12
 -10   9   2 23.2508  5.8580  12
 -10   9   2 8.36722 4.71287   1
   9  -9  -2 18.6237  4.2382  12
  -9   9   2 15.1461  5.2015  12
  -9   9   2 9.38130 4.73146   1
   8  -9  -2 238.582  12.626  12
   8  -9  -2 257.441  14.828   8
  -8   9   2 266.307  13.690  12
  -8   9   2 256.065  13.678   1
   7  -9  -2 206.388  10.847   4
   7  -9  -2 195.794  10.492  12
   7  -9  -2 183.405   9.751  10
   7  -9  -2 196.079  12.183   8
  -7   9   2 192.556  11.275   1
  -7   9   2 190.041  10.953  12
   6  -9  -2 10.6913  3.8538   4
   6  -9  -2 6.66290 2.66875  12
   6  -9  -2 15.6414  5.2288   8
   6  -9  -2 8.95196 2.82490  10
  -6   9   2 18.7559  4.6107   1
  -6   9   2 13.8002  4.0310  12
   5  -9  -2 85.9789  6.3625  12
   5  -9  -2 93.9266  7.7820   4
   5  -9  -2 73.2727  7.4063   8
   5  -9  -2 86.0050  6.1665  10
  -5   9   2 66.8000  7.1361   1
  -5   9   2 87.2047  7.2523  12
   4  -9  -2 340.197  12.696  12
   4  -9  -2 307.831  12.402  10
   4  -9  -2 325.456  14.996   8
   4  -9  -2 308.325  16.662   2
   4  -9  -2 322.915  13.243   4
   3  -9  -2 96.4221  9.6850   2
   3  -9  -2 97.9075  6.1205  12
   3  -9  -2 102.159   5.525   6
   3  -9  -2 97.0565  7.9725   8
   3  -9  -2 88.2114  6.8906   3
   3  -9  -2 96.8091  6.1863  10
  -3   9   2 91.7316  5.2299  11
  -3   9   2 93.3936  6.1160   3
  -3   9   2 95.3482  7.5776   1
  -3   9   2 95.8435  5.0539  11
   2  -9  -2 1131.72   30.84   4
   2  -9  -2 1104.18   33.93   2
   2  -9  -2 1088.69   34.19   8
   2  -9  -2 1130.80   30.65   6
   2  -9  -2 1121.73   32.01   3
  -2   9   2 1149.70   29.50  11
  -2   9   2 1151.42   32.37   3
  -2   9   2 1046.11   28.76  11
  -2   9   2 1122.20   32.09   1
   1  -9  -2 156.076  10.913   2
   1  -9  -2 165.349   8.370   4
   1  -9  -2 178.085   9.013   3
   1  -9  -2 183.960   8.409   6
  -1   9   2 176.034   7.826  11
  -1   9   2 174.309   7.753  11
  -1   9   2 175.405   8.777   1
  -1   9   2 176.667   8.603   3
   0  -9  -2 546.751  17.832   6
   0  -9  -2 523.857  14.522   4
   0  -9  -2 538.879  18.389   3
   0  -9  -2 518.073  18.537   2
   0  -9  -2 546.020  20.070   8
   0   9   2 496.505  17.053   1
   0   9   2 550.857  18.583   3
  -1  -9  -2 5.90189 2.10032   5
  -1  -9  -2 6.04083 3.93902   8
  -1  -9  -2 8.18291 3.72114   2
  -1  -9  -2 4.66478 2.06859   6
  -1  -9  -2 4.75464 3.37630   3
   1   9   2 7.19810 2.75981   1
   1   9   2 4.00632 2.28522   3
  -2  -9  -2 274.137  12.053   6
  -2  -9  -2 285.073  13.782   8
  -2  -9  -2 266.037  10.553   5
  -2  -9  -2 272.957  12.139   2
   2   9   2 263.475  10.761   1
   2   9   2 284.360  12.772   3
  -3  -9  -2 77.0109  6.4919   6
  -3  -9  -2 79.1162  7.5987   2
  -3  -9  -2 65.0664  6.8886   8
  -3  -9  -2 68.3591  7.3931   3
   3   9   2 72.3870  5.6767   1
   3   9   2 68.2661  6.4154   3
  -4  -9  -2 279.844  13.037   6
  -4  -9  -2 268.783  14.280   8
  -4  -9  -2 293.736  13.817   3
  -4  -9  -2 300.160  13.152   2
   4   9   2 273.223  13.406   3
  -5  -9  -2 0.47213 3.18632   3
  -5  -9  -2 7.75284 3.89717   8
  -5  -9  -2 5.66395 2.91477   6
  -5  -9  -2 2.87050 3.37130   2
   5   9   2 1.42362 2.56815   3
  -6  -9  -2 21.0904  5.2883   2
  -6  -9  -2 13.8469  4.0219   6
  -6  -9  -2 12.2312  4.7042   7
  -6  -9  -2 18.9276  5.3284   3
   6   9   2 12.6057  4.1390   3
  -7  -9  -2 11.2039  4.7028   3
  -7  -9  -2 8.93215 4.36170   7
  -7  -9  -2 13.1867  4.5894   2
  -7  -9  -2 8.99221 3.66040   6
   7   9   2 13.4188  4.3619   3
  -8  -9  -2 58.9525  8.1723   2
  -8  -9  -2 55.2183  7.4998   6
  -8  -9  -2 62.8541  8.6637   3
  -8  -9  -2 69.8148  8.6919   7
   8   9   2 58.3474  8.4033   3
  -9  -9  -2 10.2479  5.3673   7
  -9  -9  -2 14.5504  5.3936   3
  -9  -9  -2 12.0563  5.5124   2
  -9  -9  -2 8.98688 4.24782   6
   9   9   2 7.77780 4.56729   3
 -10  -9  -2 15.5434  6.0081   7
 -10  -9  -2 20.2887  6.7855   2
 -10  -9  -2 12.1590  5.4394   3
  10   9   2 17.0197  5.5018   3
 -11  -9  -2 17.2254  5.8728   3
 -11  -9  -2 5.83448 5.15102   2
  11   9   2 8.63095 5.24679   3
 -12  -9  -2 71.4801 10.4713   2
 -14  10   2 1.47549 4.97036   1
 -13  10   2 56.4865  9.3239   1
 -12  10   2 70.7100 10.1243   1
  11 -10  -2 71.6246  7.1822  12
 -11  10   2 46.0393  8.3180   1
 -11  10   2 71.0905  9.7407  12
  10 -10  -2 101.799   8.757  12
 -10  10   2 118.078  10.680  12
 -10  10   2 103.553   9.803   1
   9 -10  -2 11.6284  3.5394  12
  -9  10   2 32.6519  6.4124  12
  -9  10   2 17.7964  5.7839   1
   8 -10  -2 21.1948  5.1039   4
   8 -10  -2 28.5875  4.9291  12
  -8  10   2 30.6868  6.4228   1
  -8  10   2 36.7234  6.4545  12
   7 -10  -2 5.94540 3.10834  10
   7 -10  -2 10.2890  4.5071   4
   7 -10  -2 1.25957 4.57425   8
   7 -10  -2 12.4065  3.4820  12
  -7  10   2 1.43111 4.39095  12
  -7  10   2 17.0296  5.3727   1
   6 -10  -2 29.4600  4.5479  10
   6 -10  -2 26.6490  4.4241  12
   6 -10  -2 34.8382  5.7096   4
   6 -10  -2 35.5628  6.4730   8
  -6  10   2 30.7823  5.6971   1
  -6  10   2 30.8142  5.8131  12
   5 -10  -2 2.19194 5.01626   2
   5 -10  -2 9.45204 2.57409  12
   5 -10  -2 5.31569 3.54382   4
   5 -10  -2 -2.6181  3.8092   8
   5 -10  -2 2.21661 2.21483  10
  -5  10   2 5.03851 3.20556   1
   4 -10  -2 40.6140  7.4781   2
   4 -10  -2 41.0981  4.5006  10
   4 -10  -2 40.6699  6.3952   8
   4 -10  -2 43.4289  5.5391   4
  -4  10   2 47.5702  6.2949   1
   3 -10  -2 443.362  18.421   8
   3 -10  -2 450.506  16.181   4
   3 -10  -2 470.732  15.911   3
   3 -10  -2 474.363  15.224   6
   3 -10  -2 440.117  19.658   2
  -3  10   2 457.217  17.125   1
  -3  10   2 468.276  15.989   3
  -3  10   2 427.397  13.984  11
   2 -10  -2 180.288   8.291   6
   2 -10  -2 176.173   9.452   3
   2 -10  -2 175.554   9.786   4
   2 -10  -2 165.484  12.580   2
   2 -10  -2 176.577  10.861   8
  -2  10   2 173.649   8.891   3
  -2  10   2 162.319   7.736  11
  -2  10   2 171.996   9.603   1
  -2  10   2 168.514   7.686  11
   1 -10  -2 724.607  21.998   6
   1 -10  -2 684.297  22.526   3
   1 -10  -2 675.597  23.618   2
   1 -10  -2 690.235  20.375   4
  -1  10   2 721.336  23.010   3
  -1  10   2 668.427  21.938   1
  -1  10   2 683.140  20.438  11
   0 -10  -2 332.307   9.924   4
   0 -10  -2 354.063  14.999   2
   0 -10  -2 335.689  14.229   3
   0 -10  -2 349.996  13.646   6
   0 -10  -2 339.578  15.581   8
   0  10   2 340.532  14.129   3
   0  10   2 345.766  13.516   1
  -1 -10  -2 137.085   9.684   8
  -1 -10  -2 131.895   8.952   3
  -1 -10  -2 132.999   8.016   6
  -1 -10  -2 120.605   8.877   2
   1  10   2 138.740   7.943   1
   1  10   2 120.739   8.188   3
  -2 -10  -2 1.67373 2.88256   2
  -2 -10  -2 -0.3147  1.4445   3
  -2 -10  -2 0.57435 3.56220   8
  -2 -10  -2 1.14432 1.68986   6
   2  10   2 0.98683 2.06852   3
   2  10   2 1.33215 2.15352   1
  -3 -10  -2 166.458  10.397   3
  -3 -10  -2 169.597  10.984   8
  -3 -10  -2 153.417   9.272   6
  -3 -10  -2 161.838   9.617   2
   3  10   2 149.190   9.573   3
  -4 -10  -2 67.4243  8.4639   8
  -4 -10  -2 70.7503  7.9776   3
  -4 -10  -2 62.8963  7.2438   2
  -4 -10  -2 58.5996  7.0920   6
   4  10   2 61.0489  7.5497   3
  -5 -10  -2 77.4744  8.4795   2
  -5 -10  -2 66.0297  8.1868   3
  -5 -10  -2 64.1740  6.7290   6
   5  10   2 64.2275  8.2413   3
  -6 -10  -2 33.2285  6.5668   3
  -6 -10  -2 43.2961  6.7549   2
  -6 -10  -2 49.6392  7.0082   7
  -6 -10  -2 37.7735  6.0275   6
  -7 -10  -2 18.2346  5.4660   3
  -7 -10  -2 15.8398  5.0424   2
  -7 -10  -2 4.38673 4.10583   7
  -7 -10  -2 8.62661 3.83792   6
   7  10   2 13.3197  4.8258   3
  -8 -10  -2 44.0516  7.7920   2
  -8 -10  -2 36.5440  6.8404   7
  -8 -10  -2 43.0445  7.5521   3
  -8 -10  -2 44.3772  7.1830   6
   8  10   2 50.0772  8.2987   3
  -9 -10  -2 -3.3122  2.7395   6
  -9 -10  -2 -6.9077  4.0147   3
  -9 -10  -2 -0.6016  4.7077   2
   9  10   2 1.90109 3.70314   3
 -10 -10  -2 5.84394 5.26553   3
 -10 -10  -2 12.8824  6.2589   2
  10  10   2 23.8428  6.6389   3
 -11 -10  -2 -5.4077  4.1998   3
 -11 -10  -2 3.95262 5.18977   2
  11  10   2 1.76950 3.78979   3
 -12 -10  -2 1.80619 5.02762   2
 -14  11   2 -0.6957  3.9554   1
 -13  11   2 23.1808  6.6427   1
 -12  11   2 23.7660  6.6966   1
  11 -11  -2 185.811  11.895  12
 -11  11   2 167.751  13.488  12
 -11  11   2 195.410  13.731   1
  10 -11  -2 22.5901  3.8909  12
 -10  11   2 14.5271  5.4814   1
 -10  11   2 9.31809 6.21972  12
   9 -11  -2 38.1596  5.7999  12
  -9  11   2 38.0074  7.6219  12
  -9  11   2 34.4808  6.9094   1
   8 -11  -2 11.0744  4.9179   4
  -8  11   2 11.0935  4.9824   1
   7 -11  -2 -0.6304  3.9400   4
  -7  11   2 -5.1079  3.1085   1
   6 -11  -2 28.9128  5.5256   4
   6 -11  -2 21.1290  6.1866   8
   6 -11  -2 13.8878  7.1617   2
   6 -11  -2 23.0274  4.3896  10
  -6  11   2 21.9618  5.7216   1
   5 -11  -2 15.0932  3.5204  10
   5 -11  -2 11.6022  5.1395   8
   5 -11  -2 9.87826 6.27438   2
   5 -11  -2 14.7141  4.5585   4
   4 -11  -2 -3.6775  3.4311   8
   4 -11  -2 2.24231 3.45685   4
   4 -11  -2 0.57298 4.97362   2
   4 -11  -2 -1.1528  2.2501  10
  -4  11   2 1.77751 3.11089   1
   3 -11  -2 195.157   8.743   6
   3 -11  -2 171.948   9.752   4
   3 -11  -2 192.604   9.472   3
   3 -11  -2 195.230  13.645   2
   3 -11  -2 166.751  10.914   8
  -3  11   2 186.630  10.476   1
   2 -11  -2 -0.6970  4.4159   2
   2 -11  -2 1.96532 3.01664   4
   2 -11  -2 2.55021 1.95206   6
   2 -11  -2 -1.3442  3.6367   8
   2 -11  -2 -0.2147  2.5186   3
  -2  11   2 -1.4987  1.6654   3
  -2  11   2 5.13643 3.05628   1
  -2  11   2 -0.3548  1.5608  11
   1 -11  -2 775.408  24.795   3
   1 -11  -2 734.144  25.089   2
   1 -11  -2 759.229  23.874   6
   1 -11  -2 749.109  21.421   4
  -1  11   2 740.005  22.167  11
  -1  11   2 747.669  24.896   3
  -1  11   2 747.064  23.994   1
   0 -11  -2 69.2046  7.2030   3
   0 -11  -2 78.4865  7.9159   2
   0 -11  -2 83.5330  6.4070   6
   0  11   2 65.1935  6.3258   1
   0  11   2 65.6885  6.4973   3
  -1 -11  -2 45.9530  6.2050   3
  -1 -11  -2 48.2167  5.1723   6
  -1 -11  -2 45.1630  6.1748   2
  -1 -11  -2 50.1091  7.2072   8
   1  11   2 50.3170  5.6072   1
   1  11   2 50.7187  5.7285   3
  -2 -11  -2 2.42700 3.56513   8
  -2 -11  -2 -1.4565  3.0190   2
  -2 -11  -2 -0.0426  1.8313   6
  -2 -11  -2 1.03904 2.95184   3
   2  11   2 -1.7802  1.8026   3
   2  11   2 6.16776 2.92307   1
  -3 -11  -2 151.798   9.792   2
  -3 -11  -2 131.033   9.452   3
  -3 -11  -2 136.824   9.106   6
   3  11   2 141.447   9.698   3
  -4 -11  -2 3.65731 3.88424   2
  -4 -11  -2 1.46998 2.63170   6
  -4 -11  -2 7.48672 4.09215   3
   4  11   2 3.70134 3.31451   3
  -5 -11  -2 440.588  19.229   6
  -5 -11  -2 457.260  19.837   3
  -5 -11  -2 474.492  18.978   2
   5  11   2 459.371  20.182   3
  -6 -11  -2 27.5511  6.3429   3
  -6 -11  -2 26.1242  5.4304   6
  -6 -11  -2 39.5270  6.9699   2
   6  11   2 30.6630  6.4778   3
  -7 -11  -2 23.7216  6.2797   2
  -7 -11  -2 19.0686  6.2420   3
  -7 -11  -2 16.1670  4.9265   6
   7  11   2 13.3695  4.9365   3
  -8 -11  -2 1.44709 4.76517   3
  -8 -11  -2 0.01307 3.06553   6
  -8 -11  -2 2.74078 4.42357   2
   8  11   2 -6.1808  2.7071   3
  -9 -11  -2 4.28301 4.70943   2
  -9 -11  -2 7.14679 5.21968   3
  -9 -11  -2 -1.4126  3.1941   6
   9  11   2 -7.5909  2.8870   3
 -10 -11  -2 9.54234 5.48658   3
 -10 -11  -2 12.8341  6.0205   2
  10  11   2 0.29090 3.75860   3
 -11 -11  -2 0.01789 5.18560   3
 -11 -11  -2 6.40936 4.91340   2
  11  11   2 -1.7714  3.5855   3
 -13  12   2 2.51425 4.70601   1
 -12  12   2 24.8533  6.7262   1
 -11  12   2 27.3685  7.4443   1
 -10  12   2 63.1892  9.2315   1
   9 -12  -2 250.709  14.225   4
  -9  12   2 234.500  14.563   1
   8 -12  -2 3.83520 4.88801   4
  -8  12   2 -6.2733  3.4635   1
   7 -12  -2 49.4454  9.5830   2
   7 -12  -2 46.2253  7.0751   4
  -7  12   2 46.1253  7.5528   1
   6 -12  -2 29.7232  5.8091   4
   6 -12  -2 21.7522  4.4144  10
   6 -12  -2 33.8336  8.9019   2
  -6  12   2 35.1523  6.3268   1
   5 -12  -2 -1.8671  4.3373   4
   5 -12  -2 1.49625 6.10714   2
  -5  12   2 4.50005 4.16937   1
   4 -12  -2 52.8699  8.8725   2
   4 -12  -2 30.8770  6.3492   8
   4 -12  -2 51.1877  6.5752   4
  -4  12   2 35.8540  6.2649   1
   3 -12  -2 14.2105  5.2504   8
   3 -12  -2 6.15371 5.57291   2
   3 -12  -2 20.6041  4.6459   4
  -3  12   2 18.3411  4.8632   1
   2 -12  -2 58.3009  5.9960   4
   2 -12  -2 48.5698  5.9295   3
   2 -12  -2 48.9464  7.3646   8
   2 -12  -2 54.3029  7.8778   2
   2 -12  -2 42.6840  5.2876   6
  -2  12   2 47.8673  5.9433   3
  -2  12   2 48.7328  6.3011   1
   1 -12  -2 90.5561  6.6548   6
   1 -12  -2 74.9047  8.4640   2
   1 -12  -2 92.3148  6.2152   4
   1 -12  -2 81.7297  7.5571   3
   1 -12  -2 86.8224  8.0913   8
  -1  12   2 95.5981  7.7468   1
  -1  12   2 90.8244  7.2643   3
   0 -12  -2 18.9153  4.6804   3
   0 -12  -2 15.0476  3.6123   6
   0 -12  -2 14.2532  4.7304   2
   0  12   2 10.4058  3.5114   3
   0  12   2 18.6941  4.1415   1
  -1 -12  -2 210.064  11.956   3
  -1 -12  -2 196.848  10.864   6
  -1 -12  -2 186.398  11.411   2
   1  12   2 203.066  11.565   3
   1  12   2 193.535   9.941   1
  -2 -12  -2 1.64695 3.72947   2
  -2 -12  -2 2.27722 2.47474   6
  -2 -12  -2 5.05549 3.98772   3
   2  12   2 -1.1401  2.5956   3
  -3 -12  -2 70.2781  8.5594   3
  -3 -12  -2 67.2745  7.8424   2
  -3 -12  -2 64.5156  6.7638   6
   3  12   2 73.4770  9.0073   3
  -4 -12  -2 254.061  14.281   3
  -4 -12  -2 219.171  12.894   6
  -4 -12  -2 253.329  13.420   2
   4  12   2 259.580  14.338   3
  -5 -12  -2 170.310  11.646   2
  -5 -12  -2 152.450  10.785   6
  -5 -12  -2 160.137  11.713   3
   5  12   2 178.810  12.080   3
  -6 -12  -2 57.6543  8.9122   3
  -6 -12  -2 50.2621  7.7940   6
  -6 -12  -2 55.7611  8.3857   2
   6  12   2 65.2236  9.4957   3
  -7 -12  -2 134.518  11.885   2
  -7 -12  -2 139.625  11.583   3
  -7 -12  -2 131.140  10.626   6
  -8 -12  -2 10.7770  5.7555   3
  -8 -12  -2 13.5617  5.1690   6
  -8 -12  -2 20.6708  6.3879   2
   8  12   2 24.4375  6.2316   3
  -9 -12  -2 4.57523 5.00935   2
  -9 -12  -2 -0.5296  4.5881   3
   9  12   2 0.52373 3.99338   3
 -10 -12  -2 -0.3029  5.1362   3
  10  12   2 3.27436 5.07897   3
 -11 -12  -2 2.01369 5.97711   3
  11  12   2 -4.5946  3.8300   3
 -13  13   2 7.84571 5.47003   1
 -12  13   2 16.6211  6.4332   1
 -11  13   2 3.79006 4.76233   1
  10 -13  -2 196.357  13.752   4
 -10  13   2 179.469  13.399   1
   9 -13  -2 29.7896  7.3597   4
   9 -13  -2 24.3642  9.7579   2
  -9  13   2 28.0726  7.0288   1
   8 -13  -2 67.5980 11.9709   2
   8 -13  -2 76.3747  9.3758   4
  -8  13   2 70.1666  9.4139   1
   7 -13  -2 20.7417  8.8727   2
   7 -13  -2 34.8975  6.6535   4
  -7  13   2 24.3209  6.0028   1
   6 -13  -2 49.0007 10.0795   2
   6 -13  -2 68.1444  8.1811   4
   5 -13  -2 15.5630  7.4090   2
  -5  13   2 15.9309  5.1036   1
   4 -13  -2 121.545   9.907   4
   4 -13  -2 135.288  13.941   2
  -4  13   2 140.721  10.076   1
   3 -13  -2 107.988   8.973   4
   3 -13  -2 117.605  11.859   2
  -3  13   2 118.787   9.199   1
   2 -13  -2 0.39510 1.82180   6
   2 -13  -2 1.53851 3.33687   3
   2 -13  -2 -0.4531  4.8093   2
   2 -13  -2 -2.7412  3.0320   4
  -2  13   2 1.70789 2.81995   3
  -2  13   2 -3.8484  3.1842   1
   1 -13  -2 -1.7115  1.8712   6
   1 -13  -2 3.20886 2.38959   4
   1 -13  -2 -1.2074  4.2315   2
   1 -13  -2 0.66024 3.49307   3
  -1  13   2 1.44177 3.17497   1
  -1  13   2 0.35676 2.61077   3
   0 -13  -2 158.689  10.560   3
   0 -13  -2 142.932   9.118   6
   0 -13  -2 147.622  11.035   2
   0  13   2 146.753   9.423   1
   0  13   2 132.126   9.770   3
  -1 -13  -2 135.288   9.191   6
  -1 -13  -2 127.250  10.251   2
  -1 -13  -2 132.190  10.372   3
   1  13   2 133.627   9.980   3
   1  13   2 133.291   8.686   1
  -2 -13  -2 5.98777 4.36801   3
  -2 -13  -2 7.39604 3.67487   6
  -2 -13  -2 0.12070 3.75580   2
   2  13   2 7.38251 3.80242   3
  -3 -13  -2 10.4154  3.7118   6
  -3 -13  -2 16.9074  5.1327   2
  -3 -13  -2 12.3623  4.7600   3
   3  13   2 8.41834 4.27481   3
  -4 -13  -2 71.4133  8.6089   2
  -4 -13  -2 68.3224  8.9541   3
  -4 -13  -2 67.9916  8.3411   6
   4  13   2 56.9773  8.5580   3
  -5 -13  -2 1.83039 3.11910   6
  -5 -13  -2 3.64746 4.73768   2
  -5 -13  -2 2.39109 4.91752   3
   5  13   2 4.68863 4.34479   3
  -6 -13  -2 180.320  12.547   6
  -6 -13  -2 201.144  13.880   3
  -6 -13  -2 170.101  12.804   2
   6  13   2 201.182  13.609   3
  -7 -13  -2 95.5299 10.7336   3
  -7 -13  -2 83.3706 10.1962   6
  -7 -13  -2 91.7864 10.9530   2
   7  13   2 86.2618  9.6957   3
  -8 -13  -2 70.9168  9.9578   2
  -8 -13  -2 80.8422 10.9630   3
   8  13   2 72.3878 10.8192   3
  -9 -13  -2 36.6234  8.9221   3
   9  13   2 38.5947  8.2779   3
 -10 -13  -2 6.46530 6.39898   3
  10  13   2 3.51042 4.80829   3
  12 -14  -2 14.3362  9.7449   2
 -12  14   2 11.7969  5.8289   1
  11 -14  -2 28.2873 10.4955   2
 -11  14   2 34.9447  7.9713   1
  10 -14  -2 60.7814  8.9376   4
  10 -14  -2 95.3006 14.3538   2
 -10  14   2 80.0729 11.0986   1
   9 -14  -2 17.8821  9.6945   2
   9 -14  -2 8.27851 6.03710   4
  -9  14   2 12.7403  5.8466   1
   8 -14  -2 167.275  12.550   4
   8 -14  -2 174.465  18.196   2
  -8  14   2 168.201  12.548   1
   7 -14  -2 13.7007  8.8269   2
   7 -14  -2 -3.7858  5.0607   4
  -7  14   2 17.9195  5.8656   1
   6 -14  -2 92.1390  9.7305   4
   6 -14  -2 94.5529 13.2883   2
  -6  14   2 92.6160  9.4407   1
   5 -14  -2 130.667  10.455   4
   5 -14  -2 150.905  15.377   2
  -5  14   2 143.027  10.933   1
   4 -14  -2 79.6546 11.0771   2
   4 -14  -2 84.3514  9.0391   4
  -4  14   2 68.8972  8.8457   1
   3 -14  -2 180.053  11.243   4
   3 -14  -2 187.155  14.660   2
  -3  14   2 199.907  12.286   1
   2 -14  -2 163.656   9.063   4
   2 -14  -2 166.226  12.920   2
   2 -14  -2 180.381  10.863   3
  -2  14   2 167.647  10.718   1
  -2  14   2 163.312  10.381   3
   1 -14  -2 80.5405  8.3766   3
   1 -14  -2 81.3467  6.9721   6
   1 -14  -2 77.7783  9.3721   2
  -1  14   2 91.5939  8.0278   3
  -1  14   2 80.8977  7.9273   1
   0 -14  -2 24.5510  5.6966   3
   0 -14  -2 40.9206  7.0610   2
   0 -14  -2 22.2648  4.5998   6
   0  14   2 25.4823  5.4067   3
   0  14   2 32.5327  5.6316   1
  -1 -14  -2 5.14068 4.56119   3
  -1 -14  -2 -2.8100  2.0857   6
  -1 -14  -2 11.0234  4.9869   2
   1  14   2 1.58414 3.32811   3
  -2 -14  -2 102.798   9.984   2
  -2 -14  -2 119.129   9.334   6
  -2 -14  -2 123.349  10.764   3
   2  14   2 130.482  10.516   3
  -3 -14  -2 46.2473  7.0549   6
  -3 -14  -2 60.5741  8.4547   2
   3  14   2 56.8455  8.5256   3
  -4 -14  -2 14.8408  4.6704   6
  -4 -14  -2 7.91783 5.23656   3
  -4 -14  -2 13.8066  5.3491   2
   4  14   2 16.4027  5.4077   3
  -5 -14  -2 4.84585 4.91930   2
  -5 -14  -2 -0.3935  3.0837   6
  -5 -14  -2 4.76282 4.83948   3
   5  14   2 2.94528 3.42394   3
  -6 -14  -2 77.4970 10.4135   3
  -6 -14  -2 79.9128 10.1783   2
  -6 -14  -2 56.9684  8.4364   6
   6  14   2 91.9511  9.6418   3
  -7 -14  -2 23.8074  7.5140   3
  -7 -14  -2 19.6353  6.8149   2
   7  14   2 15.8106  5.9836   3
  -9 -14  -2 5.22827 6.17204   3
   9  14   2 11.1911  5.3961   3
  10  14   2 62.8220 11.0015   3
  11 -15  -2 -12.034   4.774   4
  11 -15  -2 2.07303 9.32854   2
 -11  15   2 4.29258 5.35386   1
  10 -15  -2 -9.1039  5.1421   4
  10 -15  -2 3.34024 9.49896   2
 -10  15   2 -1.2234  4.2457   1
   9 -15  -2 76.4355 13.7618   2
   9 -15  -2 59.4012  9.1522   4
  -9  15   2 77.0472 10.5434   1
   8 -15  -2 147.088  16.739   2
   8 -15  -2 154.952  12.396   4
  -8  15   2 118.569  11.623   1
   7 -15  -2 48.3574 11.4765   2
   7 -15  -2 47.2740  7.9180   4
  -7  15   2 24.3651  6.5948   1
   6 -15  -2 42.8166 10.6186   2
   6 -15  -2 24.0049  6.4398   4
  -6  15   2 25.7707  6.4945   1
   5 -15  -2 40.6637  7.0302   4
   5 -15  -2 69.1091 11.4534   2
  -5  15   2 54.3949  8.3906   1
   4 -15  -2 12.4449  5.2379   4
   4 -15  -2 2.22511 6.77999   2
  -4  15   2 6.08078 4.74515   1
   3 -15  -2 234.496  11.963   4
   3 -15  -2 242.971  16.288   2
  -3  15   2 236.517  13.744   1
   2 -15  -2 99.4482  7.1408   4
   2 -15  -2 103.742   9.493   3
   2 -15  -2 108.782  11.757   2
  -2  15   2 107.052   9.417   1
   1 -15  -2 6.28895 3.06956   6
   1 -15  -2 10.6571  5.8606   2
   1 -15  -2 8.70917 4.51350   3
  -1  15   2 10.3000  4.1069   3
  -1  15   2 10.0932  4.3630   1
   0 -15  -2 87.3483 10.2852   2
   0 -15  -2 100.852   9.987   3
   0 -15  -2 86.0921  7.7977   6
   0  15   2 95.2120  8.9261   3
  -1 -15  -2 6.13035 4.97283   3
  -1 -15  -2 7.30541 4.79354   2
  -1 -15  -2 4.13740 3.32764   6
   1  15   2 7.96786 4.31088   3
  -2 -15  -2 56.0122  8.1205   2
  -2 -15  -2 54.9222  8.5102   3
  -2 -15  -2 42.7444  6.9328   6
   2  15   2 50.2756  8.1557   3
  -3 -15  -2 13.7790  5.7977   3
  -3 -15  -2 9.92002 4.52135   6
  -3 -15  -2 9.32591 5.36805   2
   3  15   2 23.0918  6.3478   3
  -4 -15  -2 19.5338  6.0500   2
  -4 -15  -2 21.0899  6.6811   3
  -4 -15  -2 12.9384  4.8207   6
   4  15   2 22.7494  6.3123   3
  -5 -15  -2 3.90075 4.83065   3
  -5 -15  -2 12.2154  5.6902   2
  -5 -15  -2 8.49876 4.45649   6
   5  15   2 9.37209 4.70741   3
  -6 -15  -2 2.69729 5.65029   3
  -6 -15  -2 -3.1232  4.3960   2
   6  15   2 -1.5106  4.2937   3
  -7 -15  -2 61.2648 10.1088   3
   7  15   2 60.5191 10.4002   3
  -8 -15  -2 15.9060  7.2248   3
   8  15   2 14.1501  5.9084   3
  -9 -15  -2 66.8105 10.8954   3
   9  15   2 60.4484 10.4148   3
  11 -16  -2 47.3535 12.9227   2
  11 -16  -2 12.0929  7.2815   4
 -11  16   2 15.5499  6.3477   1
  10 -16  -2 9.59268 9.39368   2
  10 -16  -2 3.53833 6.30726   4
 -10  16   2 10.1009  5.6099   1
   9 -16  -2 23.0410 10.7287   2
   9 -16  -2 36.8780  7.8778   4
  -9  16   2 32.0982  7.6758   1
   8 -16  -2 -4.4547  5.2663   4
   8 -16  -2 5.87672 9.31718   2
  -8  16   2 7.19620 4.15114   1
   7 -16  -2 124.805  16.164   2
   7 -16  -2 126.544  12.021   4
  -7  16   2 109.674  11.307   1
   6 -16  -2 42.4434 10.7456   2
   6 -16  -2 37.3122  7.1299   4
  -6  16   2 38.7917  7.8654   1
   5 -16  -2 18.5911  8.3501   2
   5 -16  -2 17.6032  6.0473   4
  -5  16   2 23.3373  6.5355   1
   4 -16  -2 7.13196 7.16830   2
   4 -16  -2 1.38788 4.78776   4
  -4  16   2 -1.8361  3.8487   1
   3 -16  -2 70.8135 10.9192   2
   3 -16  -2 74.0816  7.8860   4
  -3  16   2 88.8589  9.1541   1
   2 -16  -2 -1.4387  6.0662   2
  -2  16   2 -0.7429  3.8493   1
   1 -16  -2 262.943  16.578   2
   1 -16  -2 288.662  15.690   3
  -1  16   2 279.765  14.570   1
  -1  16   2 308.604  16.007   3
   0 -16  -2 1.84997 3.22304   6
   0 -16  -2 -0.3623  4.3775   3
   0 -16  -2 7.89257 5.83993   2
   0  16   2 7.35505 4.08041   3
  -1 -16  -2 75.9410  9.7675   2
  -1 -16  -2 87.1807 10.6085   3
  -1 -16  -2 55.0887  7.7076   6
   1  16   2 81.7307 10.2746   3
  -2 -16  -2 26.7304  5.9156   6
  -2 -16  -2 28.5702  7.1195   3
  -2 -16  -2 28.9923  7.1303   2
   2  16   2 26.2753  6.6984   3
  -3 -16  -2 10.6409  5.2841   2
  -3 -16  -2 4.12939 3.72631   6
  -3 -16  -2 22.0608  6.7068   3
   3  16   2 12.6268  5.2696   3
  -4 -16  -2 14.6134  6.3237   2
  -4 -16  -2 16.3378  6.8820   3
   4  16   2 10.3826  5.7563   3
  -5 -16  -2 4.03054 5.22623   2
  -5 -16  -2 0.55716 5.16438   3
   5  16   2 4.51704 4.62469   3
  -6 -16  -2 -9.6415  4.3482   3
   6  16   2 3.79513 4.47620   3
  -7 -16  -2 0.13530 5.81991   3
   7  16   2 7.28111 4.64511   3
  -8 -16  -2 -0.1698  6.0359   3
   8  16   2 7.67858 4.75089   3
  10 -17  -2 10.5004  6.5604   4
  10 -17  -2 12.2767 10.1092   2
 -10  17   2 14.3259  6.0965   1
   9 -17  -2 22.5615 10.6815   2
   9 -17  -2 24.5683  6.9768   4
  -9  17   2 12.4712  6.0808   1
   8 -17  -2 39.9103  8.0992   4
   8 -17  -2 27.0760 11.0519   2
  -8  17   2 38.1223  8.5471   1
   7 -17  -2 41.6299 11.5711   2
   7 -17  -2 42.8245  7.8625   4
  -7  17   2 40.7791  8.5069   1
   6 -17  -2 -3.4438  5.1783   4
   6 -17  -2 -3.9252  7.1426   2
  -6  17   2 6.68447 5.22125   1
   5 -17  -2 138.292  15.662   2
   5 -17  -2 139.695  11.554   4
  -5  17   2 142.547  12.291   1
   4 -17  -2 5.71727 4.56981   4
   4 -17  -2 6.41262 7.23627   2
  -4  17   2 -0.8889  4.2604   1
   3 -17  -2 -1.1239  6.2656   2
   3 -17  -2 0.60438 3.42495   4
  -3  17   2 -5.8653  3.7776   1
   2 -17  -2 123.624  13.524   2
  -2  17   2 138.311  10.727   1
   1 -17  -2 36.6392  7.9065   2
  -1  17   2 31.9066  6.7955   3
   0 -17  -2 70.0514  8.7757   6
   0 -17  -2 76.2945 10.7246   2
   0 -17  -2 68.6081  9.7103   3
   0  17   2 87.0577  9.5924   3
  -1 -17  -2 102.755  10.902   2
  -1 -17  -2 94.8888 11.4989   3
  -1 -17  -2 77.4050  9.4429   6
   1  17   2 81.7377 11.0853   3
  -2 -17  -2 -0.3290  3.5476   6
  -2 -17  -2 -7.6443  4.3902   2
  -2 -17  -2 -1.1477  5.1577   3
   2  17   2 8.97566 5.23163   3
  -3 -17  -2 25.1964  7.3449   3
  -3 -17  -2 20.4788  6.4580   2
   3  17   2 22.9226  6.6267   3
  -4 -17  -2 4.66910 4.36802   3
   4  17   2 7.53235 5.16917   3
  -5 -17  -2 4.32064 5.39159   3
   5  17   2 4.03467 4.42079   3
  -6 -17  -2 12.6470  6.4123   3
   6  17   2 4.88061 4.77849   3
  -7 -17  -2 -3.1127  5.4827   3
   7  17   2 3.23914 4.39988   3
   8 -18  -2 3.26421 8.89664   2
  -8  18   2 7.34080 5.09223   1
   7 -18  -2 -9.8729  7.3893   2
   7 -18  -2 -4.5502  4.9886   4
  -7  18   2 6.03454 5.17715   1
   6 -18  -2 34.8232  7.3092   4
   6 -18  -2 34.0656 10.8177   2
  -6  18   2 55.9781  9.4859   1
   5 -18  -2 24.8825  9.2438   2
   5 -18  -2 29.0982  6.3872   4
  -5  18   2 26.2185  7.1913   1
   4 -18  -2 27.0235  5.2274   4
   4 -18  -2 45.8940 10.1223   2
  -4  18   2 29.0905  7.0999   1
   3 -18  -2 7.68826 7.12784   2
  -3  18   2 11.8290  5.0999   1
   2 -18  -2 3.52262 6.59448   2
   1 -18  -2 5.87203 6.25364   2
   0 -18  -2 168.883  14.308   2
   0  18   2 193.645  13.613   3
  -1 -18  -2 66.3777 10.1451   2
   1  18   2 90.6163 10.1891   3
  -2 -18  -2 100.919  12.221   3
  -2 -18  -2 85.2875 11.0834   2
   2  18   2 76.0033 11.0355   3
  -3 -18  -2 28.8950  8.2704   3
   3  18   2 34.3275  7.6570   3
  -4 -18  -2 12.5807  5.8958   3
   4  18   2 16.6961  6.4278   3
  -5 -18  -2 18.4998  6.9369   3
   5  18   2 5.59651 5.14495   3
   7 -19  -2 20.0907  6.4007   4
   7 -19  -2 13.9325  9.6141   2
  -7  19   2 13.0165  6.5922   1
   6 -19  -2 -1.8552  4.4326   4
   6 -19  -2 4.30903 7.85099   2
  -6  19   2 9.76191 5.68991   1
   5 -19  -2 -1.4599  6.9730   2
   5 -19  -2 3.38082 4.38947   4
  -5  19   2 2.42204 4.85260   1
   4 -19  -2 6.97328 7.76500   2
  -4  19   2 13.3934  5.7988   1
   3 -19  -2 -6.2380  5.5317   2
   2 -19  -2 15.7811  7.2578   2
   1 -19  -2 -3.1645  6.1836   2
   0 -19  -2 43.7359  8.9157   2
   0  19   2 62.0328  9.6423   3
   1  19   2 27.3825  7.0696   3
   2  19   2 112.463  11.526   3
   3  19   2 8.60585 4.88826   3
   4 -20  -2 -4.7511  6.4578   2
   3 -20  -2 -8.1790  5.5475   2
   2 -20  -2 4.93135 6.21548   2
   1  20   2 58.8950  9.8852   3
   2  21  -3 19.0847  6.5016   3
  -2 -21   3 23.2903  8.4406   2
   1  21  -3 129.489  12.363   3
  -1 -21   3 105.572  13.812   2
   0 -21   3 3.90318 7.05148   2
   1 -21   3 -9.9286  5.7715   2
   2 -21   3 -5.1763  6.1023   2
   3 -21   3 7.28217 7.55798   2
   4  20  -3 32.4410  8.0213   3
  -4 -20   3 21.2166  8.1052   2
   3  20  -3 52.1426  9.6425   3
  -3 -20   3 54.8536 10.4855   2
   2  20  -3 48.5760  9.3398   3
  -2 -20   3 45.0127 10.0717   2
   1  20  -3 198.279  15.010   3
  -1 -20   3 174.406  15.284   2
   0  20  -3 1.75816 4.60779   3
   0 -20   3 -0.1575  6.3828   2
   1 -20   3 52.5585 10.9863   2
   2 -20   3 -2.3819  6.6886   2
   3 -20   3 16.2948  4.8339   4
   3 -20   3 18.4258  8.5234   2
   4 -20   3 69.9468  8.3616   4
   4 -20   3 56.1480 11.4644   2
   5 -20   3 36.1624 10.4032   2
   5 -20   3 50.5053  7.6445   4
  -6  20  -3 -3.7655  4.2457   1
   6 -20   3 1.04595 8.02052   2
   6 -20   3 -0.9516  5.0585   4
   6  19  -3 3.10084 4.41935   3
  -6 -19   3 3.22688 6.09733   2
   5  19  -3 6.29129 5.33021   3
  -5 -19   3 -3.8701  5.6563   2
   4  19  -3 11.0554  5.4589   3
  -4 -19   3 0.36529 5.99919   2
   3  19  -3 10.1974  5.4539   3
  -3 -19   3 14.1518  6.8563   2
   2  19  -3 97.6542 10.6367   3
  -2 -19   3 106.828  12.724   2
   1  19  -3 75.4078 11.0017   3
  -1 -19   3 76.9574 11.1869   2
   0  19  -3 93.7234 10.4917   3
   0 -19   3 76.2488 11.6798   2
   1 -19   3 41.3330  9.4521   2
   2 -19   3 31.3603  5.2743   4
   2 -19   3 37.1787  9.4986   2
   3 -19   3 7.98235 4.87606   4
   3 -19   3 -3.5735  6.4185   2
   4 -19   3 47.3297  7.5182   4
   4 -19   3 53.3302 11.1200   2
  -5  19  -3 19.6404  6.2451   1
   5 -19   3 12.3456  8.5063   2
   5 -19   3 -0.2252  5.6295   4
  -6  19  -3 7.37333 6.10870   1
   6 -19   3 18.9669  6.8921   4
   6 -19   3 1.06963 8.01949   2
  -7  19  -3 20.5456  6.8461   1
   7 -19   3 25.7244 10.0624   2
  -8  19  -3 -1.1193  5.0000   1
   7  18  -3 6.41352 5.24528   3
  -7 -18   3 -0.5272  5.7101   2
   6  18  -3 0.33970 4.37089   3
  -6 -18   3 0.73589 5.80965   2
   5  18  -3 11.8654  5.5548   3
  -5 -18   3 5.45583 6.04912   2
   4  18  -3 10.6314  5.4073   3
  -4 -18   3 12.2524  6.4336   2
   3  18  -3 2.00612 4.65096   3
  -3 -18   3 1.41542 5.90273   2
   2  18  -3 22.3518  6.5244   3
  -2 -18   3 15.2408  7.0896   2
  -2 -18   3 9.61135 4.77333   6
   1  18  -3 11.4025  5.1131   3
  -1 -18   3 -0.9942  5.3611   2
  -1 -18   3 -2.5895  3.0217   6
   0  18  -3 141.674  12.125   3
   0 -18   3 153.696  14.061   2
  -1  18  -3 4.02295 4.51059   3
   1 -18   3 0.77522 3.28898   4
   1 -18   3 -7.3244  5.7435   2
   2 -18   3 72.8696  7.5203   4
   2 -18   3 83.5532 11.9943   2
   3 -18   3 4.94245 4.85328   4
   3 -18   3 4.17777 7.22270   2
  -4  18  -3 54.8827  8.4084   1
   4 -18   3 43.5339 10.3438   2
   4 -18   3 37.8716  7.3138   4
  -5  18  -3 4.36797 4.25857   1
   5 -18   3 -0.3649  7.3074   2
   5 -18   3 1.02366 5.35290   4
  -6  18  -3 152.117  12.349   1
   6 -18   3 155.969  16.593   2
  -7  18  -3 -1.8048  4.8150   1
   7 -18   3 7.61348 5.77831   4
   7 -18   3 -1.5609  8.1121   2
  -8  18  -3 15.3077  6.5214   1
   8 -18   3 7.77064 9.23427   2
   8 -18   3 22.9889  7.2310   4
  -9  18  -3 1.31481 5.01678   1
   9 -18   3 -0.8960  5.7545   4
   9 -18   3 -0.8843  8.8328   2
   9  17  -3 7.08762 3.30137   3
  -9 -17   3 20.4689  7.5083   2
   8  17  -3 124.589  12.391   3
  -8 -17   3 101.851  13.460   2
   7  17  -3 0.43597 4.47235   3
  -7 -17   3 3.04913 5.93035   2
   6  17  -3 7.86691 5.26625   3
  -6 -17   3 4.93964 5.99968   2
   5  17  -3 9.05258 5.43511   3
  -5 -17   3 10.5086  6.4797   2
   4  17  -3 5.94736 5.02754   3
  -4 -17   3 1.04710 3.48711   6
  -4 -17   3 12.2936  6.4425   2
   3  17  -3 16.4848  6.2402   3
  -3 -17   3 14.8998  4.8492   6
  -3 -17   3 21.2430  7.2263   2
   2  17  -3 9.77273 4.96847   3
  -2 -17   3 5.71569 5.98731   2
  -2 -17   3 3.27192 3.56771   6
   1  17  -3 51.4101  8.5492   3
  -1 -17   3 36.5865  6.2635   6
  -1 -17   3 46.9154  9.0065   2
   0  17  -3 0.16959 3.87109   3
   0 -17   3 0.92345 2.88209   6
   0 -17   3 3.85682 5.61825   2
  -1  17  -3 52.7569  8.5987   3
   1 -17   3 46.4059  5.7688   4
   1 -17   3 45.5427  9.2661   2
   2 -17   3 58.8881  7.0813   4
   2 -17   3 62.3827 10.2493   2
  -3  17  -3 17.2175  5.4019   1
   3 -17   3 27.2257  6.0601   4
   3 -17   3 20.8278  8.4420   2
  -4  17  -3 17.1517  5.6748   1
   4 -17   3 31.7927  6.9066   4
   4 -17   3 33.6358  9.6736   2
  -5  17  -3 162.206  12.125   1
   5 -17   3 140.053  15.846   2
  -6  17  -3 91.9436 11.3698   1
   6 -17   3 86.2707 10.7580   4
   6 -17   3 85.4160 13.6239   2
  -7  17  -3 43.4335  8.6585   1
   7 -17   3 51.1546 11.7252   2
   7 -17   3 51.4978  8.7234   4
  -8  17  -3 48.6105  9.0913   1
   8 -17   3 47.3370  9.2717   4
   8 -17   3 60.2776 12.7359   2
  -9  17  -3 9.54686 5.92638   1
   9 -17   3 9.49002 9.46638   2
   9 -17   3 -4.6315  5.5077   4
 -10  17  -3 1.01069 4.66537   1
  10 -17   3 4.77749 9.41770   2
 -10 -16   3 -3.8534  4.9888   2
   9  16  -3 114.315  12.022   3
  -9 -16   3 124.475  13.198   2
  -9 -16   3 150.459  14.131   7
   8  16  -3 10.4013  5.1337   3
  -8 -16   3 7.84091 6.24357   2
   7  16  -3 131.060  12.222   3
  -7 -16   3 153.197  13.837   2
   6  16  -3 3.13900 4.39682   3
  -6 -16   3 8.74436 6.14772   2
   5  16  -3 78.3023 11.0246   3
  -5 -16   3 80.0974 11.1756   2
  -5 -16   3 72.1354  9.3699   6
   4  16  -3 -1.4099  3.6781   3
  -4 -16   3 0.79621 4.90694   2
  -4 -16   3 1.02825 2.70967   6
   3  16  -3 82.4876 10.8801   3
  -3 -16   3 53.5572  7.6444   6
  -3 -16   3 66.0980  9.8642   2
   2  16  -3 45.0143  8.0898   3
  -2 -16   3 30.2356  7.4108   2
  -2 -16   3 22.9658  5.1233   6
   1  16  -3 -2.0191  3.2036   3
  -1 -16   3 0.50801 5.39944   2
  -1 -16   3 2.32649 2.74637   6
   0  16  -3 4.69443 3.86261   3
   0 -16   3 2.37419 5.48819   2
   0 -16   3 2.31567 2.82520   6
   0 -16   3 3.31174 2.88542   4
  -1  16  -3 120.448  10.175   3
   1 -16   3 105.811   8.657   4
   1 -16   3 118.766  12.887   2
  -2  16  -3 50.5885  7.3516   1
   2 -16   3 77.3263 10.7813   2
   2 -16   3 61.2643  7.2973   4
  -3  16  -3 12.8179  4.9304   1
   3 -16   3 5.03679 7.19173   2
   3 -16   3 17.0933  5.4932   4
  -4  16  -3 4.31738 4.16869   1
   4 -16   3 -0.8005  6.5710   2
   4 -16   3 -1.1841  3.2566   4
  -5  16  -3 47.1904  8.0173   1
   5 -16   3 43.8903  7.7294   4
   5 -16   3 43.5020 10.4379   2
  -6  16  -3 38.8089  7.9646   1
   6 -16   3 33.6983  7.6083   4
   6 -16   3 31.9673 10.3723   2
  -7  16  -3 259.377  15.654   1
   7 -16   3 244.843  20.218   2
   7 -16   3 260.056  15.983   4
  -8  16  -3 45.0812  8.8258   1
   8 -16   3 53.3467 12.1320   2
   8 -16   3 50.0852  8.5280   4
  -9  16  -3 81.2413 11.2179   1
   9 -16   3 64.6545 13.0864   2
   9 -16   3 114.159  11.563   4
 -10  16  -3 25.0608  7.2458   1
  10 -16   3 29.4609 10.8557   2
 -11  16  -3 9.00481 5.73323   1
  11 -16   3 3.42352 8.78280   2
  10  15  -3 34.2710  8.3527   3
 -10 -15   3 35.8823  8.8270   7
 -10 -15   3 33.8107  8.6775   2
   9  15  -3 28.8789  7.7379   3
  -9 -15   3 17.6461  7.6223   2
  -9 -15   3 20.4767  7.4145   7
  -8 -15   3 69.8265 10.9503   2
   7  15  -3 88.4346 11.6839   3
  -7 -15   3 75.2322 10.8756   2
  -7 -15   3 50.3604  7.7756   6
   6  15  -3 12.9312  5.4308   3
  -6 -15   3 25.1332  7.1690   2
  -6 -15   3 5.70039 4.04645   6
   5  15  -3 81.9915 10.7849   3
  -5 -15   3 74.3773 10.3909   2
  -5 -15   3 55.8726  7.9676   6
   4  15  -3 105.636  10.430   3
  -4 -15   3 95.1457  8.8271   6
  -4 -15   3 104.232  11.859   2
   3  15  -3 110.506  10.072   3
  -3 -15   3 106.744   8.886   6
  -3 -15   3 99.6814 10.2529   2
   2  15  -3 50.6424  8.3325   3
  -2 -15   3 56.3089  7.2648   6
  -2 -15   3 62.7960  9.0340   2
   1  15  -3 135.596  10.769   3
  -1 -15   3 136.109  11.556   2
  -1 -15   3 145.067   6.109   4
  -1 -15   3 139.497   9.598   6
   0  15  -3 5.54081 3.64161   3
   0 -15   3 5.32282 2.76093   6
   0 -15   3 4.43735 4.82365   2
   0 -15   3 0.30583 2.88438   4
  -1  15  -3 14.1030  4.5962   3
   1 -15   3 5.04571 5.44329   2
   1 -15   3 15.6600  4.2875   4
   1 -15   3 18.3568  4.0150   6
  -2  15  -3 0.72070 3.23285   1
  -2  15  -3 5.55476 3.49937   3
   2 -15   3 -1.5691  5.0909   2
   2 -15   3 -3.5264  3.3783   4
  -3  15  -3 24.3491  5.7672   1
   3 -15   3 25.8054  7.9446   2
   3 -15   3 34.1544  6.6627   4
  -4  15  -3 2.50581 4.08528   1
   4 -15   3 6.80777 7.45073   2
   4 -15   3 10.1137  5.3163   4
  -5  15  -3 2.34084 4.58286   1
   5 -15   3 -5.1530  4.6338   4
   5 -15   3 1.73718 7.03845   2
  -6  15  -3 44.0522  8.1133   1
   6 -15   3 46.2121 10.7215   2
   6 -15   3 51.7730  8.7696   4
  -7  15  -3 133.159  11.385   1
   7 -15   3 115.714  14.995   2
   7 -15   3 126.383  11.997   4
   8 -15   3 53.5475 11.7744   2
   8 -15   3 60.0076  9.3568   4
  -9  15  -3 277.315  17.170   1
   9 -15   3 339.925  22.750   2
 -10  15  -3 -2.8029  4.1751   1
  10 -15   3 -3.6061  8.0195   2
 -11  15  -3 22.5124  7.0314   1
  11 -15   3 28.3497 11.0390   2
  11  14  -3 17.1423  6.1616   3
 -11 -14   3 14.0507  6.8033   2
 -11 -14   3 10.6072  7.0211   7
  10  14  -3 6.86185 5.13761   3
 -10 -14   3 6.61305 6.13967   7
 -10 -14   3 16.9613  6.7873   2
   9  14  -3 15.9686  6.0033   3
  -9 -14   3 25.2260  7.8736   7
  -9 -14   3 5.30920 6.00624   2
   8  14  -3 39.2903  8.1498   3
  -8 -14   3 43.0420  8.6877   2
  -8 -14   3 32.2170  6.6630   6
   7  14  -3 31.5982  7.1526   3
  -7 -14   3 42.8680  8.7574   2
  -7 -14   3 15.4202  4.9664   6
   6  14  -3 93.5301 11.2949   3
  -6 -14   3 106.273  11.499   2
  -6 -14   3 97.8729  9.0237   6
   5  14  -3 13.5524  5.0040   3
  -5 -14   3 12.1469  5.5644   2
  -5 -14   3 6.44638 3.44423   6
   4  14  -3 62.6372  8.8251   3
  -4 -14   3 64.9640  8.1033   6
  -4 -14   3 67.3367  9.2504   2
   3  14  -3 15.3787  4.9534   3
  -3 -14   3 13.1438  3.8634   6
  -3 -14   3 16.5609  5.6995   2
   2  14  -3 269.832  14.340   3
  -2 -14   3 259.820  15.076   2
  -2 -14   3 251.525  13.162   6
   1  14  -3 81.0136  8.8329   3
  -1 -14   3 82.8714  9.7272   2
  -1 -14   3 85.1991  5.6958   4
  -1 -14   3 70.0706  7.8330   8
  -1 -14   3 74.2150  6.9503   6
   0  14  -3 83.6667  8.7010   3
   0 -14   3 105.216  11.411   2
   0 -14   3 77.9329  7.0319   4
   0 -14   3 92.2179  7.3801   6
   0 -14   3 81.7259  8.4563   8
  -1  14  -3 195.876  11.623   3
  -1  14  -3 192.806  10.474   1
   1 -14   3 178.000  10.639   4
   1 -14   3 186.003  14.138   2
   1 -14   3 209.108  10.599   6
   1 -14   3 183.162  11.485   8
  -2  14  -3 24.8265  4.9995   1
  -2  14  -3 30.2196  5.5281   3
   2 -14   3 27.8245  5.6435   4
   2 -14   3 23.3427  7.1359   2
   2 -14   3 27.5808  5.6695   8
   2 -14   3 22.7811  3.9746   6
  -3  14  -3 141.698   9.930   1
   3 -14   3 135.455  10.174   4
   3 -14   3 151.044  13.973   2
  -4  14  -3 0.41903 3.46725   1
   4 -14   3 1.46314 4.13630   4
   4 -14   3 5.41573 2.59445  10
   4 -14   3 13.3990  7.0324   2
  -5  14  -3 -6.4327  3.7055   1
   5 -14   3 7.27078 5.39399   4
   5 -14   3 -7.3190  6.0256   2
  -6  14  -3 3.33137 4.11156   1
   6 -14   3 3.65030 7.20741   2
   6 -14   3 8.22412 5.13038   4
  -7  14  -3 31.9531  6.9917   1
   7 -14   3 39.0908  6.7056  12
   7 -14   3 32.6636  7.5173   4
   7 -14   3 27.2796  9.5752   2
  -8  14  -3 209.775  13.994   1
   8 -14   3 257.005  15.032  12
   8 -14   3 227.842  19.370   2
  -9  14  -3 8.90195 5.66604   1
   9 -14   3 11.2789  9.5855   2
 -10  14  -3 64.8251  9.8069   1
  10 -14   3 71.8918 13.3827   2
 -11  14  -3 46.2724  9.1246   1
  11 -14   3 64.9371 12.6712   2
 -12  14  -3 2.54661 5.00208   1
  12 -14   3 24.1823  9.3735   2
  12  13  -3 20.0103  6.2448   3
 -12 -13   3 25.3850  7.7475   7
 -12 -13   3 24.1005  7.5503   2
  11  13  -3 25.6179  6.6633   3
 -11 -13   3 8.48460 6.47783   2
 -11 -13   3 18.2880  7.0529   7
  10  13  -3 5.52538 5.46442   3
 -10 -13   3 3.22867 5.77540   7
 -10 -13   3 5.69765 5.88739   2
   9  13  -3 2.81183 3.90741   3
  -9 -13   3 3.07203 5.18662   2
  -9 -13   3 -0.9953  2.9508   6
  -9 -13   3 -4.2325  4.8840   7
   8  13  -3 45.7630  8.3032   3
  -8 -13   3 37.5045  6.6736   6
  -8 -13   3 29.6398  7.7619   2
   7  13  -3 4.00002 2.73637   3
  -7 -13   3 21.5335  6.5957   2
  -7 -13   3 12.3254  4.3478   6
   6  13  -3 280.741  15.691   3
  -6 -13   3 272.844  14.899   6
  -6 -13   3 299.966  16.475   2
   5  13  -3 -4.3704  2.8140   3
  -5 -13   3 -2.2404  3.7000   2
  -5 -13   3 0.84326 2.43094   6
   4  13  -3 -0.5520  2.6855   3
  -4 -13   3 2.36543 4.07693   2
  -4 -13   3 1.44744 2.41489   6
   3  13  -3 60.7682  8.2751   3
  -3 -13   3 45.5136  6.3681   6
  -3 -13   3 45.6782  7.3675   2
   2  13  -3 217.616  12.618   3
  -2 -13   3 228.435  12.988   8
  -2 -13   3 243.025  13.841   2
  -2 -13   3 198.684  11.246   6
   1  13  -3 114.604   9.302   3
  -1 -13   3 114.419   8.131   6
  -1 -13   3 108.740   8.710   8
  -1 -13   3 106.416  10.027   2
  -1 -13   3 107.433   6.586   4
   0  13  -3 863.084  29.540   3
   0 -13   3 889.355  29.857   8
   0 -13   3 875.736  27.860   6
   0 -13   3 883.906  25.736   4
   0 -13   3 891.913  30.203   2
  -1  13  -3 2.66711 2.93739   3
  -1  13  -3 2.45557 3.05669   1
   1 -13   3 -0.0053  1.9853   6
   1 -13   3 -0.4601  4.7022   2
   1 -13   3 4.77265 3.50153   8
   1 -13   3 -0.1652  3.1596   4
  -2  13  -3 139.069   9.198   3
  -2  13  -3 146.714   9.214   1
   2 -13   3 157.586  13.162   2
   2 -13   3 151.252  10.502  12
   2 -13   3 131.381   7.831   6
   2 -13   3 124.972   8.978   8
   2 -13   3 132.675   9.314   4
  -3  13  -3 4.22441 3.30610   1
   3 -13   3 2.41201 3.71694  12
   3 -13   3 4.12547 4.07674   4
   3 -13   3 5.07569 2.42499  10
   3 -13   3 -2.5622  3.3150   8
   3 -13   3 12.5664  6.3198   2
  -4  13  -3 8.46722 4.29781   1
   4 -13   3 10.8329  3.3413  10
   4 -13   3 11.7791  4.6197  12
   4 -13   3 1.47273 4.38169   4
   4 -13   3 11.9720  6.9787   2
  -5  13  -3 12.5201  4.8461   1
   5 -13   3 27.5191  7.8778   2
   5 -13   3 27.1905  5.9480  12
   5 -13   3 19.8145  5.4345   4
  -6  13  -3 89.1920  8.8366   9
  -6  13  -3 106.188   9.449   1
   6 -13   3 85.6866 11.8265   2
   6 -13   3 121.046  10.395   4
   6 -13   3 121.791   9.899  12
  -7  13  -3 3.71674 3.56613   9
  -7  13  -3 -2.0110  1.5672   1
   7 -13   3 12.1342  7.5935   2
   7 -13   3 5.90080 3.40624  12
  -8  13  -3 4.99354 4.62412   1
  -8  13  -3 -1.8407  3.2871   9
   8 -13   3 -12.009   6.412   2
   8 -13   3 16.9169  4.1460  12
  -9  13  -3 2.59760 3.94821   9
  -9  13  -3 -0.8512  4.5175   1
   9 -13   3 15.2327  8.3570   2
   9 -13   3 17.9880  3.6878  12
 -10  13  -3 114.147  11.326   1
 -11  13  -3 0.15422 4.44693   1
 -12  13  -3 21.3287  7.0191   1
 -12 -12   3 1.82319 5.92536   2
 -12 -12   3 4.48406 6.42115   7
  11  12  -3 45.3243  8.4576   3
 -11 -12   3 42.2157  8.8633   2
 -11 -12   3 52.5731  9.9843   7
  10  12  -3 9.50751 5.38578   3
 -10 -12   3 14.8205  7.0506   2
 -10 -12   3 9.21426 4.21224   6
 -10 -12   3 -0.6233  5.8127   7
   9  12  -3 -2.4210  3.4777   3
  -9 -12   3 1.37640 5.26106   7
  -9 -12   3 11.2537  5.8953   2
  -9 -12   3 -0.8384  2.7993   6
   8  12  -3 28.0226  6.3763   3
  -8 -12   3 37.0543  7.8775   2
  -8 -12   3 18.8536  4.9158   6
   7  12  -3 66.6704  9.1162   3
  -7 -12   3 65.0846  9.0450   2
  -7 -12   3 50.7259  7.0973   6
   6  12  -3 56.2282  8.1803   3
  -6 -12   3 51.0190  8.3372   2
  -6 -12   3 52.5126  7.0034   6
   5  12  -3 3.05574 3.75719   3
  -5 -12   3 -2.4292  1.7170   6
  -5 -12   3 -2.7248  4.1063   2
   4  12  -3 70.6299  7.6073   3
  -4 -12   3 77.2375  7.0768   6
  -4 -12   3 82.2936  8.9850   2
   3  12  -3 20.0791  4.8279   3
  -3 -12   3 16.8949  4.0334   6
  -3 -12   3 22.8568  5.1213   8
  -3 -12   3 24.7660  5.5110   2
   2  12  -3 1.66701 2.65229   3
  -2 -12   3 -0.6400  1.7829   6
  -2 -12   3 1.40365 3.66991   2
  -2 -12   3 1.90259 3.07540   8
   1  12  -3 789.014  27.439   3
  -1 -12   3 811.469  25.768  12
  -1 -12   3 817.455  27.703   8
  -1 -12   3 842.967  26.351   6
  -1 -12   3 819.083  27.325   2
  -1 -12   3 800.404  22.707   4
   0  12  -3 306.292  14.180   3
   0  12  -3 287.702  12.029   1
   0 -12   3 297.798  12.067  11
   0 -12   3 294.959  13.712   8
   0 -12   3 304.461  12.049   4
   0 -12   3 284.919  14.722   2
   0 -12   3 314.284  13.066   6
   0 -12   3 288.589  13.075  12
  -1  12  -3 337.318  14.808   3
  -1  12  -3 341.357  13.754   1
   1 -12   3 341.045  16.931   2
   1 -12   3 343.964  13.681   6
   1 -12   3 347.480  14.957   8
   1 -12   3 345.027  15.333  12
   1 -12   3 345.975  13.916   4
   1 -12   3 348.091  12.757  11
  -2  12  -3 326.555  13.613   1
  -2  12  -3 315.450  13.816   3
   2 -12   3 323.287  13.816   4
   2 -12   3 315.902  12.730  10
   2 -12   3 324.491  12.659   6
[truncated: 1,514,100 more chars]
