# Supplementary material for: Undeca­carbon­yl[(4-methyl­sulfanylphen­yl)di­phenyl­phosphane]triruthenium(0): crystal structure and Hirshfeld surface analysis
Source: Acta Crystallogr E Crystallogr Commun. 2018 May 15;74(Pt 6):791–5. doi: 10.1107/S2056989018006989 (PMC6002835; doi:10.1107/S2056989018006989)
Supplement: Supplementary file 2 [file e-74-00791-Isup2.hkl]

data_I                                                                          
_shelx_title ' hmhz1'                                                           
_shelx_refln_list_code          4                                               
_shelx_F_calc_maximum      340.71                                               
_exptl_crystal_F_000       896.00                                               
_reflns_d_resolution_high  0.5935                                               
                                                                                
loop_                                                                           
 _space_group_symop_operation_xyz                                               
 'x, y, z'                                                                      
 '-x, -y, -z'                                                                   
                                                                                
_cell_length_a     9.6922                                                       
_cell_length_b    12.7459                                                       
_cell_length_c    13.6030                                                       
_cell_angle_alpha 103.301                                                       
_cell_angle_beta  102.938                                                       
_cell_angle_gamma  91.771                                                       
                                                                                
_shelx_F_squared_multiplier     1.000                                           
                                                                                
loop_                                                                           
 _refln_index_h                                                                 
 _refln_index_k                                                                 
 _refln_index_l                                                                 
 _refln_F_squared_calc                                                          
 _refln_F_squared_meas                                                          
 _refln_F_squared_sigma                                                         
 _refln_observed_status                                                         
   1   0   0      11751.93      14350.14       170.09 o                         
   2   0   0      14137.64      17256.79       288.13 o                         
   3   0   0        153.14        181.24         9.95 o                         
   4   0   0        707.17        703.41        20.15 o                         
   5   0   0       7885.32       7945.56        82.17 o                         
   6   0   0       7510.31       7300.08        79.82 o                         
   7   0   0        473.42        489.93        16.59 o                         
   8   0   0       1018.73        949.58        29.82 o                         
   9   0   0         22.26          5.59        18.12 o                         
  10   0   0       1826.18       1795.66        70.24 o                         
  11   0   0          8.61         -9.76        38.59 o                         
  12   0   0        646.24        670.95        64.41 o                         
  13   0   0         89.84         77.46        78.85 o                         
  14   0   0        362.07        383.21       106.44 o                         
  15   0   0          5.32         37.76        78.70 o                         
 -15   1   0        152.30        238.64       100.15 o                         
 -14   1   0       1049.59        769.65       129.98 o                         
 -13   1   0        280.50        280.95        98.65 o                         
 -12   1   0        271.44        411.02       104.05 o                         
 -11   1   0       2691.69       2558.98        96.19 o                         
 -10   1   0       1682.00       1591.57        63.02 o                         
  -9   1   0       3038.08       3013.96        80.30 o                         
  -8   1   0       6916.60       6846.51       113.86 o                         
  -7   1   0       4509.01       4411.73        62.97 o                         
  -6   1   0       1347.65       1273.80        28.25 o                         
  -5   1   0        576.39        545.40        18.33 o                         
  -4   1   0       3364.31       3276.02        47.00 o                         
  -3   1   0        241.38        353.19        10.94 o                         
  -2   1   0         47.94         58.85         5.17 o                         
  -1   1   0      35547.31      43682.54      1131.68 o                         
   1   1   0      21511.55      26700.67       235.21 o                         
   2   1   0       6695.44       7286.58        81.79 o                         
   3   1   0        380.90        378.77        12.31 o                         
   4   1   0       5413.43       5692.62        66.97 o                         
   5   1   0       2934.12       2726.13        42.73 o                         
   6   1   0       2274.10       2332.56        33.65 o                         
   7   1   0       5386.72       5227.72        60.15 o                         
   8   1   0       1637.03       1623.21        34.99 o                         
   9   1   0        303.14        317.79        29.59 o                         
  10   1   0          1.06          7.23        25.73 o                         
  11   1   0        586.77        536.97        58.11 o                         
  12   1   0        266.18        238.91        43.41 o                         
  13   1   0          5.40         60.16        77.97 o                         
  14   1   0        300.98        237.17        94.91 o                         
  15   1   0        472.85        519.48       115.24 o                         
 -15   2   0       1423.02       1676.90       170.14 o                         
 -14   2   0        294.62        385.74       110.60 o                         
 -13   2   0        421.63        420.86       108.35 o                         
 -12   2   0          5.95          5.90        29.49 o                         
 -11   2   0       1666.39       1651.70        66.87 o                         
 -10   2   0        931.29        883.23        48.63 o                         
  -9   2   0      11821.08      11558.35       209.50 o                         
  -8   2   0       2532.93       2471.73        70.63 o                         
  -7   2   0       4720.02       4650.08        67.99 o                         
  -6   2   0        697.05        694.93        22.15 o                         
  -5   2   0       3664.62       3955.15        54.12 o                         
  -4   2   0       4296.07       4287.27        62.74 o                         
  -3   2   0       9637.30      10922.01       177.27 o                         
  -2   2   0       1374.01       1742.16       129.29 o                         
  -1   2   0         23.83         -3.06         3.06 o                         
   0   2   0       3298.70       4194.47        40.33 o                         
   1   2   0      21979.85      25757.16       402.22 o                         
   2   2   0      15320.66      16970.75       184.46 o                         
   3   2   0      15076.27      16746.40       153.05 o                         
   4   2   0       2495.84       2446.03        35.61 o                         
   5   2   0       3623.91       3672.38        48.82 o                         
   6   2   0        130.70        120.89        10.18 o                         
   7   2   0       8719.95       8746.46        80.45 o                         
   8   2   0        829.35        834.08        32.80 o                         
   9   2   0        967.27        880.06        49.27 o                         
  10   2   0        718.65        701.05        62.17 o                         
  11   2   0         71.79         57.57        39.00 o                         
  12   2   0        459.32        517.40        61.45 o                         
  13   2   0         31.55         58.22        82.41 o                         
  14   2   0         53.25         27.23        75.63 o                         
  15   2   0        183.25        170.94        95.88 o                         
 -15   3   0        211.25        248.54       103.89 o                         
 -14   3   0         64.07         99.63        87.49 o                         
 -13   3   0        725.93        938.02       138.63 o                         
 -12   3   0        296.48        365.81        43.72 o                         
 -11   3   0        112.54        102.32        28.44 o                         
 -10   3   0       2336.90       2278.52        68.22 o                         
  -9   3   0       4046.19       3809.45        83.72 o                         
  -8   3   0       3116.25       3164.45        82.01 o                         
  -7   3   0      16623.66      16422.37       217.13 o                         
  -6   3   0        664.14        630.07        23.70 o                         
  -5   3   0       2561.99       2694.26        42.99 o                         
  -4   3   0        107.14         89.88        12.77 o                         
  -3   3   0         54.52         85.24        15.19 o                         
  -2   3   0      23945.08      27289.21       239.77 o                         
  -1   3   0        488.55        517.72        12.03 o                         
   0   3   0          6.13         17.12         4.18 o                         
   1   3   0       6588.39       7573.07        94.55 o                         
   2   3   0      12253.26      14054.49       134.49 o                         
   3   3   0      15605.04      15616.52       161.25 o                         
   4   3   0        433.88        502.38        16.69 o                         
   5   3   0        389.53        354.57        15.41 o                         
   6   3   0       1874.60       1967.29        29.24 o                         
   7   3   0       2897.55       2908.22        43.40 o                         
   8   3   0        208.26        209.32        17.05 o                         
   9   3   0       4862.19       4867.70       104.94 o                         
  10   3   0        117.12        127.04        38.72 o                         
  11   3   0         35.45         18.92        75.14 o                         
  12   3   0          1.18         -4.14        36.25 o                         
  13   3   0         18.59         54.05        74.65 o                         
  14   3   0         30.12         73.27        80.02 o                         
  15   3   0         57.41        135.83        87.10 o                         
 -15   4   0        129.85         29.19        90.66 o                         
 -14   4   0        261.30        412.95       111.08 o                         
 -13   4   0        790.96        763.93        85.45 o                         
 -12   4   0        118.80         90.76        31.53 o                         
 -11   4   0       1328.18       1371.39       119.06 o                         
 -10   4   0        643.65        633.61        43.89 o                         
  -9   4   0         31.64         83.38        22.26 o                         
  -8   4   0       9784.73       9653.10       131.80 o                         
  -7   4   0       4926.50       4833.50        77.40 o                         
  -6   4   0       4859.54       4800.64        80.51 o                         
  -5   4   0       8182.35       8019.39       110.03 o                         
  -4   4   0       1431.59       1582.71        33.13 o                         
  -3   4   0       2074.84       1951.81        29.41 o                         
  -2   4   0      25948.21      29539.71       262.65 o                         
  -1   4   0       4989.71       5775.56        58.37 o                         
   0   4   0       1920.29       2382.94        29.77 o                         
   1   4   0       3500.77       4004.81        50.63 o                         
   2   4   0      11989.94      13001.72       129.96 o                         
   3   4   0       3086.50       3058.92        45.67 o                         
   4   4   0        548.10        537.39        18.38 o                         
   5   4   0       2014.83       2031.50        32.33 o                         
   6   4   0       1191.42       1182.82        27.42 o                         
   7   4   0        359.85        348.22        20.31 o                         
   8   4   0       4537.44       4584.96        78.58 o                         
   9   4   0       2535.66       2643.40        67.14 o                         
  10   4   0       1079.12        961.05        69.41 o                         
  11   4   0        460.05        490.51        63.82 o                         
  12   4   0          0.32         -2.42        36.19 o                         
  13   4   0         26.02        161.73        66.20 o                         
  14   4   0        286.55        348.77       106.77 o                         
  15   4   0          3.77        171.77        91.17 o                         
 -15   5   0        116.25          5.53       101.01 o                         
 -14   5   0          1.61        -71.36        82.00 o                         
 -13   5   0         65.36          3.50        45.32 o                         
 -12   5   0        782.91        863.38        58.27 o                         
 -11   5   0       1248.50       1287.81        64.39 o                         
 -10   5   0          0.97         -2.83        19.15 o                         
  -9   5   0        694.51        671.59        33.32 o                         
  -8   5   0       2044.29       2107.86        54.81 o                         
  -7   5   0       1047.93       1116.59        35.46 o                         
  -6   5   0      14906.80      14724.37       164.72 o                         
  -5   5   0        266.38        271.83        17.43 o                         
  -4   5   0       2934.38       2932.72        46.57 o                         
  -3   5   0        257.43        216.85        12.65 o                         
  -2   5   0       4819.85       5434.56        55.60 o                         
  -1   5   0        187.99        272.55        11.64 o                         
   0   5   0       6352.47       6659.54        68.55 o                         
   1   5   0       2169.44       2175.61        34.92 o                         
   2   5   0         50.60         56.71         9.52 o                         
   3   5   0        137.76        160.37        11.73 o                         
   4   5   0       9507.80       9573.72       105.67 o                         
   5   5   0       1205.03       1203.90        29.98 o                         
   6   5   0        762.18        737.51        27.50 o                         
   7   5   0        729.87        675.61        27.94 o                         
   8   5   0       4394.91       4371.75        78.38 o                         
   9   5   0        185.66        175.71        24.60 o                         
  10   5   0       5770.58       5718.74       148.62 o                         
  11   5   0        358.80        377.56        55.21 o                         
  12   5   0        594.80        667.67        66.50 o                         
  13   5   0          2.46        -51.64        51.64 o                         
  14   5   0        135.54        349.01       103.38 o                         
 -15   6   0        184.71         97.08       104.72 o                         
 -14   6   0        810.10        702.77        86.94 o                         
 -13   6   0        127.45        151.53        58.37 o                         
 -12   6   0          3.69         84.77        34.80 o                         
 -11   6   0        242.55        208.03        41.22 o                         
 -10   6   0        411.81        449.33        34.13 o                         
  -9   6   0          5.18         -9.62        13.32 o                         
  -8   6   0        101.23        140.08        21.26 o                         
  -7   6   0       4843.01       4906.83        76.36 o                         
  -6   6   0       1024.26        981.91        31.68 o                         
  -5   6   0       7579.88       7752.15        98.14 o                         
  -4   6   0       8659.18       8838.51       102.69 o                         
  -3   6   0        411.34        475.46        13.55 o                         
  -2   6   0       1974.86       2018.33        33.66 o                         
  -1   6   0      12255.43      12635.93       121.04 o                         
   0   6   0       2553.80       2515.28        38.41 o                         
   1   6   0       1069.12        909.84        23.95 o                         
   2   6   0        177.25        153.94         9.82 o                         
   3   6   0       2756.41       2879.17        41.03 o                         
   4   6   0       2463.35       2487.91        40.32 o                         
   5   6   0        154.24        159.10        13.96 o                         
   6   6   0        179.02        133.15        13.67 o                         
   7   6   0          0.40          5.25        12.35 o                         
   8   6   0         30.97         43.18        16.70 o                         
   9   6   0       3545.25       3480.90        73.70 o                         
  10   6   0       3145.98       3205.92        80.83 o                         
  11   6   0       1454.90       1553.74        84.68 o                         
  12   6   0       1566.16       1623.51       118.15 o                         
  13   6   0          4.43         26.95        54.22 o                         
  14   6   0         33.28         59.30        85.47 o                         
 -15   7   0       1222.41       1129.17       174.52 o                         
 -14   7   0        217.87        281.95        69.66 o                         
 -13   7   0       1018.66        948.12        98.80 o                         
 -12   7   0         21.27         78.14        48.80 o                         
 -11   7   0          0.04        -18.01        24.71 o                         
 -10   7   0        506.77        546.28        47.81 o                         
  -9   7   0         53.31         71.96        22.68 o                         
  -8   7   0        782.43        773.27        32.05 o                         
  -7   7   0        611.37        633.42        33.99 o                         
  -6   7   0         70.34         62.96        17.65 o                         
  -5   7   0       6478.66       6340.74        93.29 o                         
  -4   7   0       4587.03       4613.47        55.02 o                         
  -3   7   0       7182.27       7276.48        98.84 o                         
  -2   7   0        569.44        642.31        18.75 o                         
  -1   7   0      15594.55      16653.04       179.97 o                         
   0   7   0       2517.68       2475.96        37.08 o                         
   1   7   0      14238.59      14545.49       143.88 o                         
   2   7   0       5031.53       5281.34        60.02 o                         
   3   7   0       1687.79       1725.27        27.92 o                         
   4   7   0        417.74        450.88        22.58 o                         
   5   7   0         24.94         26.45        10.68 o                         
   6   7   0        823.02        813.26        30.39 o                         
   7   7   0        506.63        492.97        31.05 o                         
   8   7   0          6.01         -7.25        15.37 o                         
   9   7   0        315.40        278.82        30.97 o                         
  10   7   0        407.58        437.27        38.45 o                         
  11   7   0       2082.93       2160.21       124.84 o                         
  12   7   0        289.76        192.40        66.21 o                         
  13   7   0        564.07        520.64        82.60 o                         
  14   7   0        288.80        206.87        99.26 o                         
 -15   8   0        481.05        533.37       110.77 o                         
 -14   8   0        458.22        466.88        79.53 o                         
 -13   8   0       1099.32       1098.06       109.88 o                         
 -12   8   0         48.65         33.53       100.09 o                         
 -11   8   0        304.16        289.87        58.26 o                         
 -10   8   0        437.23        443.27        45.74 o                         
  -9   8   0        607.35        550.18        38.69 o                         
  -8   8   0         84.17         95.39        18.57 o                         
  -7   8   0        339.78        370.21        26.64 o                         
  -6   8   0       1081.99       1027.90        34.48 o                         
  -5   8   0       3813.39       3730.14        62.03 o                         
  -4   8   0       1919.32       1932.63        33.55 o                         
  -3   8   0       1287.46       1280.60        29.53 o                         
  -2   8   0         91.38         95.64        10.41 o                         
  -1   8   0        105.94        108.00        10.09 o                         
   0   8   0       5132.45       5135.58        55.90 o                         
   1   8   0       6577.43       6682.62        67.24 o                         
   2   8   0       5076.07       5060.27        60.78 o                         
   3   8   0      20205.27      20290.38       198.04 o                         
   4   8   0         39.60         42.23        10.67 o                         
   5   8   0        560.95        580.76        28.70 o                         
   6   8   0        139.49        136.97        17.52 o                         
   7   8   0         66.40         43.85        20.03 o                         
   8   8   0       1104.56       1034.35        48.53 o                         
   9   8   0        400.70        458.94        39.01 o                         
  10   8   0        334.23        310.20        35.38 o                         
  11   8   0        333.65        394.83        70.28 o                         
  12   8   0        198.31        165.97        64.48 o                         
  13   8   0       1396.86       1740.43       123.51 o                         
  14   8   0         85.91        128.73       171.59 o                         
 -14   9   0        813.11        896.85       133.40 o                         
 -13   9   0        131.31        160.41        78.61 o                         
 -12   9   0        628.02        474.97        97.98 o                         
 -11   9   0        289.56        325.74        68.68 o                         
 -10   9   0       1077.94        983.58        66.69 o                         
  -9   9   0         44.71         31.34        24.01 o                         
  -8   9   0       1248.60       1176.77        64.39 o                         
  -7   9   0         64.37         35.35        16.41 o                         
  -6   9   0         81.31        101.20        16.02 o                         
  -5   9   0        274.33        295.68        23.85 o                         
  -4   9   0       1926.54       2066.44        43.87 o                         
  -3   9   0       3222.61       3110.52        41.10 o                         
  -2   9   0        306.90        321.59        15.94 o                         
  -1   9   0       1108.31       1031.59        28.01 o                         
   0   9   0       4872.80       5089.57        60.92 o                         
   1   9   0        110.74        100.13        10.90 o                         
   2   9   0      17295.87      17176.35       273.85 o                         
   3   9   0       3623.97       3670.78        56.38 o                         
   4   9   0       2632.14       2596.68        55.99 o                         
   5   9   0       3375.34       3474.39        72.25 o                         
   6   9   0        246.94        249.64        32.79 o                         
   7   9   0        193.40        159.96        26.19 o                         
   8   9   0       1200.26       1180.87        81.04 o                         
   9   9   0         98.51         94.09        25.76 o                         
  10   9   0        274.80        280.58        55.10 o                         
  11   9   0          0.31          2.53        28.98 o                         
  12   9   0        329.21        404.70        74.96 o                         
  13   9   0        110.94        141.81        60.20 o                         
 -14  10   0        592.80        400.29       105.17 o                         
 -13  10   0          2.54        -15.26        61.51 o                         
 -12  10   0       1581.27       1730.55       157.64 o                         
 -11  10   0          6.71        116.59        52.77 o                         
 -10  10   0        253.15        250.40        57.97 o                         
  -9  10   0        958.30        975.57        65.41 o                         
  -8  10   0       1321.75       1221.78        82.63 o                         
  -7  10   0       2654.47       2670.95        79.07 o                         
  -6  10   0       5387.23       5250.10        97.03 o                         
  -5  10   0       2160.61       2190.55        59.55 o                         
  -4  10   0          4.44         -7.41        16.28 o                         
  -3  10   0        107.21        101.17        14.34 o                         
  -2  10   0       8108.55       8231.93        85.36 o                         
  -1  10   0       1752.16       1802.27        36.37 o                         
   0  10   0        329.95        313.82        21.85 o                         
   1  10   0       2088.11       2174.87        50.17 o                         
   2  10   0       3795.25       3819.10        73.07 o                         
   3  10   0        753.41        755.11        51.62 o                         
   4  10   0       4929.27       4972.20        95.80 o                         
   5  10   0        961.51        985.88        48.92 o                         
   6  10   0       2801.03       2653.27        93.25 o                         
   7  10   0         17.52         11.38        18.52 o                         
   8  10   0         89.65        101.67        27.22 o                         
   9  10   0        197.15        168.08        30.58 o                         
  10  10   0        564.45        510.37        44.55 o                         
  11  10   0         29.92         11.88        26.96 o                         
  12  10   0          7.45        104.59        56.39 o                         
  13  10   0        109.62        191.27        66.50 o                         
 -14  11   0          0.23          7.31        59.40 o                         
 -13  11   0       1056.12       1069.39       148.49 o                         
 -12  11   0        966.29       1000.47       141.52 o                         
 -11  11   0        887.51        966.77        97.95 o                         
 -10  11   0        603.11        777.37        87.36 o                         
  -9  11   0        323.84        378.07        45.33 o                         
  -8  11   0          0.53         17.59        72.63 o                         
  -7  11   0       5713.09       5927.54       124.20 o                         
  -6  11   0       2279.91       2246.73        67.07 o                         
  -5  11   0         57.87         58.10        19.27 o                         
  -4  11   0       1502.75       1544.56        46.43 o                         
  -3  11   0         23.76         35.52        12.77 o                         
  -2  11   0        393.31        370.41        21.31 o                         
  -1  11   0         90.72        109.51        16.82 o                         
   0  11   0        731.87        713.92        30.34 o                         
   1  11   0         60.04         53.30        14.70 o                         
   2  11   0          7.99          6.57        15.15 o                         
   3  11   0       2401.64       2399.48        70.40 o                         
   4  11   0       1539.88       1575.44        54.76 o                         
   5  11   0       4916.87       4891.79       112.57 o                         
   6  11   0       4912.60       4836.62       130.48 o                         
   7  11   0        741.45        664.38        48.62 o                         
   8  11   0        352.54        340.53        38.67 o                         
   9  11   0        506.05        516.19        44.59 o                         
  10  11   0        415.12        371.52        40.74 o                         
  11  11   0        265.92        314.69        46.13 o                         
  12  11   0        199.55        204.37        69.66 o                         
 -13  12   0        229.83        105.63        76.95 o                         
 -12  12   0          1.45          5.77        57.80 o                         
 -11  12   0        554.55        579.72       114.91 o                         
 -10  12   0        329.18        245.68        83.85 o                         
  -9  12   0        425.06        750.12       208.01 o                         
  -8  12   0         85.14        115.25        31.41 o                         
  -7  12   0       1257.42       1296.38        61.98 o                         
  -6  12   0        369.74        510.49        53.85 o                         
  -5  12   0       6391.94       6206.76       114.67 o                         
  -4  12   0       3040.42       3082.95        80.74 o                         
  -3  12   0       1373.95       1369.90        60.22 o                         
  -2  12   0       1668.09       1669.98        47.11 o                         
  -1  12   0          1.91        -12.22        12.22 o                         
   0  12   0       1306.17       1318.93        37.96 o                         
   1  12   0        158.22        176.98        20.86 o                         
   2  12   0        165.12        143.45        22.32 o                         
   3  12   0        222.22        210.58        29.04 o                         
   4  12   0        523.45        432.74        40.03 o                         
   5  12   0       5656.89       5695.97       126.24 o                         
   6  12   0        291.97        262.06        37.00 o                         
   7  12   0       1600.17       1434.46        77.37 o                         
   8  12   0         72.00         53.15        24.33 o                         
   9  12   0       1252.59       1138.21        61.74 o                         
  10  12   0         56.53         90.08        34.86 o                         
  11  12   0       1242.19       1565.24       326.30 o                         
  12  12   0         85.50         89.10        49.54 o                         
 -13  13   0        268.88        171.17        83.55 o                         
 -12  13   0        474.22        313.21        93.74 o                         
 -11  13   0        659.10        555.61       112.08 o                         
 -10  13   0        261.71        254.69        85.38 o                         
  -9  13   0       1484.04       1490.49       115.68 o                         
  -8  13   0         76.09          4.16        94.70 o                         
  -7  13   0        222.96        216.50        63.72 o                         
  -6  13   0       1764.53       1709.07        86.43 o                         
  -5  13   0       2319.14       2326.89        69.10 o                         
  -4  13   0       3725.96       3728.17       160.93 o                         
  -3  13   0       6931.86       7145.23       170.26 o                         
  -2  13   0        351.08        337.24        27.13 o                         
  -1  13   0        272.39        256.36        22.86 o                         
   0  13   0        240.99        197.87        19.75 o                         
   1  13   0          2.68        -14.86        15.98 o                         
   2  13   0        232.51        155.54        34.28 o                         
   3  13   0        985.18        962.93        55.10 o                         
   4  13   0        259.93        190.01        30.93 o                         
   5  13   0        140.34        126.23        30.37 o                         
   6  13   0        179.02        129.84        34.37 o                         
   7  13   0       1325.44       1274.24        68.03 o                         
   8  13   0        316.16        270.78        37.44 o                         
   9  13   0        926.35        859.12        77.49 o                         
  10  13   0        390.58        423.82        61.74 o                         
  11  13   0       1038.27       1284.79       118.84 o                         
 -12  14   0          5.24         11.81        54.98 o                         
 -11  14   0        100.77         87.96        58.07 o                         
 -10  14   0        732.20        746.67       103.53 o                         
  -9  14   0        439.52        460.12        67.01 o                         
  -8  14   0          2.12         -5.79        39.42 o                         
  -7  14   0        101.15        154.50        62.85 o                         
  -6  14   0        512.90        547.10        60.98 o                         
  -5  14   0        478.24        549.55        59.43 o                         
  -4  14   0       5501.41       5661.68       145.62 o                         
  -3  14   0        610.73        632.59        56.72 o                         
  -2  14   0       3828.49       4014.30        96.54 o                         
  -1  14   0       1298.68       1384.40        49.56 o                         
   0  14   0        760.29        783.62        44.10 o                         
   1  14   0        133.88        121.64        26.75 o                         
   2  14   0       2377.10       2379.52       101.25 o                         
   3  14   0          0.34          8.62        16.63 o                         
   4  14   0         22.55         13.95        22.50 o                         
   5  14   0         26.18        -24.11        24.11 o                         
   6  14   0        468.57        402.39        47.85 o                         
   7  14   0        325.53        279.33        42.42 o                         
   8  14   0        148.26        106.88        36.02 o                         
   9  14   0          5.51        -35.16        35.16 o                         
  10  14   0        504.42        505.96        81.53 o                         
 -11  15   0         55.28         48.35        92.26 o                         
 -10  15   0          0.27         50.25        78.55 o                         
  -9  15   0         17.43        -21.11        44.52 o                         
  -8  15   0        353.64        425.24        62.93 o                         
  -7  15   0         25.64         22.53        42.70 o                         
  -6  15   0         33.35         18.40        37.16 o                         
  -5  15   0        454.97        561.65        81.65 o                         
  -4  15   0        576.60        621.92        64.01 o                         
  -3  15   0        556.53        534.95        54.71 o                         
  -2  15   0       4875.89       4959.32       110.95 o                         
  -1  15   0         59.50         61.15        20.90 o                         
   0  15   0       2468.00       2463.09        93.49 o                         
   1  15   0       1297.30       1371.62       117.15 o                         
   2  15   0       1310.75       1301.60        64.02 o                         
   3  15   0        888.43        894.33        61.45 o                         
   4  15   0        684.05        762.04        56.02 o                         
   5  15   0         71.88         66.64        29.26 o                         
   6  15   0          0.20          1.73        27.47 o                         
   7  15   0         66.37         52.07        39.56 o                         
   8  15   0        188.18        184.66        49.17 o                         
   9  15   0         61.98        101.56        55.77 o                         
  10  15   0        102.59        261.60        80.98 o                         
 -11  16   0        549.48        418.25        88.96 o                         
 -10  16   0        270.46        138.06        53.07 o                         
  -9  16   0         14.77         32.19        44.70 o                         
  -8  16   0         15.26         11.46        42.23 o                         
  -7  16   0          1.26         24.92        44.90 o                         
  -6  16   0          0.92         20.84        61.55 o                         
  -5  16   0          0.04         41.80        41.58 o                         
  -4  16   0         23.52        -34.51        34.51 o                         
  -3  16   0       2038.08       2091.10        88.71 o                         
  -2  16   0       1029.69       1173.67        68.71 o                         
  -1  16   0        892.28        842.27        85.81 o                         
   0  16   0        450.86        484.58        52.98 o                         
   1  16   0        622.97        553.24        56.23 o                         
   2  16   0         44.06          8.57        26.57 o                         
   3  16   0       2259.50       2307.09        85.71 o                         
   4  16   0       1374.71       1403.33        83.13 o                         
   5  16   0        820.20        917.31        81.03 o                         
   6  16   0        755.35        677.57        71.92 o                         
   7  16   0          5.37         34.48        38.07 o                         
   8  16   0        281.28        332.39        69.68 o                         
   9  16   0         57.83        170.44        51.49 o                         
 -10  17   0         49.65        -24.33        46.01 o                         
  -9  17   0        488.36        353.87        60.82 o                         
  -8  17   0         25.20        -44.74        45.10 o                         
  -7  17   0        366.90        213.24        74.29 o                         
  -6  17   0        220.43         89.35        50.42 o                         
  -5  17   0        412.00        413.74        58.95 o                         
  -4  17   0         14.52        -20.49        37.87 o                         
  -3  17   0        248.57        272.64        47.86 o                         
  -2  17   0         86.79         96.27        59.40 o                         
  -1  17   0       1160.65       1249.13        95.92 o                         
   0  17   0        545.32        550.51        63.42 o                         
   1  17   0        308.19        301.83        51.28 o                         
   2  17   0         96.32         78.60        33.48 o                         
   3  17   0       1703.27       1669.56        88.46 o                         
   4  17   0         94.65        133.44        56.36 o                         
   5  17   0       1637.92       1615.29       117.67 o                         
   6  17   0        240.56        195.07        59.36 o                         
   7  17   0        131.55        172.68        55.60 o                         
   8  17   0         63.10         62.10        49.10 o                         
  -9  18   0        865.01        903.93        85.08 o                         
  -8  18   0        127.40        192.37        94.78 o                         
  -7  18   0         10.07          0.84        43.10 o                         
  -6  18   0        902.31        950.19       116.37 o                         
  -5  18   0        242.68        233.24        54.14 o                         
  -4  18   0        210.23        199.38        47.81 o                         
  -3  18   0        227.24        198.34        44.02 o                         
  -2  18   0        318.03        351.97       115.29 o                         
  -1  18   0        686.35        620.72       130.14 o                         
   0  18   0          3.47        -17.81       107.79 o                         
   1  18   0       1651.27       1470.90        85.38 o                         
   2  18   0         57.59         76.25        45.12 o                         
   3  18   0         92.33         66.60        47.75 o                         
   4  18   0       1347.10       1274.37       186.17 o                         
   5  18   0        848.94        861.92        98.14 o                         
   6  18   0        532.44        540.67        82.44 o                         
  -7  19   0          3.99         33.66        47.19 o                         
  -6  19   0        233.60        222.80        57.26 o                         
  -5  19   0         18.40          6.69        66.27 o                         
  -4  19   0       1879.76       2050.67        93.95 o                         
  -3  19   0        469.44        509.21       129.63 o                         
  -2  19   0         28.37        -32.92        84.78 o                         
  -1  19   0         17.84         47.11        82.43 o                         
   0  19   0        190.76        151.67        54.65 o                         
   1  19   0        137.03        212.76        62.60 o                         
   2  19   0        135.77         67.49        51.06 o                         
   3  19   0          6.39        -29.61        44.63 o                         
   4  19   0        325.02        403.59        75.38 o                         
   5  19   0          9.16         90.02        52.27 o                         
  -5  20   0        589.79        628.65       132.77 o                         
  -4  20   0        926.55       1053.36        85.21 o                         
  -3  20   0        445.12        438.76       132.18 o                         
  -2  20   0        994.68        832.11       146.44 o                         
  -1  20   0         56.00        -62.62        84.43 o                         
   0  20   0         21.01         67.02        54.94 o                         
   1  20   0          8.43         67.53        51.37 o                         
   2  20   0        129.20          9.03        46.51 o                         
   3  20   0        301.41        359.85        74.22 o                         
   1 -21   1        450.82        492.13       135.89 o                         
   2 -21   1        684.85        669.84       148.63 o                         
  -3 -20   1        170.93        128.58        54.35 o                         
  -2 -20   1        101.03         98.35        55.61 o                         
  -1 -20   1          4.37         26.34        48.27 o                         
   0 -20   1         31.16         69.27        93.03 o                         
   1 -20   1        520.11        509.93       127.98 o                         
   2 -20   1         52.46        -85.30        85.30 o                         
   3 -20   1       1960.62       2014.23       211.08 o                         
   4 -20   1        114.13        117.36        55.28 o                         
   5 -20   1        780.13        793.98       264.77 o                         
   6 -20   1        208.95        238.32        77.73 o                         
  -5 -19   1        725.75        647.59        97.32 o                         
  -4 -19   1         96.94        106.91        59.36 o                         
  -3 -19   1         96.58         63.65        61.31 o                         
  -2 -19   1         16.47         46.55        49.77 o                         
  -1 -19   1        288.20        318.14        66.52 o                         
   0 -19   1        140.13        125.48        95.68 o                         
   1 -19   1         68.35         95.85        87.89 o                         
   2 -19   1        828.49        981.98       153.04 o                         
   3 -19   1        425.25        407.43        60.43 o                         
   4 -19   1        390.10        395.32        70.41 o                         
   5 -19   1       1748.83       1869.88        96.14 o                         
   6 -19   1         67.61         75.60        47.34 o                         
   7 -19   1        208.93        120.93        51.34 o                         
  -7 -18   1          6.33        115.17        81.74 o                         
  -6 -18   1       1119.21       1119.94       114.70 o                         
  -5 -18   1        466.79        358.48        71.05 o                         
  -4 -18   1        187.60        190.79        60.45 o                         
  -3 -18   1        276.59        189.74        98.57 o                         
  -2 -18   1          7.32         20.09        55.15 o                         
  -1 -18   1        334.14        264.60        53.04 o                         
   0 -18   1        232.26        247.98        58.76 o                         
   1 -18   1        117.87         87.77        50.13 o                         
   2 -18   1         13.87         51.08        41.33 o                         
   3 -18   1        126.11        162.88        65.36 o                         
   4 -18   1       1894.58       2128.10        99.30 o                         
   5 -18   1        945.04        970.29        79.52 o                         
   6 -18   1       1349.85       1724.32       266.68 o                         
   7 -18   1        791.82        952.14        82.06 o                         
   8 -18   1        159.46         55.97        60.33 o                         
   9 -18   1         35.76        -25.61        53.16 o                         
  -8 -17   1        127.50        161.49        58.25 o                         
  -7 -17   1        294.21        203.75        68.00 o                         
  -6 -17   1        830.95        591.76        83.01 o                         
  -5 -17   1        595.15        649.84        85.91 o                         
  -4 -17   1       3299.91       3317.20       154.38 o                         
  -3 -17   1         69.24         31.06        31.81 o                         
  -2 -17   1        529.35        482.74        56.46 o                         
  -1 -17   1          1.77         23.47        27.84 o                         
   0 -17   1          2.65         15.13        28.31 o                         
   1 -17   1        567.89        695.97        83.36 o                         
   2 -17   1        451.70        533.16        64.45 o                         
   3 -17   1         24.16         48.34        36.69 o                         
   4 -17   1        101.54        110.20        55.45 o                         
   5 -17   1        175.32        213.31        49.86 o                         
   6 -17   1       2397.45       2595.31       112.29 o                         
   7 -17   1         14.07        -35.13       114.70 o                         
   8 -17   1        639.89        595.82        81.94 o                         
   9 -17   1          8.72         31.64        32.99 o                         
  10 -17   1        296.77        264.20        59.08 o                         
  -9 -16   1          5.39         20.10        44.71 o                         
  -8 -16   1         90.64         55.01        47.51 o                         
  -7 -16   1        263.32        233.80        61.42 o                         
  -6 -16   1          2.84         -4.26        41.86 o                         
  -5 -16   1       1767.09       1677.52        88.44 o                         
  -4 -16   1       1421.45       1318.40       128.78 o                         
  -3 -16   1       2309.14       2479.25       101.18 o                         
  -2 -16   1       2603.53       2534.29        99.88 o                         
  -1 -16   1         89.77        112.58        40.18 o                         
   0 -16   1          6.18         10.34        27.01 o                         
   1 -16   1       1071.14       1218.47       105.51 o                         
   2 -16   1         16.72         31.39        33.73 o                         
   3 -16   1       1119.23       1088.67        84.41 o                         
   4 -16   1        894.97        916.16        72.05 o                         
   5 -16   1        253.78        318.08        54.31 o                         
   6 -16   1        295.40        315.59        57.88 o                         
   7 -16   1        544.94        451.95        64.98 o                         
   8 -16   1        666.65        675.35        79.94 o                         
   9 -16   1        110.60        -23.05        43.79 o                         
  10 -16   1        143.20         76.42        50.93 o                         
  11 -16   1        824.89        698.04       100.98 o                         
 -10 -15   1         35.95        135.32        54.95 o                         
  -9 -15   1        275.05        237.93        63.75 o                         
  -8 -15   1        295.61        239.57        49.10 o                         
  -7 -15   1         35.29         50.69        48.71 o                         
  -6 -15   1          5.03          6.24        29.03 o                         
  -5 -15   1        121.28         77.33        30.73 o                         
  -4 -15   1        968.62        976.00        64.69 o                         
  -3 -15   1       7352.29       6848.62       335.42 o                         
  -2 -15   1        559.35        543.13        55.33 o                         
  -1 -15   1       1870.06       1743.46        84.30 o                         
   0 -15   1        675.48        622.19        40.86 o                         
   1 -15   1        414.26        408.28        32.83 o                         
   2 -15   1        261.30        315.18        38.34 o                         
   3 -15   1       3140.02       3174.78       133.08 o                         
   4 -15   1          1.50          2.86        35.27 o                         
   5 -15   1        344.41        429.57        55.89 o                         
   6 -15   1         42.75         27.14        41.84 o                         
   7 -15   1        401.96        379.20        66.35 o                         
   8 -15   1         45.96        -25.93        34.11 o                         
   9 -15   1        200.18        235.37        58.62 o                         
  10 -15   1         19.48        -76.91        76.91 o                         
  11 -15   1        209.85        189.39        64.57 o                         
 -11 -14   1        871.69       1060.91       170.62 o                         
 -10 -14   1        156.45        168.80        57.96 o                         
  -9 -14   1          4.36          5.31        53.36 o                         
  -8 -14   1         17.86         34.12        39.16 o                         
  -7 -14   1        407.24        429.92        51.06 o                         
  -6 -14   1         82.13         65.66        32.38 o                         
  -5 -14   1         24.77         45.24        32.44 o                         
  -4 -14   1       1474.40       1490.48        67.05 o                         
  -3 -14   1       1462.61       1495.81        74.49 o                         
  -2 -14   1        547.75        562.74        46.54 o                         
  -1 -14   1       2293.66       2472.59        78.47 o                         
   0 -14   1        280.45        290.16        29.32 o                         
   1 -14   1       2872.82       2951.33        70.53 o                         
   2 -14   1       2164.35       2376.17        74.02 o                         
   3 -14   1        928.22        990.83        82.46 o                         
   4 -14   1       1576.02       1291.94       120.40 o                         
   5 -14   1       1001.72       1022.90        73.86 o                         
   6 -14   1         29.03          7.94        37.15 o                         
   7 -14   1          8.82         29.75        49.91 o                         
   8 -14   1          5.10         40.99        44.02 o                         
   9 -14   1         98.03        120.26        85.73 o                         
  10 -14   1         81.12         29.67        70.68 o                         
  11 -14   1          0.01         -7.90        53.92 o                         
  12 -14   1        635.38        554.07        90.90 o                         
 -11 -13   1        387.81        402.90        60.42 o                         
 -10 -13   1        993.00        900.21        82.32 o                         
  -9 -13   1        420.23        454.72        54.58 o                         
  -8 -13   1         21.12         -1.63        24.42 o                         
  -7 -13   1        237.24        207.91        35.52 o                         
  -6 -13   1        356.40        306.61        39.32 o                         
  -5 -13   1        146.53        117.86        28.64 o                         
  -4 -13   1        101.07         48.01        23.54 o                         
  -3 -13   1         16.31         -5.78        17.95 o                         
  -2 -13   1       3029.89       3061.36        86.23 o                         
  -1 -13   1       1024.93        970.65        46.10 o                         
   0 -13   1       3666.44       3831.63        71.64 o                         
   1 -13   1        775.07        806.71        39.50 o                         
   2 -13   1       1510.41       1605.24        48.23 o                         
   3 -13   1          0.58         -2.59        26.00 o                         
   4 -13   1       3162.07       3206.34        79.53 o                         
   5 -13   1       2285.44       2318.13        68.20 o                         
   6 -13   1       1183.08       1139.33        73.15 o                         
   7 -13   1        915.56        960.06        84.73 o                         
   8 -13   1         11.17        -33.87        33.87 o                         
   9 -13   1        437.14        420.70        76.78 o                         
  10 -13   1         77.76         37.59        61.17 o                         
  11 -13   1         12.94          4.36        59.74 o                         
  12 -13   1         14.62        -38.38        52.95 o                         
  13 -13   1        126.14         82.22        70.17 o                         
 -12 -12   1        769.23        936.50        83.98 o                         
 -11 -12   1        455.49        530.70       104.24 o                         
 -10 -12   1       1656.15       1626.83       129.32 o                         
  -9 -12   1         22.88         24.33        26.25 o                         
  -8 -12   1        971.80        973.37        58.24 o                         
  -7 -12   1          2.43        -16.41        19.11 o                         
  -6 -12   1       1733.11       1651.42        76.11 o                         
  -5 -12   1        868.82        937.80        55.34 o                         
  -4 -12   1        597.28        582.92        60.55 o                         
  -3 -12   1        253.90        244.61        27.07 o                         
  -2 -12   1         32.21          9.51        16.14 o                         
  -1 -12   1        368.13        369.11        24.57 o                         
   0 -12   1       2905.09       2908.66        55.76 o                         
   1 -12   1        347.80        306.25        25.15 o                         
   2 -12   1       1001.54       1042.00        38.85 o                         
   3 -12   1        260.31        268.51        26.97 o                         
   4 -12   1       5984.14       5971.19        99.20 o                         
   5 -12   1       1322.17       1202.40        56.35 o                         
   6 -12   1       6159.73       6262.46       197.15 o                         
   7 -12   1        100.98        210.60        52.60 o                         
   8 -12   1        231.60        259.96        45.97 o                         
   9 -12   1         28.26        127.03       119.31 o                         
  10 -12   1         35.02         40.75        60.49 o                         
  11 -12   1         54.59         36.12        67.18 o                         
  12 -12   1        354.33        300.06        94.78 o                         
  13 -12   1         50.24         20.34        64.72 o                         
 -12 -11   1         19.64        102.57        59.10 o                         
 -11 -11   1       1066.47        957.59        81.35 o                         
 -10 -11   1        419.82        395.41        41.89 o                         
  -9 -11   1       1690.98       1811.43        68.54 o                         
  -8 -11   1       1676.25       1572.89        74.81 o                         
  -7 -11   1       1212.06       1232.45        90.42 o                         
  -6 -11   1         81.03         62.01        23.27 o                         
  -5 -11   1       4217.35       4165.30       102.04 o                         
  -4 -11   1        158.48        180.54        26.89 o                         
  -3 -11   1        155.99        129.88        21.40 o                         
  -2 -11   1       1273.64       1326.55        53.25 o                         
  -1 -11   1        860.35        934.23        28.03 o                         
   0 -11   1       2067.72       2067.07        42.30 o                         
   1 -11   1        115.77         91.99        14.43 o                         
   2 -11   1       2920.11       2920.58        51.23 o                         
   3 -11   1       1678.10       1749.24        42.64 o                         
   4 -11   1         16.96         39.65        16.81 o                         
   5 -11   1      10946.82      11059.86       139.40 o                         
   6 -11   1       3064.06       3103.38        63.81 o                         
   7 -11   1       1858.90       1810.90        78.08 o                         
   8 -11   1       2612.44       2542.54       113.56 o                         
   9 -11   1         61.79        110.77        34.66 o                         
  10 -11   1         63.31        172.08        38.05 o                         
  11 -11   1        994.14       1138.06       147.85 o                         
  12 -11   1        236.70        208.42        81.72 o                         
  13 -11   1        286.45        251.45        90.23 o                         
  14 -11   1        307.32        362.37        97.85 o                         
 -13 -10   1         23.96         75.23        58.32 o                         
 -12 -10   1          0.40         -4.12        61.12 o                         
 -11 -10   1        413.58        423.52        70.99 o                         
 -10 -10   1         54.33         38.35        24.15 o                         
  -9 -10   1       2687.89       2612.68        86.25 o                         
  -8 -10   1          1.23          4.18        21.45 o                         
  -7 -10   1       4139.40       4137.19       101.99 o                         
  -6 -10   1        278.86        278.84        33.69 o                         
  -5 -10   1       2022.84       2109.93        68.21 o                         
  -4 -10   1        225.78        202.19        21.43 o                         
  -3 -10   1       5311.10       5304.73       130.94 o                         
  -2 -10   1       1130.19       1147.12        36.68 o                         
  -1 -10   1         24.24         13.28         9.39 o                         
   0 -10   1        222.88        243.72        14.76 o                         
   1 -10   1        513.73        523.58        22.43 o                         
   2 -10   1        583.22        577.25        22.39 o                         
   3 -10   1          4.04         17.97        12.50 o                         
   4 -10   1       2584.49       2596.72        53.85 o                         
   5 -10   1        931.27        920.49        36.85 o                         
   6 -10   1        827.65        789.43        44.08 o                         
   7 -10   1       8147.23       7923.57       150.90 o                         
   8 -10   1        608.33        728.30        52.19 o                         
   9 -10   1       1506.32       1484.55        65.88 o                         
  10 -10   1         23.59         24.96        44.25 o                         
  11 -10   1        124.90        230.90        62.97 o                         
  12 -10   1        526.50        490.17       106.21 o                         
  13 -10   1        941.55       1007.64       140.17 o                         
  14 -10   1         91.25        160.85        75.64 o                         
 -13  -9   1          0.00         49.51        66.49 o                         
 -12  -9   1         17.64          5.66        47.88 o                         
 -11  -9   1          7.29          1.56        28.13 o                         
 -10  -9   1        749.07        717.43        49.25 o                         
  -9  -9   1        364.37        332.39        34.71 o                         
  -8  -9   1        859.17        864.64        48.73 o                         
  -7  -9   1       2532.03       2578.92        78.38 o                         
  -6  -9   1        298.67        291.37        31.48 o                         
  -5  -9   1       2125.72       2052.11        59.72 o                         
  -4  -9   1       6170.22       6111.51        84.61 o                         
  -3  -9   1       5321.00       5509.05        84.75 o                         
  -2  -9   1       5869.92       5939.66        74.32 o                         
  -1  -9   1       6742.70       6904.22        71.22 o                         
   0  -9   1        309.70        313.49        15.45 o                         
   1  -9   1       1310.88       1387.02        26.01 o                         
   2  -9   1       2066.11       1973.06        34.89 o                         
   3  -9   1        105.02        107.15        11.09 o                         
   4  -9   1       1134.96       1097.38        36.03 o                         
   5  -9   1         87.30         96.99        19.77 o                         
   6  -9   1       3805.02       3645.76        69.81 o                         
   7  -9   1       1919.56       1851.56        50.36 o                         
   8  -9   1       2548.63       2580.18        71.39 o                         
   9  -9   1       3003.83       3080.95        90.74 o                         
  10  -9   1        227.26        183.22        35.07 o                         
  11  -9   1        556.99        546.30        74.12 o                         
  12  -9   1         85.06         94.46        67.46 o                         
  13  -9   1        214.03        173.20        76.69 o                         
  14  -9   1        674.58        868.42       136.56 o                         
 -14  -8   1        283.13        200.01        69.26 o                         
 -13  -8   1         40.99         21.53        62.37 o                         
 -12  -8   1        242.07        338.48        95.94 o                         
 -11  -8   1        358.75        379.94       115.81 o                         
 -10  -8   1         12.22         -7.27        21.18 o                         
  -9  -8   1         37.43         24.72        20.67 o                         
  -8  -8   1       1885.97       1921.93        57.29 o                         
  -7  -8   1       2162.15       2050.63        61.73 o                         
  -6  -8   1         10.65          0.53        13.69 o                         
  -5  -8   1        289.18        249.78        21.72 o                         
  -4  -8   1       8137.84       8171.38        94.65 o                         
  -3  -8   1       1961.26       1973.25        39.15 o                         
  -2  -8   1      13070.26      13123.42       134.21 o                         
  -1  -8   1       5952.25       6008.27        62.34 o                         
   0  -8   1       6855.89       6977.40        66.21 o                         
   1  -8   1       1514.07       1601.00        27.21 o                         
   2  -8   1         65.73         86.06        10.17 o                         
   3  -8   1        647.77        597.18        18.81 o                         
   4  -8   1       2270.22       2176.60        41.87 o                         
   5  -8   1        738.71        731.07        29.19 o                         
   6  -8   1          3.01         15.95        14.10 o                         
   7  -8   1       3906.67       3799.61        72.39 o                         
   8  -8   1       2605.88       2405.15        57.76 o                         
   9  -8   1        960.87        962.02        60.64 o                         
  10  -8   1        916.02        924.19        54.07 o                         
  11  -8   1        799.00        765.60        58.81 o                         
  12  -8   1        188.67        239.60        63.94 o                         
  13  -8   1          7.20         -1.25        51.69 o                         
  14  -8   1       1063.73       1151.77       153.39 o                         
 -14  -7   1        209.24        326.32        79.24 o                         
 -13  -7   1        473.52        501.80        81.82 o                         
 -12  -7   1        828.58        899.70       117.58 o                         
 -11  -7   1        453.42        456.65        73.28 o                         
 -10  -7   1        132.71        137.42        24.11 o                         
  -9  -7   1         26.65         20.30        16.84 o                         
  -8  -7   1       1830.40       1830.51        52.54 o                         
  -7  -7   1        813.02        813.36        35.44 o                         
  -6  -7   1       2568.53       2603.39        52.83 o                         
  -5  -7   1         49.90         43.71        10.62 o                         
  -4  -7   1       1176.75       1192.26        32.74 o                         
  -3  -7   1       4925.71       5219.04        64.80 o                         
  -2  -7   1       9594.89       9762.77        96.60 o                         
  -1  -7   1      10796.16      11326.82       112.41 o                         
   0  -7   1      36877.82      38921.11       321.24 o                         
   1  -7   1        678.76        749.65        19.32 o                         
   2  -7   1       3596.48       3847.39        47.86 o                         
   3  -7   1         66.76         73.57         8.01 o                         
   4  -7   1        862.35        854.96        29.82 o                         
   5  -7   1       5240.58       5095.48        80.19 o                         
   6  -7   1       2623.09       2657.69        56.61 o                         
   7  -7   1         21.48         32.23        13.72 o                         
   8  -7   1        109.80        124.80        28.81 o                         
   9  -7   1        291.41        269.04        23.86 o                         
  10  -7   1       1684.59       1673.31        69.12 o                         
  11  -7   1          0.27         -4.57        29.97 o                         
  12  -7   1        558.11        512.69        77.62 o                         
  13  -7   1         44.65         52.16        55.82 o                         
  14  -7   1        431.37        439.82        80.06 o                         
  15  -7   1         38.51        -93.43        93.43 o                         
 -14  -6   1         97.21         48.15       120.91 o                         
 -13  -6   1        592.47        603.78        88.80 o                         
 -12  -6   1         17.16         79.47        56.01 o                         
 -11  -6   1       2726.40       2891.10       110.13 o                         
 -10  -6   1        813.79        771.39        53.81 o                         
  -9  -6   1        326.61        319.96        28.78 o                         
  -8  -6   1       2064.33       1989.51        52.40 o                         
  -7  -6   1        297.57        273.40        23.04 o                         
  -6  -6   1       2942.50       2852.24        48.22 o                         
  -5  -6   1         13.35          9.32         8.45 o                         
  -4  -6   1       1220.64       1165.68        26.09 o                         
  -3  -6   1       2302.91       2519.42        35.61 o                         
  -2  -6   1        861.80        915.62        20.72 o                         
  -1  -6   1      29349.17      31091.47       295.98 o                         
   0  -6   1        314.59        249.34        18.00 o                         
   1  -6   1       3383.81       3402.99        42.75 o                         
   2  -6   1      11538.16      12124.22       115.51 o                         
   3  -6   1       3934.53       4382.49        54.33 o                         
   4  -6   1         46.79         39.64        11.01 o                         
   5  -6   1       4607.88       4325.64        65.60 o                         
   6  -6   1          8.49         17.61        12.64 o                         
   7  -6   1        180.60        206.11        21.47 o                         
   8  -6   1        520.33        550.14        39.67 o                         
   9  -6   1       1031.64        989.48        36.82 o                         
  10  -6   1        201.87        272.55        32.70 o                         
  11  -6   1         46.54         21.73        23.52 o                         
  12  -6   1        434.21        434.59        61.78 o                         
  13  -6   1        264.06        141.56        60.74 o                         
  14  -6   1         14.29        -55.26       101.94 o                         
  15  -6   1       1153.21       1082.52       160.66 o                         
 -15  -5   1        838.08        969.17       151.24 o                         
 -14  -5   1          3.27        -37.19        58.90 o                         
 -13  -5   1        144.40        147.89        65.72 o                         
 -12  -5   1        197.45        167.53        44.65 o                         
 -11  -5   1       1193.23       1385.08        82.01 o                         
 -10  -5   1       1544.73       1582.30        97.12 o                         
  -9  -5   1      10608.62      10485.22       144.92 o                         
  -8  -5   1        729.24        712.27        34.08 o                         
  -7  -5   1       1844.29       1807.96        42.63 o                         
  -6  -5   1        205.93        234.54        15.36 o                         
  -5  -5   1       2517.63       2397.14        38.85 o                         
  -4  -5   1        838.82        721.22        23.47 o                         
  -3  -5   1       1132.39       1165.91        30.62 o                         
  -2  -5   1       1154.80       1265.07        25.43 o                         
  -1  -5   1        635.51        678.15        17.81 o                         
   0  -5   1       1620.14       1640.82        25.01 o                         
   1  -5   1      17788.77      19893.36       179.65 o                         
   2  -5   1       1224.32       1223.23        31.22 o                         
   3  -5   1      11762.67      12199.23       137.63 o                         
   4  -5   1         68.20         77.07        11.30 o                         
   5  -5   1        424.22        355.42        22.43 o                         
   6  -5   1       1372.51       1306.77        33.70 o                         
   7  -5   1       3259.04       2997.97        64.73 o                         
   8  -5   1        316.77        337.88        25.09 o                         
   9  -5   1       1869.23       1877.95        60.58 o                         
  10  -5   1        131.49        157.77        26.69 o                         
  11  -5   1        269.05        294.94        34.54 o                         
  12  -5   1         86.20        150.78        43.12 o                         
  13  -5   1        312.95        268.86        83.92 o                         
  14  -5   1        146.72         17.76        89.02 o                         
  15  -5   1        441.38        354.78       120.12 o                         
 -15  -4   1         64.55        237.19        96.91 o                         
 -14  -4   1        170.94        199.18        69.27 o                         
 -13  -4   1        224.34        267.34        71.46 o                         
 -12  -4   1        195.79        245.97        50.87 o                         
 -11  -4   1         31.36         80.69        36.63 o                         
 -10  -4   1       6011.43       6369.55       158.43 o                         
  -9  -4   1       2556.09       2559.92        75.56 o                         
  -8  -4   1       2034.53       2022.53        44.96 o                         
  -7  -4   1       1644.27       1649.64        40.13 o                         
  -6  -4   1          4.06          3.27         7.49 o                         
  -5  -4   1          0.18        121.57        20.94 o                         
  -4  -4   1       1060.12       1036.29        25.24 o                         
  -3  -4   1        320.81        395.86        15.32 o                         
  -2  -4   1       4161.32       4196.02        60.84 o                         
  -1  -4   1         38.62         54.47         6.68 o                         
   0  -4   1          6.65         14.39         4.23 o                         
   1  -4   1        125.17        116.66         7.03 o                         
   2  -4   1      11971.31      13436.00       115.54 o                         
   3  -4   1      20613.50      21608.64       228.86 o                         
   4  -4   1       1102.92       1114.89        25.83 o                         
   5  -4   1       2473.72       2546.06        49.41 o                         
   6  -4   1       5962.01       5688.71        82.86 o                         
   7  -4   1       5000.44       4947.82        78.48 o                         
   8  -4   1       2751.47       2672.07        67.31 o                         
   9  -4   1       2996.12       2893.57        72.86 o                         
  10  -4   1         40.36          6.57        19.62 o                         
  11  -4   1         21.00         36.30        23.22 o                         
  12  -4   1        112.49        109.01        28.79 o                         
  13  -4   1         15.97         21.45        47.57 o                         
  14  -4   1         48.86         21.01        85.53 o                         
  15  -4   1         26.14         23.22        91.87 o                         
 -15  -3   1          2.89         45.82        81.93 o                         
 -14  -3   1        402.67        366.66       105.25 o                         
 -13  -3   1        547.41        633.33        89.68 o                         
 -12  -3   1        245.68        252.37        49.72 o                         
 -11  -3   1         11.90         44.77        37.05 o                         
 -10  -3   1       1061.96       1011.19        68.50 o                         
  -9  -3   1        770.45        805.21        44.71 o                         
  -8  -3   1       6070.54       6147.96        84.73 o                         
  -7  -3   1        361.05        330.85        19.49 o                         
  -6  -3   1      11970.06      11850.71       121.64 o                         
  -5  -3   1       2466.46       2510.21        44.62 o                         
  -4  -3   1        359.38        460.16        17.22 o                         
  -3  -3   1       3882.92       3941.20        56.14 o                         
  -2  -3   1       6011.35       6649.58       135.46 o                         
  -1  -3   1       2430.31       2911.06        35.76 o                         
   0  -3   1         70.48         74.17         6.31 o                         
   1  -3   1      26621.57      31645.97       272.99 o                         
   2  -3   1      11457.92      11958.07       163.07 o                         
   3  -3   1       2748.17       2667.23        65.54 o                         
   4  -3   1       2149.36       2057.70        57.91 o                         
   5  -3   1        121.06        111.90        14.87 o                         
   6  -3   1       2904.19       2809.28        41.85 o                         
   7  -3   1        974.18        901.61        37.95 o                         
   8  -3   1       9100.57       9071.33       160.99 o                         
   9  -3   1        214.35        249.77        29.08 o                         
  10  -3   1        728.20        660.95        44.29 o                         
  11  -3   1        225.52        228.48        32.45 o                         
  12  -3   1         46.92         19.22        23.66 o                         
  13  -3   1        606.90        553.84       114.86 o                         
  14  -3   1        398.04        558.46       117.94 o                         
  15  -3   1          1.96         75.83        91.11 o                         
 -15  -2   1         22.80         89.04        87.69 o                         
 -14  -2   1        284.08        345.46       101.52 o                         
 -13  -2   1        160.00        219.50        91.47 o                         
 -12  -2   1        891.13        909.71        75.81 o                         
 -11  -2   1         70.93         96.63        37.65 o                         
 -10  -2   1         25.89         -3.45        32.40 o                         
  -9  -2   1        532.88        553.91        50.40 o                         
  -8  -2   1       3085.05       3019.64        57.51 o                         
  -7  -2   1       5086.65       5142.57        59.69 o                         
  -6  -2   1      14349.25      14261.40       136.14 o                         
  -5  -2   1       3568.75       3745.83        48.57 o                         
  -4  -2   1       2391.14       2624.16        38.15 o                         
  -3  -2   1         13.10         19.48         5.35 o                         
  -2  -2   1         91.99        128.25        11.69 o                         
  -1  -2   1       6048.67       6963.24        75.32 o                         
   0  -2   1       8603.83      10719.45       109.75 o                         
   1  -2   1         45.77         78.26         4.72 o                         
   2  -2   1       2869.68       2033.80        77.48 o                         
   3  -2   1        223.33        285.95        13.16 o                         
   4  -2   1      13640.37      13844.94       183.38 o                         
   5  -2   1         60.16         84.82        10.56 o                         
   6  -2   1       2183.38       2171.64        45.60 o                         
   7  -2   1       5240.82       5087.09        83.28 o                         
   8  -2   1       6774.21       6619.14       112.62 o                         
   9  -2   1        794.40        829.44        44.06 o                         
  10  -2   1       5374.36       5436.22       108.14 o                         
  11  -2   1          0.02          3.83        21.24 o                         
  12  -2   1        468.98        547.36        51.16 o                         
  13  -2   1        410.09        377.76       107.15 o                         
  14  -2   1          8.14         -4.66        84.38 o                         
  15  -2   1        456.86        405.43       108.36 o                         
 -15  -1   1        103.02        151.43        90.23 o                         
 -14  -1   1        431.86        505.27       115.80 o                         
 -13  -1   1        163.67        188.61        90.33 o                         
 -12  -1   1         74.35        146.10        53.89 o                         
 -11  -1   1         33.67         56.80        34.97 o                         
 -10  -1   1        181.82        149.88        38.89 o                         
  -9  -1   1          3.05        -16.19        25.56 o                         
  -8  -1   1        624.46        632.76        22.92 o                         
  -7  -1   1      13276.55      13441.06       123.84 o                         
  -6  -1   1        316.51        272.79        12.66 o                         
  -5  -1   1       6447.18       6357.21        96.22 o                         
  -4  -1   1       3009.37       3049.26        41.38 o                         
  -3  -1   1         54.74         41.61         5.40 o                         
  -2  -1   1       1146.20       1363.11        22.96 o                         
  -1  -1   1      39522.14      45130.83      1219.15 o                         
   0  -1   1       1794.67       2428.48        32.13 o                         
   1  -1   1       2507.71       2966.52        59.38 o                         
   2  -1   1       1847.69       2052.93        41.26 o                         
   3  -1   1      15572.84      17648.74       310.03 o                         
   4  -1   1      10527.61      11137.12       258.42 o                         
   5  -1   1        321.94        394.22        22.97 o                         
   6  -1   1        553.90        600.50        23.57 o                         
   7  -1   1        321.04        338.61        21.84 o                         
   8  -1   1        200.29        219.34        29.35 o                         
   9  -1   1      10825.03      10765.33       181.18 o                         
  10  -1   1       1571.76       1566.81        59.11 o                         
  11  -1   1       2267.30       2253.19        70.59 o                         
  12  -1   1       1317.11       1331.34        77.70 o                         
  13  -1   1         99.16          6.90        77.76 o                         
  14  -1   1          5.82         65.05        77.53 o                         
  15  -1   1        299.62        432.34       111.83 o                         
 -15   0   1       1087.78       1214.28       158.61 o                         
 -14   0   1         31.83         71.97        82.44 o                         
 -13   0   1        150.43        144.86        90.35 o                         
 -12   0   1          3.99          9.81        72.36 o                         
 -11   0   1        241.49        253.85        55.33 o                         
 -10   0   1          0.53        -27.83        27.83 o                         
  -9   0   1         82.10         39.11        22.84 o                         
  -8   0   1        955.47        920.74        30.79 o                         
  -7   0   1       2823.86       2688.32        37.76 o                         
  -6   0   1       1324.35       1421.19        27.92 o                         
  -5   0   1      24508.14      24179.84       247.59 o                         
  -4   0   1          0.99         -9.25        10.05 o                         
  -3   0   1       3279.73       3544.91        70.22 o                         
  -2   0   1       2589.42       2925.99        79.16 o                         
  -1   0   1      28699.95      36429.62       370.30 o                         
   1   0   1      34758.48      41361.15       609.78 o                         
   2   0   1      12821.96      14992.99       230.08 o                         
   3   0   1       7496.87       8335.04       127.30 o                         
   4   0   1        268.52        246.25        13.05 o                         
   5   0   1       1182.75       1011.77        26.17 o                         
   6   0   1       4436.73       4397.91        60.70 o                         
   7   0   1        181.47        198.26        15.38 o                         
   8   0   1         32.70         20.66        18.67 o                         
   9   0   1        891.78        914.19        43.62 o                         
  10   0   1       3026.88       3104.43        77.94 o                         
  11   0   1       5555.54       5515.94       129.32 o                         
  12   0   1       1052.25       1130.56        87.49 o                         
  13   0   1       1399.58       1435.06       155.74 o                         
  14   0   1          8.03        150.39        87.27 o                         
  15   0   1        222.89        274.30       102.38 o                         
 -16   1   1        673.24        595.31       121.17 o                         
 -15   1   1        101.32         82.63        91.15 o                         
 -14   1   1       1024.85       1040.19       148.70 o                         
 -13   1   1        903.28        774.71       126.12 o                         
 -12   1   1          0.15         -4.24        41.97 o                         
 -11   1   1        564.12        617.32        74.31 o                         
 -10   1   1        672.27        585.98        50.22 o                         
  -9   1   1        542.77        522.44        36.55 o                         
  -8   1   1        155.31        157.43        21.17 o                         
  -7   1   1          3.70         -0.46         7.93 o                         
  -6   1   1       8681.12       8480.15        88.33 o                         
  -5   1   1       7273.60       7080.06        73.41 o                         
  -4   1   1       7451.55       7935.45       107.83 o                         
  -3   1   1       1498.53       1541.99        28.47 o                         
  -2   1   1         15.99          8.85         7.31 o                         
  -1   1   1         25.30         35.40         3.73 o                         
   0   1   1      47250.85      57851.09       685.86 o                         
   1   1   1      16601.42      18951.76       187.95 o                         
   2   1   1      38887.08      45135.32       426.14 o                         
   3   1   1      26862.62      29601.94       286.60 o                         
   4   1   1        298.11        419.65        17.03 o                         
   5   1   1       1843.40       1871.62        29.60 o                         
   6   1   1        911.06        863.28        21.12 o                         
   7   1   1        129.51        111.04        12.21 o                         
   8   1   1        704.88        676.31        30.96 o                         
   9   1   1        517.55        510.50        35.35 o                         
  10   1   1       2738.36       2792.22        86.66 o                         
  11   1   1       1451.48       1581.44        70.30 o                         
  12   1   1       1111.14       1127.52        72.52 o                         
  13   1   1       1393.53       1914.34       172.44 o                         
  14   1   1        199.10        242.41        95.34 o                         
  15   1   1        104.39        133.94        89.53 o                         
 -16   2   1        421.78        375.48       115.21 o                         
 -15   2   1        128.77         83.48        90.18 o                         
 -14   2   1       1487.41       1622.89       172.64 o                         
 -13   2   1        228.12         92.07        88.80 o                         
 -12   2   1       1554.66       1483.91        79.62 o                         
 -11   2   1        153.02        175.28        40.34 o                         
 -10   2   1        705.81        674.28        54.45 o                         
  -9   2   1       1529.05       1548.24        60.74 o                         
  -8   2   1       5774.00       5758.87       156.99 o                         
  -7   2   1        522.62        504.49        20.71 o                         
  -6   2   1        654.83        693.96        21.43 o                         
  -5   2   1       1406.67       1373.32        27.61 o                         
  -4   2   1       4913.08       4982.57       119.61 o                         
  -3   2   1      24297.85      27351.72       330.84 o                         
  -2   2   1      12887.60      15585.74       159.79 o                         
  -1   2   1        302.19        340.87         8.62 o                         
   0   2   1      23950.36      29319.56       414.88 o                         
   1   2   1       4819.00       5685.02        62.48 o                         
   2   2   1     116084.18     128930.88      1060.23 o                         
   3   2   1       3065.52       2796.06        40.02 o                         
   4   2   1       6976.44       7430.31        81.22 o                         
   5   2   1       3919.66       4067.49        49.78 o                         
   6   2   1        758.79        781.04        19.81 o                         
   7   2   1       2670.76       2605.42        41.97 o                         
   8   2   1       2090.04       2083.56        44.49 o                         
   9   2   1        210.92        181.32        30.37 o                         
  10   2   1         80.95         18.00        25.27 o                         
  11   2   1        215.54        174.91        38.09 o                         
  12   2   1       1023.27       1141.00        74.87 o                         
  13   2   1         14.72        -38.76        71.94 o                         
  14   2   1        286.21        243.29        97.40 o                         
  15   2   1          8.21         50.78        79.52 o                         
 -15   3   1        793.36        684.29       133.19 o                         
 -14   3   1        689.70        767.55       136.51 o                         
 -13   3   1        596.40        680.49       124.58 o                         
 -12   3   1       1441.07       1403.42        73.41 o                         
 -11   3   1       1057.04       1018.37        58.63 o                         
 -10   3   1          0.74         -5.13        28.57 o                         
  -9   3   1       2181.24       2152.65        69.09 o                         
  -8   3   1       2829.25       2677.09        59.47 o                         
  -7   3   1       7123.60       7120.99        83.65 o                         
  -6   3   1      10933.75      11103.28       115.67 o                         
  -5   3   1       2282.61       2364.86        33.75 o                         
  -4   3   1       2749.58       2663.34        39.18 o                         
  -3   3   1        514.80        499.93        11.64 o                         
  -2   3   1      23812.32      28462.68       328.95 o                         
  -1   3   1       5414.65       6223.73        69.85 o                         
   0   3   1       2261.07       2894.02        57.98 o                         
   1   3   1       2718.39       2788.03        34.95 o                         
   2   3   1      30499.27      33592.91       303.99 o                         
   3   3   1      12501.88      13340.04       121.88 o                         
   4   3   1      28709.29      29411.72       292.02 o                         
   5   3   1         82.32        120.25        10.23 o                         
   6   3   1       2206.83       2295.69        34.03 o                         
   7   3   1       1479.46       1449.74        29.15 o                         
   8   3   1        250.48        252.63        20.08 o                         
   9   3   1       1111.00       1100.69        45.83 o                         
  10   3   1       2041.01       2040.81        84.91 o                         
  11   3   1        101.22         72.16        36.52 o                         
  12   3   1          3.03         14.27        26.89 o                         
  13   3   1        105.98        128.83        86.68 o                         
  14   3   1        289.52        487.09       112.86 o                         
  15   3   1         52.60        156.98        81.59 o                         
 -15   4   1        169.55         86.55        91.77 o                         
 -14   4   1        104.44         92.70        90.33 o                         
 -13   4   1       2174.68       2586.81       200.50 o                         
 -12   4   1        775.31        746.20        62.81 o                         
 -11   4   1        309.43        301.66        38.03 o                         
 -10   4   1         66.33         94.33        32.94 o                         
  -9   4   1       2371.62       2239.20        53.23 o                         
  -8   4   1        527.31        535.58        34.13 o                         
  -7   4   1      18811.52      18738.45       240.14 o                         
  -6   4   1       2712.30       2570.53        67.03 o                         
  -5   4   1       1030.20        942.85        28.28 o                         
  -4   4   1        109.63        107.05         9.38 o                         
  -3   4   1       7234.53       7639.47        99.44 o                         
  -2   4   1        151.40        113.31         7.05 o                         
  -1   4   1       2195.99       2477.31        35.50 o                         
   0   4   1       2572.96       3098.82        42.22 o                         
   1   4   1         21.96         28.44         9.74 o                         
   2   4   1        329.40        352.80        13.48 o                         
   3   4   1      30187.33      30351.96       301.89 o                         
   4   4   1       4820.06       4878.70        58.15 o                         
   5   4   1       8833.59       9124.59        97.46 o                         
   6   4   1        494.79        506.74        21.51 o                         
   7   4   1        221.34        240.82        17.57 o                         
   8   4   1        100.68         95.56        16.13 o                         
   9   4   1       3883.26       3866.38        75.57 o                         
  10   4   1         58.26         47.04        34.96 o                         
  11   4   1        639.39        704.64        65.26 o                         
  12   4   1         94.54        113.29        49.58 o                         
  13   4   1         98.29        -52.50        70.32 o                         
  14   4   1         39.57         71.50        78.68 o                         
  15   4   1          3.45        140.12        85.22 o                         
 -15   5   1        197.38        276.80       113.70 o                         
 -14   5   1        444.58        464.36       114.69 o                         
 -13   5   1        288.52        298.84        62.84 o                         
 -12   5   1         31.25         55.40        29.99 o                         
 -11   5   1       2434.27       2512.36        83.85 o                         
 -10   5   1        478.35        406.69        31.22 o                         
  -9   5   1        928.45        882.39        38.44 o                         
  -8   5   1       2754.82       2598.14        52.80 o                         
  -7   5   1       4518.39       4367.99        75.78 o                         
  -6   5   1       3301.52       3306.17        55.96 o                         
  -5   5   1      24694.46      25657.23       285.51 o                         
  -4   5   1       4919.92       5378.98        50.72 o                         
  -3   5   1       2437.07       2577.65        31.95 o                         
  -2   5   1        887.88       1099.76        19.62 o                         
  -1   5   1       1968.16       2302.76        34.20 o                         
   0   5   1      21915.05      25514.88       265.09 o                         
   1   5   1       2494.01       2767.86        40.88 o                         
   2   5   1       1442.85       1414.54        28.40 o                         
   3   5   1       2912.60       2793.12        42.50 o                         
   4   5   1       9146.14       9534.57       113.94 o                         
   5   5   1       6644.48       6896.28        73.34 o                         
   6   5   1         22.19          3.00        11.61 o                         
   7   5   1        973.94        985.45        36.06 o                         
   8   5   1        600.07        638.48        33.77 o                         
   9   5   1       3775.95       3709.76        75.44 o                         
  10   5   1        205.42        255.22        45.29 o                         
  11   5   1       1263.60       1470.13        82.03 o                         
  12   5   1         55.91        -10.56        49.90 o                         
  13   5   1          1.13        -18.30        54.21 o                         
  14   5   1         40.48         80.13        82.55 o                         
 -15   6   1        441.39        377.22       122.88 o                         
 -14   6   1         10.29        -61.58        74.45 o                         
 -13   6   1        148.65        116.18        64.38 o                         
 -12   6   1       1254.99       1261.65       123.08 o                         
 -11   6   1       2230.38       2035.12        76.90 o                         
 -10   6   1        256.97        277.97        29.79 o                         
  -9   6   1        798.44        844.69        37.95 o                         
  -8   6   1         67.11         98.32        17.43 o                         
  -7   6   1         31.72         34.63        14.49 o                         
  -6   6   1      11363.00      11649.03       137.52 o                         
  -5   6   1       8153.06       8385.87       112.57 o                         
  -4   6   1      15112.92      16153.22       162.68 o                         
  -3   6   1       9949.78      10838.78       105.21 o                         
  -2   6   1       2976.11       3399.43        44.52 o                         
  -1   6   1       1096.58       1026.44        23.81 o                         
   0   6   1       2955.66       2996.40        47.83 o                         
   1   6   1       2240.19       2315.17        37.78 o                         
   2   6   1        189.88        191.21        12.51 o                         
   3   6   1        602.43        597.89        19.18 o                         
   4   6   1       4933.13       5114.12        67.13 o                         
   5   6   1       1313.02       1281.24        29.45 o                         
   6   6   1       1189.38       1150.67        38.96 o                         
   7   6   1       1036.49       1037.16        38.20 o                         
   8   6   1       2125.08       2045.36        54.12 o                         
   9   6   1         61.69         58.69        18.52 o                         
  10   6   1       1829.44       1798.74        61.18 o                         
  11   6   1       1105.34        985.94        97.17 o                         
  12   6   1        221.66        186.01        60.48 o                         
  13   6   1        280.98         93.81        60.56 o                         
  14   6   1          8.08        154.88        83.15 o                         
 -15   7   1        194.22         74.20       112.18 o                         
 -14   7   1       1127.99       1309.36       107.19 o                         
 -13   7   1        254.11        170.68       112.59 o                         
 -12   7   1          0.19         36.49        27.90 o                         
 -11   7   1        315.65        339.47        42.08 o                         
 -10   7   1       1270.15       1221.19        59.92 o                         
  -9   7   1       1358.47       1284.23        46.46 o                         
  -8   7   1        147.48        148.61        20.26 o                         
  -7   7   1        411.45        465.27        28.41 o                         
  -6   7   1       3153.84       3094.82        60.77 o                         
  -5   7   1       9168.61       9527.60       124.51 o                         
  -4   7   1      22485.65      23535.78       216.70 o                         
  -3   7   1       1477.96       1519.87        26.69 o                         
  -2   7   1       1087.23       1054.97        21.76 o                         
  -1   7   1        957.56       1054.67        26.06 o                         
   0   7   1       3955.49       3895.23        48.75 o                         
   1   7   1        973.81        922.12        20.65 o                         
   2   7   1      12103.56      12337.38       104.55 o                         
   3   7   1         35.51         27.82         8.39 o                         
   4   7   1        665.63        624.87        20.68 o                         
   5   7   1          2.97         -8.49         8.49 o                         
   6   7   1       3072.42       3048.71        55.34 o                         
   7   7   1        249.12        232.89        24.28 o                         
   8   7   1        203.19        188.97        27.20 o                         
   9   7   1        214.68        192.97        26.72 o                         
  10   7   1       1860.61       1959.89        66.27 o                         
  11   7   1        122.68        179.85        78.94 o                         
  12   7   1       3438.58       3975.93       169.30 o                         
  13   7   1        152.20        144.58        70.51 o                         
  14   7   1        350.24        330.99       161.38 o                         
 -15   8   1        519.44        425.40        98.92 o                         
 -14   8   1        307.38        233.85        67.71 o                         
 -13   8   1        767.01        595.23        90.24 o                         
 -12   8   1       2172.30       2225.52        85.99 o                         
 -11   8   1        236.09        311.09        42.87 o                         
 -10   8   1          0.47         15.73        24.44 o                         
  -9   8   1         33.72        -15.03        22.40 o                         
  -8   8   1        408.24        388.80        30.59 o                         
  -7   8   1        202.57        220.43        27.35 o                         
  -6   8   1        261.12        289.95        26.42 o                         
  -5   8   1       4028.75       4117.72        71.53 o                         
  -4   8   1       1769.19       1789.25        32.24 o                         
  -3   8   1       3458.67       3639.32        46.55 o                         
  -2   8   1       4592.41       4564.28        57.40 o                         
  -1   8   1       3624.73       3700.70        50.96 o                         
   0   8   1        528.32        589.10        19.82 o                         
   1   8   1      13338.03      13378.16       134.95 o                         
   2   8   1       2362.60       2336.47        36.19 o                         
   3   8   1        118.40        109.69        11.59 o                         
   4   8   1        432.87        421.68        25.66 o                         
   5   8   1       1163.30       1159.64        62.60 o                         
   6   8   1       1095.44       1040.56        37.85 o                         
   7   8   1         39.51         37.20        18.85 o                         
   8   8   1        253.20        254.10        29.59 o                         
   9   8   1         57.19         23.81        20.81 o                         
  10   8   1         12.25        -18.17        20.10 o                         
  11   8   1       1431.72       1527.59       112.56 o                         
  12   8   1        386.23        389.31        72.61 o                         
  13   8   1        787.10       1021.35       145.53 o                         
 -14   9   1        200.78        132.75        75.85 o                         
 -13   9   1       1797.03       1718.77       156.83 o                         
 -12   9   1         52.77         79.16        65.70 o                         
 -11   9   1        955.14       1041.59        69.55 o                         
 -10   9   1        324.54        359.09        47.04 o                         
  -9   9   1          3.15        -33.88        33.88 o                         
  -8   9   1       1362.70       1313.23        58.54 o                         
  -7   9   1        822.83        777.87        36.84 o                         
  -6   9   1        210.64        202.17        22.33 o                         
  -5   9   1       3053.24       3176.48        62.35 o                         
  -4   9   1         63.39         41.40        17.88 o                         
  -3   9   1      13209.40      13571.60       116.41 o                         
  -2   9   1       1456.37       1426.58        26.15 o                         
  -1   9   1       3656.10       3873.99        51.74 o                         
   0   9   1        720.78        751.16        29.95 o                         
   1   9   1       4629.68       4610.53        74.26 o                         
   2   9   1        560.87        570.34        25.99 o                         
   3   9   1       6810.78       6579.20        88.06 o                         
   4   9   1        867.70        839.27        33.10 o                         
   5   9   1       1559.86       1547.13        57.44 o                         
   6   9   1        405.58        359.45        35.26 o                         
   7   9   1        389.82        347.03        33.20 o                         
   8   9   1        579.04        558.65        41.71 o                         
   9   9   1        361.86        381.85        38.69 o                         
  10   9   1         92.65         30.57        30.91 o                         
  11   9   1         22.70         47.64        34.05 o                         
  12   9   1         26.79        123.12        75.39 o                         
  13   9   1       1173.87       1523.12       165.40 o                         
 -14  10   1        583.23        550.04       112.99 o                         
 -13  10   1        586.07        604.54       112.57 o                         
 -12  10   1        332.40        268.47        90.39 o                         
 -11  10   1       1597.79       1554.71        80.30 o                         
 -10  10   1          0.03         38.40        29.59 o                         
  -9  10   1        489.59        484.59        69.46 o                         
  -8  10   1       1123.01       1098.44        72.13 o                         
  -7  10   1          9.33        -17.21        17.21 o                         
  -6  10   1         28.71         13.61        24.13 o                         
  -5  10   1        613.74        651.46        32.21 o                         
  -4  10   1       1731.79       1843.27        49.06 o                         
  -3  10   1        800.29        798.48        25.67 o                         
  -2  10   1         86.77         80.20        13.19 o                         
  -1  10   1       1905.80       1926.54        40.46 o                         
   0  10   1        847.98        825.17        30.66 o                         
   1  10   1       1205.41       1276.27        42.96 o                         
   2  10   1       3008.80       3068.78        66.91 o                         
   3  10   1       3553.55       3566.59        76.81 o                         
   4  10   1       1589.32       1510.69        52.26 o                         
   5  10   1       5618.61       5466.03       116.50 o                         
   6  10   1          2.93          9.35        14.37 o                         
   7  10   1          0.85         13.82        18.49 o                         
   8  10   1          3.07        -19.23        19.23 o                         
   9  10   1         31.86         45.03        24.97 o                         
  10  10   1        299.97        277.28        37.45 o                         
  11  10   1         17.00        -14.47        37.02 o                         
  12  10   1        251.02        371.67        97.44 o                         
 -14  11   1        119.01        108.49        70.16 o                         
 -13  11   1          2.38         36.86        65.31 o                         
 -12  11   1       1429.36       1757.83       156.14 o                         
 -11  11   1        830.92        585.46        81.98 o                         
 -10  11   1        869.33       1108.45       123.68 o                         
  -9  11   1        104.70        122.25        70.40 o                         
  -8  11   1       1232.45       1184.75        57.47 o                         
  -7  11   1        659.22        742.21        48.09 o                         
  -6  11   1       1019.22       1009.84        53.59 o                         
  -5  11   1        579.57        551.98        66.79 o                         
  -4  11   1        145.94        173.30        24.43 o                         
  -3  11   1          0.86        -11.01        11.01 o                         
  -2  11   1       1942.49       1944.27        41.11 o                         
  -1  11   1       4990.89       5021.03        75.44 o                         
   0  11   1        598.14        648.13        27.63 o                         
   1  11   1       1893.45       1831.99        51.66 o                         
   2  11   1       1830.99       1840.41        48.53 o                         
   3  11   1        541.40        486.51        36.81 o                         
   4  11   1       9737.51       9645.24       170.67 o                         
   5  11   1       4508.91       4469.17       107.35 o                         
   6  11   1       1704.97       1552.26        65.38 o                         
   7  11   1        989.78       1002.57        61.92 o                         
   8  11   1         19.32         26.26        21.96 o                         
   9  11   1          4.67          1.31        23.58 o                         
  10  11   1        382.80        426.16        58.57 o                         
  11  11   1          0.38         29.28        48.15 o                         
  12  11   1         66.44         95.67        79.11 o                         
 -13  12   1         51.30        143.25        78.92 o                         
 -12  12   1        686.07        561.78       115.73 o                         
 -11  12   1        167.84        282.19        86.04 o                         
 -10  12   1       2333.14       2357.87       172.10 o                         
  -9  12   1          1.26         42.80        55.59 o                         
  -8  12   1        312.98        359.71        91.68 o                         
  -7  12   1        618.44        698.34        62.46 o                         
  -6  12   1       1712.28       1549.51        71.35 o                         
  -5  12   1       1024.99       1021.82        52.93 o                         
  -4  12   1       3098.92       3064.42       115.22 o                         
  -3  12   1       1202.41       1197.55        56.65 o                         
  -2  12   1       2193.47       2207.95        64.41 o                         
  -1  12   1          9.50         16.35        12.96 o                         
   0  12   1       2670.32       2628.57        50.28 o                         
   1  12   1         43.32         23.50        15.43 o                         
   2  12   1          0.22         -9.68        16.56 o                         
   3  12   1        574.76        519.60        45.39 o                         
   4  12   1       1935.06       2083.42        73.33 o                         
   5  12   1        268.13        272.04        35.13 o                         
   6  12   1       4019.75       4007.94       114.05 o                         
   7  12   1         79.19        101.01        21.30 o                         
   8  12   1       1144.00       1231.21        84.82 o                         
   9  12   1         13.71         62.97        31.81 o                         
  10  12   1         67.56         58.77        43.96 o                         
  11  12   1        114.34        158.11        47.18 o                         
 -13  13   1        243.86        155.50        77.60 o                         
 -12  13   1          0.88         33.94        64.11 o                         
 -11  13   1       1250.72       1114.97       151.26 o                         
 -10  13   1       1338.28       1449.40       144.69 o                         
  -9  13   1        427.83        456.72       111.35 o                         
  -8  13   1       1035.01       1030.09        84.26 o                         
  -7  13   1        690.69        735.38        66.88 o                         
  -6  13   1        302.16        318.36        49.19 o                         
  -5  13   1       4676.06       4925.78       135.81 o                         
  -4  13   1        877.41        876.49        64.90 o                         
  -3  13   1        548.72        570.43        52.65 o                         
  -2  13   1       3534.20       3525.79        70.94 o                         
  -1  13   1        330.98        374.69        26.98 o                         
   0  13   1         22.31         26.49        18.05 o                         
   1  13   1         71.82         60.00        23.46 o                         
   2  13   1        996.92        978.89        52.22 o                         
   3  13   1        251.78        254.57        32.98 o                         
   4  13   1         30.94         15.46        22.87 o                         
   5  13   1       3569.50       3536.23       100.14 o                         
   6  13   1        554.92        559.82        53.94 o                         
   7  13   1       1817.03       1767.70        77.53 o                         
   8  13   1       1473.61       1464.70       107.13 o                         
   9  13   1         95.47        112.50        41.43 o                         
  10  13   1        235.19        235.35        51.96 o                         
  11  13   1        245.19        375.52        59.07 o                         
 -12  14   1        261.33        145.60        65.47 o                         
 -11  14   1        275.13        350.40        76.47 o                         
 -10  14   1          0.23        -38.07        38.07 o                         
  -9  14   1       1616.63       1432.86        91.83 o                         
  -8  14   1        232.40        230.55        54.20 o                         
  -7  14   1        398.31        341.78        88.30 o                         
  -6  14   1        446.75        505.09        93.97 o                         
  -5  14   1        949.13        878.76        92.28 o                         
  -4  14   1        598.22        658.11        60.34 o                         
  -3  14   1       6600.01       7014.12       160.25 o                         
  -2  14   1       1613.73       1655.04        56.97 o                         
  -1  14   1       1469.52       1487.14        46.16 o                         
   0  14   1        302.29        287.50        32.29 o                         
   1  14   1        183.90        184.39        30.56 o                         
   2  14   1       1339.58       1287.40        70.82 o                         
   3  14   1        139.75         78.39        29.42 o                         
   4  14   1         48.46         37.79        26.08 o                         
   5  14   1        142.05        163.78        33.83 o                         
   6  14   1         45.85         22.31        25.96 o                         
   7  14   1       1131.76       1201.08        86.13 o                         
   8  14   1         34.73         49.22        30.39 o                         
   9  14   1       1266.29       1330.65        96.49 o                         
  10  14   1         36.67         81.59        42.70 o                         
 -11  15   1        217.69        136.83        68.12 o                         
 -10  15   1        699.67        811.66        85.92 o                         
  -9  15   1        459.12        491.36        70.43 o                         
  -8  15   1        242.19        259.31        55.92 o                         
  -7  15   1       1626.94       1569.99        91.54 o                         
  -6  15   1         44.19        -26.36        37.50 o                         
  -5  15   1         72.07        153.70        43.19 o                         
  -4  15   1       1724.63       1710.07        87.34 o                         
  -3  15   1        804.18        856.26        68.14 o                         
  -2  15   1       2586.66       2645.91        79.83 o                         
  -1  15   1       2869.01       3028.15        78.20 o                         
   0  15   1         47.40         26.92        22.56 o                         
   1  15   1        246.82        223.75        42.85 o                         
   2  15   1        101.93         45.31        27.24 o                         
   3  15   1        147.30        117.53        31.18 o                         
   4  15   1         78.44         72.39        28.11 o                         
   5  15   1        342.92        322.05        47.58 o                         
   6  15   1        103.71         81.04        40.14 o                         
   7  15   1        395.44        410.21        58.26 o                         
   8  15   1        146.91        165.74        46.83 o                         
   9  15   1        702.06        949.53        84.59 o                         
 -11  16   1         23.76        101.92        47.15 o                         
 -10  16   1         96.34        110.11        50.59 o                         
  -9  16   1         73.61         73.54        47.09 o                         
  -8  16   1        616.84        559.67        89.15 o                         
  -7  16   1        744.03        763.78        76.74 o                         
  -6  16   1        144.01        157.72        80.04 o                         
  -5  16   1        113.30        147.01        48.81 o                         
  -4  16   1       1291.65       1298.24        80.90 o                         
  -3  16   1         36.77         58.16        36.05 o                         
  -2  16   1       2618.37       2720.10        91.89 o                         
  -1  16   1        928.65       1011.31        85.66 o                         
   0  16   1       2443.24       2582.22       123.81 o                         
   1  16   1        403.05        414.15        44.48 o                         
   2  16   1       1498.06       1397.93        68.43 o                         
   3  16   1         66.04         32.30        27.66 o                         
   4  16   1        436.72        442.62        49.45 o                         
   5  16   1          0.26         15.76        37.70 o                         
   6  16   1         12.59         38.02        33.69 o                         
   7  16   1         17.42         -0.33        36.65 o                         
   8  16   1         89.66        197.86        63.02 o                         
 -10  17   1        842.94        960.21        85.54 o                         
  -9  17   1        135.99        109.47        53.71 o                         
  -8  17   1          1.17        -16.76        71.69 o                         
  -7  17   1        211.68        274.15        70.92 o                         
  -6  17   1        409.04        438.83        71.78 o                         
  -5  17   1         93.96         -6.66        44.14 o                         
  -4  17   1         34.97         80.11        39.68 o                         
  -3  17   1        212.75        281.34        72.15 o                         
  -2  17   1        520.72        444.27       114.62 o                         
  -1  17   1        356.77        222.85        56.31 o                         
   0  17   1       3493.66       3301.47       115.48 o                         
   1  17   1         54.68         35.99        32.27 o                         
   2  17   1        694.48        789.28       102.54 o                         
   3  17   1        365.52        372.91        94.58 o                         
   4  17   1        470.85        481.50        58.80 o                         
   5  17   1        231.00        201.25        64.40 o                         
   6  17   1        427.68        508.17        95.93 o                         
   7  17   1         49.61          9.45        84.62 o                         
  -9  18   1        331.69        247.21        53.81 o                         
  -8  18   1        246.68        147.09        56.30 o                         
  -7  18   1          0.86        -41.26        41.26 o                         
  -6  18   1         51.38         -0.73        88.90 o                         
  -5  18   1         49.97         14.15        68.94 o                         
  -4  18   1         16.83        -34.81        34.81 o                         
  -3  18   1        138.45        133.60        38.28 o                         
  -2  18   1         38.38         -3.56        80.26 o                         
  -1  18   1       1195.87       1348.80       165.82 o                         
   0  18   1        854.33        913.83        95.71 o                         
   1  18   1        754.83        774.25        86.49 o                         
   2  18   1       1032.54        999.89       192.82 o                         
   3  18   1        404.10        276.30        65.02 o                         
   4  18   1        340.68        319.28        67.39 o                         
   5  18   1        905.91        866.44        99.37 o                         
   6  18   1        515.66        475.08       110.10 o                         
  -7  19   1        298.98        205.05        53.93 o                         
  -6  19   1          0.47        -37.17        41.30 o                         
  -5  19   1         18.23        -11.06        38.59 o                         
  -4  19   1          0.91         81.93        49.45 o                         
  -3  19   1         38.78        -31.57        88.06 o                         
  -2  19   1        149.52        121.16        97.68 o                         
  -1  19   1         86.45         26.61        81.16 o                         
   0  19   1         89.28        128.84        57.89 o                         
   1  19   1        831.07        728.21        89.83 o                         
   2  19   1         77.07         48.23        63.19 o                         
   3  19   1        393.20        420.95        75.47 o                         
   4  19   1         41.22         68.13        65.29 o                         
  -5  20   1        354.43        318.72        62.52 o                         
  -4  20   1        205.50        163.61       110.14 o                         
  -3  20   1        466.65        434.70       126.31 o                         
  -2  20   1        397.50        442.52       122.94 o                         
  -1  20   1        167.33         97.16        93.28 o                         
   0  20   1        138.87         47.36        86.95 o                         
   1  20   1        484.82        689.99        90.20 o                         
   2  20   1         10.39         65.94        48.54 o                         
  -1 -21   2        413.27        495.43        81.38 o                         
   0 -21   2        347.06        452.90       131.99 o                         
   1 -21   2         58.64        135.62       105.36 o                         
   2 -21   2        881.06        973.47       162.25 o                         
   3 -21   2        199.65         97.45       105.22 o                         
  -4 -20   2         34.65         36.07        49.26 o                         
  -3 -20   2         62.49        104.58        88.04 o                         
  -2 -20   2        987.90       1084.92       112.92 o                         
  -1 -20   2        107.87        210.69        62.00 o                         
   0 -20   2        674.66        651.73        89.58 o                         
   1 -20   2         40.04         37.86        96.63 o                         
   2 -20   2        366.65        137.31       102.57 o                         
   3 -20   2         15.88         -1.14        42.86 o                         
   4 -20   2       1265.67       1519.02       106.85 o                         
   5 -20   2         53.94         94.69        59.22 o                         
   6 -20   2        378.44        465.10        86.61 o                         
  -6 -19   2         39.62        130.05        57.22 o                         
  -5 -19   2        105.45        136.97        61.45 o                         
  -4 -19   2        101.60        105.69        55.13 o                         
  -3 -19   2        169.24        158.11        78.73 o                         
  -2 -19   2         43.81         78.21        50.92 o                         
  -1 -19   2        158.76        270.07        61.60 o                         
   0 -19   2        348.95        391.45        72.08 o                         
   1 -19   2         58.62        -28.24        80.92 o                         
   2 -19   2         36.36         91.88        60.78 o                         
   3 -19   2        979.67        957.82        87.23 o                         
   4 -19   2       1284.48       1427.39       107.78 o                         
   5 -19   2        586.74        575.69        75.04 o                         
   6 -19   2       1051.64        926.20        81.51 o                         
   7 -19   2          6.38        -12.79        64.70 o                         
   8 -19   2          0.21         76.60       124.49 o                         
  -7 -18   2        325.00        230.34        63.41 o                         
  -6 -18   2         47.03         20.53        58.66 o                         
  -5 -18   2        380.31        398.26        74.44 o                         
  -4 -18   2        101.06        127.23        56.08 o                         
  -3 -18   2        212.08        187.38        75.02 o                         
  -2 -18   2         13.46        -30.09        30.09 o                         
  -1 -18   2        726.09        731.63        80.64 o                         
   0 -18   2        394.51        515.73       111.01 o                         
   1 -18   2        329.92        304.17        66.00 o                         
   2 -18   2          0.06        -40.25        40.25 o                         
   3 -18   2       1059.60       1002.78        88.61 o                         
   4 -18   2         82.58         76.14        45.28 o                         
   5 -18   2       2906.59       3429.57       154.77 o                         
   6 -18   2        576.65        663.47        72.66 o                         
   7 -18   2        879.86        769.91        77.39 o                         
   8 -18   2         87.45        189.00        53.46 o                         
   9 -18   2        130.59        159.18        52.28 o                         
  -8 -17   2         55.18         86.17        53.65 o                         
  -7 -17   2        330.11        223.34        62.06 o                         
  -6 -17   2        254.26        232.13        61.88 o                         
  -5 -17   2       1103.25       1268.27       123.67 o                         
  -4 -17   2        118.09         51.22        37.85 o                         
  -3 -17   2       1609.73       1385.56        82.26 o                         
  -2 -17   2         49.99         48.07        31.43 o                         
  -1 -17   2        161.00        143.78        38.09 o                         
   0 -17   2         25.80         16.52        28.47 o                         
   1 -17   2        120.09        147.53        35.66 o                         
   2 -17   2         50.84         73.19        45.55 o                         
   3 -17   2        187.26        228.38        47.32 o                         
   4 -17   2        800.60        902.86        73.08 o                         
   5 -17   2        784.78        863.92        74.76 o                         
   6 -17   2        708.19        709.10        75.83 o                         
   7 -17   2       2732.90       2779.04       127.91 o                         
   8 -17   2          4.98        -12.92        59.22 o                         
   9 -17   2        225.85        203.54        96.66 o                         
  10 -17   2        159.26        232.12        55.41 o                         
  -9 -16   2         18.70         94.41        42.76 o                         
  -8 -16   2        583.33        599.25        70.53 o                         
  -7 -16   2         35.36         33.07        42.67 o                         
  -6 -16   2        487.44        482.27        88.81 o                         
  -5 -16   2          1.42        -12.57        29.26 o                         
  -4 -16   2       3780.88       3822.68       127.56 o                         
  -3 -16   2        747.97        730.06        73.40 o                         
  -2 -16   2        434.25        377.88        49.53 o                         
  -1 -16   2       1126.00       1089.83        69.37 o                         
   0 -16   2        155.71        128.93        24.94 o                         
   1 -16   2        227.21        243.16        39.75 o                         
   2 -16   2        663.48        791.10        62.94 o                         
   3 -16   2          5.64        -32.82        32.82 o                         
   4 -16   2        208.91        100.24        79.02 o                         
   5 -16   2         41.03         61.83        41.50 o                         
   6 -16   2       3173.94       3219.51       124.36 o                         
   7 -16   2        210.36        192.00        52.77 o                         
   8 -16   2       1762.83       1682.57       134.19 o                         
   9 -16   2        889.02        921.81        99.94 o                         
  10 -16   2         93.52          3.53        88.20 o                         
  11 -16   2          3.14        -46.58        46.58 o                         
 -10 -15   2         45.66         79.10        43.97 o                         
  -9 -15   2          1.58         31.92        39.00 o                         
  -8 -15   2        533.03        515.12        62.93 o                         
  -7 -15   2         40.90         36.77        88.49 o                         
  -6 -15   2        182.97        113.21        37.78 o                         
  -5 -15   2       1653.41       1520.69        80.77 o                         
  -4 -15   2       2275.39       2305.08        96.40 o                         
  -3 -15   2        977.70        936.72       101.04 o                         
  -2 -15   2       4833.14       4870.07       136.11 o                         
  -1 -15   2        172.81        179.96        36.78 o                         
   0 -15   2       1582.15       1649.07        59.42 o                         
   1 -15   2        109.83         81.39        24.01 o                         
   2 -15   2         42.35         62.41        25.86 o                         
   3 -15   2       1946.40       1973.73       144.59 o                         
   4 -15   2        165.73         67.44        33.21 o                         
   5 -15   2         35.33         80.09        42.93 o                         
   6 -15   2          1.11        -57.34       109.83 o                         
   7 -15   2        769.42        713.49        72.30 o                         
   8 -15   2       1918.90       1955.32       311.31 o                         
   9 -15   2        259.96        220.31        83.99 o                         
  10 -15   2        630.44        540.54        92.57 o                         
  11 -15   2          0.46        -19.03        49.50 o                         
 -11 -14   2        165.63        330.26        57.52 o                         
 -10 -14   2         47.77         66.34        41.63 o                         
  -9 -14   2        400.88        384.03        56.52 o                         
  -8 -14   2        457.03        354.44        52.24 o                         
  -7 -14   2         35.18         35.39        31.11 o                         
  -6 -14   2        673.49        607.40        58.99 o                         
  -5 -14   2         63.04         84.28        29.85 o                         
  -4 -14   2          0.88        -20.53        20.53 o                         
  -3 -14   2       3089.94       3104.17       103.60 o                         
  -2 -14   2       1479.77       1529.15       117.49 o                         
  -1 -14   2       5874.02       5939.58       146.57 o                         
   0 -14   2       3288.72       3234.37        83.98 o                         
   1 -14   2         39.03         14.10        17.81 o                         
   2 -14   2          1.15          2.34        15.66 o                         
   3 -14   2        583.35        543.04        45.97 o                         
   4 -14   2        192.63        210.67        44.06 o                         
   5 -14   2       1130.41       1152.60        76.57 o                         
   6 -14   2       1164.76       1151.72        79.41 o                         
   7 -14   2         17.68        118.44        43.95 o                         
   8 -14   2       1126.51       1137.24        86.92 o                         
   9 -14   2        136.14        149.04        64.16 o                         
  10 -14   2        718.54        705.64        96.58 o                         
  11 -14   2        267.25        237.51        69.62 o                         
  12 -14   2         88.06        116.75       150.35 o                         
 -12 -13   2        259.40        366.33        57.44 o                         
 -11 -13   2        496.12        680.61        75.90 o                         
 -10 -13   2        163.40        176.37        47.67 o                         
  -9 -13   2          1.65         -3.36        25.83 o                         
  -8 -13   2        190.71        158.83        34.53 o                         
  -7 -13   2        189.61        191.07        33.42 o                         
  -6 -13   2        892.36        857.44        72.31 o                         
  -5 -13   2          9.25         -1.75        21.47 o                         
  -4 -13   2          7.14          5.59        19.39 o                         
  -3 -13   2        676.07        695.40        49.81 o                         
  -2 -13   2        811.65        819.98        59.69 o                         
  -1 -13   2       8871.46       8784.35       133.29 o                         
   0 -13   2       1259.05       1180.15        44.02 o                         
   1 -13   2       4415.15       4388.31        79.54 o                         
   2 -13   2       1432.26       1442.26        60.04 o                         
   3 -13   2        860.73        884.46        60.74 o                         
   4 -13   2       1230.45       1191.02        51.39 o                         
   5 -13   2       2659.36       2747.68        87.81 o                         
   6 -13   2        171.68        178.08        33.51 o                         
   7 -13   2        210.78        213.66        38.92 o                         
   8 -13   2          3.44        105.77        56.59 o                         
   9 -13   2        957.58        985.12       147.83 o                         
  10 -13   2        234.15        139.69        77.32 o                         
  11 -13   2         98.95         -1.31        58.81 o                         
  12 -13   2          2.35         24.72        63.00 o                         
  13 -13   2        302.71        168.63        75.59 o                         
 -12 -12   2        515.50        639.36        96.34 o                         
 -11 -12   2        642.88        758.06        77.12 o                         
 -10 -12   2        574.20        558.69        55.45 o                         
  -9 -12   2       1762.33       1681.01        75.79 o                         
  -8 -12   2         78.11        108.12        28.05 o                         
  -7 -12   2         21.52         18.79        23.06 o                         
  -6 -12   2         37.11         -0.06        21.81 o                         
  -5 -12   2       1602.82       1455.62        63.00 o                         
  -4 -12   2        629.33        640.75        46.12 o                         
  -3 -12   2        302.15        304.73        29.93 o                         
  -2 -12   2       1244.14       1230.04        48.54 o                         
  -1 -12   2       2841.87       2897.07        64.45 o                         
   0 -12   2       1850.08       1789.68        42.94 o                         
   1 -12   2       6927.90       6988.25        94.32 o                         
   2 -12   2        140.31        189.07        17.55 o                         
   3 -12   2        409.65        509.50        31.28 o                         
   4 -12   2       1704.63       1631.72        55.75 o                         
   5 -12   2        652.84        660.46        34.65 o                         
   6 -12   2        237.36        214.11        30.28 o                         
   7 -12   2       1605.06       1556.97        67.90 o                         
   8 -12   2         25.97          7.04        31.85 o                         
   9 -12   2          4.33        117.90        67.61 o                         
  10 -12   2        229.01        260.59       182.08 o                         
  11 -12   2        196.47        195.36        84.44 o                         
  12 -12   2          1.47        -52.85        55.30 o                         
  13 -12   2         27.17        -13.25        61.20 o                         
 -13 -11   2         67.70         86.02        56.94 o                         
 -12 -11   2        455.48        484.52        82.78 o                         
 -11 -11   2        110.70         61.20        41.54 o                         
 -10 -11   2       3849.38       3976.26       113.25 o                         
  -9 -11   2        437.08        433.76        45.33 o                         
  -8 -11   2        919.30       1022.09        53.44 o                         
  -7 -11   2        299.54        297.56        36.46 o                         
  -6 -11   2        145.75        107.72        35.68 o                         
  -5 -11   2        995.78        893.80        49.28 o                         
  -4 -11   2        655.99        641.08        43.66 o                         
  -3 -11   2        143.03        136.58        22.15 o                         
  -2 -11   2          4.47         -6.12        13.19 o                         
  -1 -11   2         18.96         25.48        10.54 o                         
   0 -11   2       8025.12       8077.97        95.51 o                         
   1 -11   2       1501.00       1502.85        37.34 o                         
   2 -11   2       3045.92       3176.57        54.46 o                         
   3 -11   2       3675.61       3857.75        60.75 o                         
   4 -11   2        917.48        955.71        45.26 o                         
   5 -11   2        292.22        296.91        24.27 o                         
   6 -11   2       7406.25       6955.50       192.43 o                         
   7 -11   2       2990.86       3048.33       100.82 o                         
   8 -11   2       1641.75       1571.04        98.66 o                         
   9 -11   2        151.27        126.77        33.77 o                         
  10 -11   2         13.44         19.65        33.95 o                         
  11 -11   2        112.98        173.61        73.18 o                         
  12 -11   2         84.66        -22.16        58.86 o                         
  13 -11   2          9.36         39.43        63.49 o                         
 -13 -10   2          6.34        -43.47        63.58 o                         
 -12 -10   2        119.34        164.54        63.40 o                         
 -11 -10   2        257.03        311.03        43.39 o                         
 -10 -10   2        403.93        317.85        39.81 o                         
  -9 -10   2        661.61        735.40        54.56 o                         
  -8 -10   2       6526.57       6501.32       152.65 o                         
  -7 -10   2        683.18        640.48        46.94 o                         
  -6 -10   2       3426.65       3254.32        87.73 o                         
  -5 -10   2        312.61        297.33        23.33 o                         
  -4 -10   2        235.63        210.44        24.18 o                         
  -3 -10   2       2038.66       1988.95        49.83 o                         
  -2 -10   2       1528.86       1511.83        42.77 o                         
  -1 -10   2        777.30        751.58        24.84 o                         
   0 -10   2         92.40         83.26        10.85 o                         
   1 -10   2        362.97        374.13        19.15 o                         
   2 -10   2       3010.50       3067.68        43.92 o                         
   3 -10   2        154.14        180.22        16.04 o                         
   4 -10   2       3765.75       3799.50        66.34 o                         
   5 -10   2       1478.04       1504.03        41.91 o                         
   6 -10   2       5259.13       5232.79       125.12 o                         
   7 -10   2       1851.35       1650.45        72.75 o                         
   8 -10   2       3950.12       3871.20       115.86 o                         
   9 -10   2         54.93        113.36        42.63 o                         
  10 -10   2        115.08         71.04        43.21 o                         
  11 -10   2         25.50         72.24        42.69 o                         
  12 -10   2          0.67         55.01        67.11 o                         
  13 -10   2        178.90        153.20        77.61 o                         
  14 -10   2         98.15        151.16        79.17 o                         
 -14  -9   2        184.52        351.40        76.81 o                         
 -13  -9   2         42.52        137.21        63.26 o                         
 -12  -9   2        239.62        337.16       104.51 o                         
 -11  -9   2        101.37        101.13        40.02 o                         
 -10  -9   2         15.54         16.48        32.69 o                         
  -9  -9   2       2522.82       2508.34        73.67 o                         
  -8  -9   2       1749.92       1685.42        60.06 o                         
  -7  -9   2       4688.88       4775.36        96.18 o                         
  -6  -9   2       1714.19       1698.25        53.83 o                         
  -5  -9   2       1555.00       1508.63        44.76 o                         
  -4  -9   2        578.57        586.62        33.93 o                         
  -3  -9   2       6717.38       6874.70        91.87 o                         
  -2  -9   2       1697.44       1760.92        39.77 o                         
  -1  -9   2       1628.79       1654.93        30.56 o                         
   0  -9   2       1795.12       1812.24        30.48 o                         
   1  -9   2       1902.46       1860.64        38.90 o                         
   2  -9   2       5158.77       5032.22        56.70 o                         
   3  -9   2        455.75        506.09        17.70 o                         
   4  -9   2        957.80        987.46        29.70 o                         
   5  -9   2       1226.69       1208.43        39.34 o                         
   6  -9   2          4.67         19.62        14.35 o                         
   7  -9   2       5167.23       4879.41        86.84 o                         
   8  -9   2       3106.05       2906.25        86.25 o                         
   9  -9   2       1280.83       1233.13        60.70 o                         
  10  -9   2       2919.53       2965.58        94.50 o                         
  11  -9   2          5.19         35.23        27.99 o                         
  12  -9   2          0.15        -50.22        50.22 o                         
  13  -9   2        685.70        649.27       115.85 o                         
  14  -9   2        102.27         78.98        68.93 o                         
 -14  -8   2        220.85        302.49        74.86 o                         
 -13  -8   2          8.15         15.68        52.72 o                         
 -12  -8   2        165.58        232.71        67.54 o                         
 -11  -8   2         41.04         -1.66        47.64 o                         
 -10  -8   2         13.01          3.02        19.08 o                         
  -9  -8   2       1281.15       1190.24        47.37 o                         
  -8  -8   2       2211.54       2139.10        59.23 o                         
  -7  -8   2       5379.67       5288.49        98.92 o                         
  -6  -8   2         40.64         19.02        16.01 o                         
  -5  -8   2       3557.59       3506.45        62.84 o                         
  -4  -8   2         64.89         52.96        15.19 o                         
  -3  -8   2       7051.15       7135.61        91.59 o                         
  -2  -8   2       2392.99       2282.53        37.58 o                         
  -1  -8   2       9100.44       8951.36        90.29 o                         
   0  -8   2        132.85        140.39        10.53 o                         
   1  -8   2        930.77       1001.97        21.59 o                         
   2  -8   2       1378.00       1422.74        26.29 o                         
   3  -8   2       1368.27       1426.44        33.37 o                         
   4  -8   2       4175.87       4063.57        83.24 o                         
   5  -8   2        359.04        354.18        27.72 o                         
   6  -8   2        114.87        118.82        19.07 o                         
   7  -8   2       1413.72       1366.29        42.27 o                         
   8  -8   2        915.90        877.09        47.88 o                         
   9  -8   2      10165.02       9437.04       178.70 o                         
  10  -8   2         58.77         96.67        35.16 o                         
  11  -8   2       1090.35        960.77        56.36 o                         
  12  -8   2        105.17        111.13        47.45 o                         
  13  -8   2        120.37        181.08        78.27 o                         
  14  -8   2         10.44        -32.53        53.37 o                         
 -14  -7   2         53.14        110.60        61.20 o                         
 -13  -7   2         43.81         18.77        54.95 o                         
 -12  -7   2         25.03          2.36        49.61 o                         
 -11  -7   2          1.64        -13.21        34.27 o                         
 -10  -7   2          0.95        -13.91        17.28 o                         
  -9  -7   2         22.89         33.79        18.11 o                         
  -8  -7   2       1467.69       1492.63        47.70 o                         
  -7  -7   2       2226.54       2219.25        54.35 o                         
  -6  -7   2          2.27          2.63         9.50 o                         
  -5  -7   2       7262.52       7155.52        90.29 o                         
  -4  -7   2       1828.65       1833.01        37.62 o                         
  -3  -7   2       1189.71       1267.25        26.33 o                         
  -2  -7   2      20775.86      21447.29       200.88 o                         
  -1  -7   2       6382.58       6699.47        69.10 o                         
   0  -7   2        617.12        533.35        17.49 o                         
   1  -7   2       7698.90       7849.15       102.26 o                         
   2  -7   2       1142.26       1227.52        22.64 o                         
   3  -7   2          1.49          1.13         6.60 o                         
   4  -7   2       3821.26       3657.70        57.83 o                         
   5  -7   2       1055.48       1013.75        33.65 o                         
   6  -7   2         38.86         14.85        14.00 o                         
   7  -7   2         19.35         31.72        12.76 o                         
   8  -7   2       4508.71       4374.14        75.12 o                         
   9  -7   2        528.48        602.99        37.93 o                         
  10  -7   2       1716.83       1658.07        63.76 o                         
  11  -7   2       2547.84       2512.69        80.73 o                         
  12  -7   2          0.27        -16.25        34.41 o                         
  13  -7   2        217.53        126.30        61.35 o                         
  14  -7   2        208.12        276.67        72.73 o                         
  15  -7   2         38.50        -86.76        86.76 o                         
 -15  -6   2         24.66         40.33        62.29 o                         
 -14  -6   2        331.16        339.85        75.58 o                         
 -13  -6   2        179.91        164.15        65.05 o                         
 -12  -6   2        222.40        205.11        49.89 o                         
 -11  -6   2          1.86         36.21        38.08 o                         
 -10  -6   2        911.40        826.37        51.47 o                         
  -9  -6   2        752.40        667.62        38.53 o                         
  -8  -6   2          4.96        -12.28        13.97 o                         
  -7  -6   2          4.38         -3.74        12.78 o                         
  -6  -6   2       6663.92       6490.42        84.03 o                         
  -5  -6   2       3517.71       3480.72        54.26 o                         
  -4  -6   2        470.06        447.33        15.27 o                         
  -3  -6   2       1286.20       1461.79        29.32 o                         
  -2  -6   2      10657.32      10907.09       124.72 o                         
  -1  -6   2       1373.98       1375.87        25.07 o                         
   0  -6   2      25263.19      26813.96       255.90 o                         
   1  -6   2       6007.32       6299.73        67.33 o                         
   2  -6   2      22954.16      25109.91       223.36 o                         
   3  -6   2        989.39       1029.57        17.22 o                         
   4  -6   2        823.18        797.13        22.30 o                         
   5  -6   2        625.11        574.48        29.32 o                         
   6  -6   2        854.94        827.48        29.01 o                         
   7  -6   2          0.21          7.18         9.96 o                         
   8  -6   2        147.12        170.94        29.21 o                         
   9  -6   2        835.36        774.67        44.56 o                         
  10  -6   2       1736.12       1726.94        63.44 o                         
  11  -6   2       1603.20       1736.16        67.71 o                         
  12  -6   2       1218.91       1177.86        77.82 o                         
  13  -6   2        147.49        134.97        61.66 o                         
  14  -6   2        288.36        298.89        70.62 o                         
  15  -6   2         43.99         -1.51        93.22 o                         
 -15  -5   2        132.31        122.79        83.21 o                         
 -14  -5   2       1226.92       1347.73       123.98 o                         
 -13  -5   2          0.50        104.84        61.26 o                         
 -12  -5   2        705.30        672.08        67.99 o                         
 -11  -5   2       1931.56       2067.61        94.88 o                         
 -10  -5   2       1349.98       1313.67        59.70 o                         
  -9  -5   2        141.37        165.17        22.50 o                         
  -8  -5   2        729.57        774.65        35.18 o                         
  -7  -5   2        673.88        667.77        27.86 o                         
  -6  -5   2       2542.39       2458.93        41.18 o                         
  -5  -5   2        620.17        622.97        19.96 o                         
  -4  -5   2       5215.86       5093.11        64.37 o                         
  -3  -5   2        465.87        362.44        16.69 o                         
  -2  -5   2       8159.31       9009.18        97.50 o                         
  -1  -5   2      15352.76      17317.55       159.69 o                         
   0  -5   2       4136.08       4313.72        52.01 o                         
   1  -5   2      11824.49      12719.76       119.20 o                         
   2  -5   2      41665.33      44659.87       364.45 o                         
   3  -5   2       2080.12       2094.93        47.65 o                         
   4  -5   2       1928.33       1932.18        36.60 o                         
   5  -5   2         54.46         59.77        10.23 o                         
   6  -5   2       1429.23       1368.90        33.74 o                         
   7  -5   2       2324.47       2075.18        48.89 o                         
   8  -5   2        885.00        920.20        42.27 o                         
   9  -5   2        353.97        351.79        33.39 o                         
  10  -5   2         49.36         55.32        21.15 o                         
  11  -5   2        708.53        656.31        48.03 o                         
  12  -5   2       1013.81       1107.70        59.13 o                         
  13  -5   2         12.81         45.52        51.85 o                         
  14  -5   2        236.63        146.93       101.58 o                         
  15  -5   2         22.28         37.88        91.52 o                         
 -15  -4   2        949.19        897.75       145.14 o                         
 -14  -4   2        425.74        414.26        83.90 o                         
 -13  -4   2       1709.05       1785.45       122.24 o                         
 -12  -4   2        133.50        149.16        44.58 o                         
 -11  -4   2       1580.73       1495.09        83.12 o                         
 -10  -4   2          0.08         15.02        30.58 o                         
  -9  -4   2       4423.92       4618.91       102.93 o                         
  -8  -4   2        533.66        555.67        26.92 o                         
  -7  -4   2       2822.32       2656.36        51.04 o                         
  -6  -4   2       1698.12       1716.50        34.95 o                         
  -5  -4   2       1109.35       1040.16        22.64 o                         
  -4  -4   2       6633.13       6060.95       151.67 o                         
  -3  -4   2        135.08        144.08        12.85 o                         
  -2  -4   2        663.02        603.77        16.86 o                         
  -1  -4   2        977.95       1110.87        18.94 o                         
   0  -4   2       2490.25       2737.62        33.22 o                         
   1  -4   2      46960.38      52769.30       489.14 o                         
   2  -4   2      21290.06      23455.93       354.60 o                         
   3  -4   2       6197.33       6545.32       113.06 o                         
   4  -4   2      14659.20      15302.27       161.17 o                         
   5  -4   2       1464.80       1393.16        43.00 o                         
   6  -4   2          0.72          9.58        11.00 o                         
   7  -4   2       4504.56       4236.20        85.12 o                         
   8  -4   2        229.25        209.49        26.00 o                         
   9  -4   2        397.76        391.13        37.67 o                         
  10  -4   2        286.73        288.11        31.32 o                         
  11  -4   2         54.13         13.53        20.26 o                         
  12  -4   2         56.37         49.79        23.01 o                         
  13  -4   2        403.78        294.68        62.78 o                         
  14  -4   2        185.76        132.73        93.09 o                         
  15  -4   2        187.93        238.56       103.38 o                         
 -15  -3   2        191.54        389.50       109.67 o                         
 -14  -3   2        108.52        247.33       100.21 o                         
 -13  -3   2        904.23        840.00       230.08 o                         
 -12  -3   2          2.81         41.40        39.61 o                         
 -11  -3   2         88.05         59.04        37.96 o                         
 -10  -3   2        130.13        161.44        39.64 o                         
  -9  -3   2       3751.31       3642.58        75.98 o                         
  -8  -3   2       1740.76       1674.36        43.66 o                         
  -7  -3   2      19784.38      19685.70       190.26 o                         
  -6  -3   2       3412.67       3587.58        59.53 o                         
  -5  -3   2        911.62        923.90        25.93 o                         
  -4  -3   2        441.96        450.22        16.31 o                         
  -3  -3   2       2844.70       2835.83        71.52 o                         
  -2  -3   2       1799.92       1774.47        31.63 o                         
  -1  -3   2         49.35         68.49         5.90 o                         
   0  -3   2       6320.29       7082.53        72.97 o                         
   1  -3   2      14708.53      17303.34       164.00 o                         
   2  -3   2       9369.28      10452.12       150.44 o                         
   3  -3   2       8647.91       8409.71       117.07 o                         
   4  -3   2       3452.97       4101.39        53.05 o                         
   5  -3   2       7609.98       7703.43        85.98 o                         
   6  -3   2        119.77        141.62        11.53 o                         
   7  -3   2        803.94        826.27        39.19 o                         
   8  -3   2       2420.39       2136.34        58.94 o                         
   9  -3   2       2512.35       2401.03        66.40 o                         
  10  -3   2          0.37        -10.76        18.20 o                         
  11  -3   2        401.44        390.08        37.93 o                         
  12  -3   2         78.57         45.47        24.34 o                         
  13  -3   2        419.25        269.66        97.90 o                         
  14  -3   2        132.75         64.67        91.18 o                         
  15  -3   2         37.19         -6.34        79.58 o                         
 -15  -2   2        126.86        172.50        97.03 o                         
 -14  -2   2        345.08        331.37       107.88 o                         
 -13  -2   2        991.74       1059.55       105.32 o                         
 -12  -2   2        258.97        338.58        56.69 o                         
 -11  -2   2       1359.78       1450.93        77.87 o                         
 -10  -2   2        574.85        626.23        58.52 o                         
  -9  -2   2         46.45          2.22        15.31 o                         
  -8  -2   2       8552.34       8633.85       114.82 o                         
  -7  -2   2       2600.80       2431.06        49.15 o                         
  -6  -2   2       5294.46       5399.74        75.65 o                         
  -5  -2   2       8588.13       8263.66       115.42 o                         
  -4  -2   2         45.94         52.94         8.54 o                         
  -3  -2   2        629.06        687.34        17.34 o                         
  -2  -2   2        567.14        614.20        17.63 o                         
  -1  -2   2       2668.96       3050.83        41.85 o                         
   0  -2   2       7920.65       8871.67        86.72 o                         
   1  -2   2       5929.91       6870.70        87.79 o                         
   2  -2   2       4651.63       4831.40        74.46 o                         
   3  -2   2       2240.38       2641.70        42.76 o                         
   4  -2   2       5435.76       5388.43        88.20 o                         
   5  -2   2       6408.77       6024.76        74.46 o                         
   6  -2   2        515.44        522.58        19.30 o                         
   7  -2   2       3820.47       3665.13        55.17 o                         
   8  -2   2       3211.29       3266.72        73.25 o                         
   9  -2   2       1526.90       1606.83        73.99 o                         
  10  -2   2        447.16        502.50        44.70 o                         
  11  -2   2        975.73       1087.19        59.74 o                         
  12  -2   2          1.69         13.30        21.98 o                         
  13  -2   2          4.26         72.19        82.37 o                         
  14  -2   2        253.41        157.50        89.33 o                         
  15  -2   2          2.66         11.93        84.71 o                         
 -16  -1   2        544.16        643.74       127.11 o                         
 -15  -1   2         19.03         -1.37        77.03 o                         
 -14  -1   2         14.05        -72.13        72.13 o                         
 -13  -1   2          2.14         35.51        44.66 o                         
 -12  -1   2       3044.80       3268.89       119.59 o                         
 -11  -1   2        370.93        399.70        56.21 o                         
 -10  -1   2         49.17         69.49        32.83 o                         
  -9  -1   2        196.80        190.96        35.02 o                         
  -8  -1   2       1159.29       1066.33        30.52 o                         
  -7  -1   2       1516.30       1550.02        28.24 o                         
  -6  -1   2      18339.16      17894.31       195.91 o                         
  -5  -1   2       1812.81       1796.87        52.11 o                         
  -4  -1   2      13468.33      14283.92       166.31 o                         
  -3  -1   2        921.37       1007.00        32.02 o                         
  -2  -1   2        682.02        782.01        16.64 o                         
  -1  -1   2        159.17        120.30         7.49 o                         
   0  -1   2       4672.75       5215.77        78.60 o                         
   1  -1   2       1130.24       1161.22        28.78 o                         
   2  -1   2       2768.62       3213.21        58.96 o                         
   3  -1   2        992.44        894.04        22.74 o                         
   4  -1   2       4136.72       3651.06        78.22 o                         
   5  -1   2       6849.51       6964.91        90.21 o                         
   6  -1   2       4788.49       4714.44        82.10 o                         
   7  -1   2          8.41          1.83         9.69 o                         
   8  -1   2       3379.12       3429.18        75.16 o                         
   9  -1   2        754.51        752.73        41.30 o                         
  10  -1   2       3462.49       3444.57        83.33 o                         
  11  -1   2        539.73        604.58        44.94 o                         
  12  -1   2        614.12        622.09        63.03 o                         
  13  -1   2        140.86        153.19        83.59 o                         
  14  -1   2          7.55         26.01        76.80 o                         
  15  -1   2        273.25        524.49       118.04 o                         
 -16   0   2        138.38        193.09        97.79 o                         
 -15   0   2        291.20        463.70       114.92 o                         
 -14   0   2        561.22        531.43       119.61 o                         
 -13   0   2        331.46        365.38        69.25 o                         
 -12   0   2          6.62         28.48        63.69 o                         
 -11   0   2        783.03        808.19        66.79 o                         
 -10   0   2       1875.76       1795.10        83.38 o                         
  -9   0   2       1923.56       1888.88        63.50 o                         
  -8   0   2       1627.23       1558.47        40.49 o                         
  -7   0   2       1637.12       1632.00        28.32 o                         
  -6   0   2       4026.83       3896.84        53.25 o                         
  -5   0   2      14673.69      14867.84       202.51 o                         
  -4   0   2      10867.47      11555.06       149.93 o                         
  -3   0   2       5508.53       6479.98        98.33 o                         
  -2   0   2        929.02       1044.34        14.18 o                         
  -1   0   2      10552.51      12104.62       238.06 o                         
   0   0   2       2365.49       2890.42        37.12 o                         
   1   0   2       8014.63       9165.96        95.47 o                         
   2   0   2       1405.50       1773.75        33.88 o                         
   3   0   2        922.97       1020.51        27.09 o                         
   4   0   2       3612.54       3593.03        78.27 o                         
   5   0   2       2921.05       2957.64        49.12 o                         
   6   0   2       7618.77       7534.19       100.10 o                         
   7   0   2        197.66        190.35        17.09 o                         
   8   0   2        694.02        708.30        37.00 o                         
   9   0   2       1055.94       1089.87        45.23 o                         
  10   0   2       3487.89       3620.39        85.12 o                         
  11   0   2       1034.28       1089.82        59.27 o                         
  12   0   2       3635.41       3965.96       111.83 o                         
  13   0   2          0.18        -53.07        70.06 o                         
  14   0   2        110.09        127.53        86.44 o                         
  15   0   2         31.41          7.60        77.34 o                         
 -16   1   2         29.41        124.30        93.99 o                         
 -15   1   2       1047.81       1137.43       152.42 o                         
 -14   1   2        344.77        318.85       110.67 o                         
 -13   1   2        572.34        589.34       118.39 o                         
 -12   1   2        360.65        270.91        62.98 o                         
 -11   1   2        165.14        204.64        48.23 o                         
 -10   1   2        925.62        966.54        78.27 o                         
  -9   1   2        236.04        300.26        32.63 o                         
  -8   1   2         82.41         74.94        21.46 o                         
  -7   1   2       1696.25       1672.26        37.84 o                         
  -6   1   2       1498.42       1469.37        28.32 o                         
  -5   1   2       9482.47       9434.73        96.45 o                         
  -4   1   2       1233.92       1186.10        31.27 o                         
  -3   1   2      20012.53      21975.78       325.10 o                         
  -2   1   2       6519.32       7662.82        83.89 o                         
  -1   1   2       9320.40      11245.72       112.51 o                         
   0   1   2       1594.69       1834.20        20.81 o                         
   1   1   2       6405.47       7030.62        75.42 o                         
   2   1   2       2911.97       3395.15        43.89 o                         
   3   1   2         74.12        152.12        11.06 o                         
   4   1   2       1506.40       1443.70        26.89 o                         
   5   1   2        758.27        774.35        21.94 o                         
   6   1   2       6300.87       6203.31        77.56 o                         
   7   1   2        197.67        196.67        18.07 o                         
   8   1   2       1637.34       1600.86        43.55 o                         
   9   1   2        626.50        638.92        36.24 o                         
  10   1   2        117.05        108.13        26.91 o                         
  11   1   2       5623.78       5933.62       214.88 o                         
  12   1   2        975.97       1067.13        64.94 o                         
  13   1   2       1219.47       1110.33       146.75 o                         
  14   1   2        919.69        801.44       131.70 o                         
  15   1   2         77.14         92.52        82.88 o                         
 -16   2   2        124.53        123.83        95.29 o                         
 -15   2   2        247.70        230.81       103.86 o                         
 -14   2   2       1007.98       1170.22       160.45 o                         
 -13   2   2       1641.21       1697.89       171.74 o                         
 -12   2   2         77.17         34.54        44.88 o                         
 -11   2   2         21.47         56.95        37.25 o                         
 -10   2   2        385.80        379.16        43.39 o                         
  -9   2   2        790.69        785.95        55.51 o                         
  -8   2   2         21.22         -0.11        16.60 o                         
  -7   2   2         92.21         69.16        10.37 o                         
  -6   2   2        818.78        846.14        21.07 o                         
  -5   2   2       4985.91       5247.75        61.61 o                         
  -4   2   2       1479.29       1492.94        28.56 o                         
  -3   2   2      54983.60      62223.72       622.17 o                         
  -2   2   2         19.56         16.99         6.49 o                         
  -1   2   2       5824.14       6821.94        97.22 o                         
   0   2   2       2618.55       3300.70        61.84 o                         
   1   2   2       8041.32       8889.18        95.45 o                         
   2   2   2      15958.11      17599.39       163.28 o                         
   3   2   2      42296.17      45938.41       485.21 o                         
   4   2   2        328.94        341.79        15.29 o                         
   5   2   2       3288.76       3508.61        44.34 o                         
   6   2   2        345.43        334.46        15.80 o                         
   7   2   2       2549.48       2569.14        43.83 o                         
   8   2   2        173.18        194.65        20.86 o                         
   9   2   2         24.38         17.07        18.41 o                         
  10   2   2        328.69        308.21        33.72 o                         
  11   2   2        841.73        859.20        55.55 o                         
  12   2   2        321.22        321.47        46.19 o                         
  13   2   2       1911.21       1992.03       178.10 o                         
  14   2   2        109.99        170.90        91.08 o                         
  15   2   2        770.23        907.75       136.73 o                         
 -16   3   2        129.81        -15.61        82.36 o                         
 -15   3   2          3.41          5.23        81.87 o                         
 -14   3   2       1076.31       1215.63       160.34 o                         
 -13   3   2        625.93        525.02       120.64 o                         
 -12   3   2       1292.56       1237.64        75.72 o                         
 -11   3   2        978.38        960.82        65.90 o                         
 -10   3   2        176.38        210.67        47.53 o                         
  -9   3   2        127.57        116.00        20.78 o                         
  -8   3   2       2137.55       1896.92        54.88 o                         
  -7   3   2         16.79         16.88        14.21 o                         
  -6   3   2         30.65         16.64         6.59 o                         
  -5   3   2         10.35         28.22         6.98 o                         
  -4   3   2      10328.03      10828.97       119.93 o                         
  -3   3   2      15712.62      16719.73       174.06 o                         
  -2   3   2       9586.77      10713.49       108.46 o                         
  -1   3   2          8.36         11.02         6.86 o                         
   0   3   2        350.43        405.76        15.68 o                         
   1   3   2       2528.23       2893.75        35.94 o                         
   2   3   2      25402.40      26802.72       243.88 o                         
   3   3   2       8273.07       8184.69        87.66 o                         
   4   3   2       6794.84       6735.34        77.23 o                         
   5   3   2      10674.42      10980.87       110.34 o                         
   6   3   2        203.88        217.90        13.91 o                         
   7   3   2         30.46         15.03         9.85 o                         
   8   3   2        135.67        113.51        21.18 o                         
   9   3   2          7.93         38.55        24.96 o                         
  10   3   2        958.45        986.91        49.69 o                         
  11   3   2        162.43        204.52        35.66 o                         
  12   3   2       1398.70       1379.64        77.47 o                         
  13   3   2        233.53        435.56       110.62 o                         
  14   3   2        490.46        478.31       109.23 o                         
  15   3   2        590.51        762.68       124.14 o                         
 -16   4   2         69.27        122.78        92.88 o                         
 -15   4   2         30.35        -12.15        85.42 o                         
 -14   4   2        556.09        646.23       129.68 o                         
 -13   4   2        219.07        339.25       103.57 o                         
 -12   4   2       3539.62       3598.32       171.52 o                         
 -11   4   2         70.57         48.79        19.41 o                         
 -10   4   2       2334.34       2251.97        67.80 o                         
  -9   4   2         92.59         71.98        21.26 o                         
  -8   4   2        654.62        690.69        71.22 o                         
  -7   4   2        337.92        305.18        27.57 o                         
  -6   4   2       4428.54       4352.70        63.41 o                         
  -5   4   2        347.10        428.10        14.83 o                         
  -4   4   2          0.69          1.01         5.18 o                         
  -3   4   2       1079.31       1105.10        23.30 o                         
  -2   4   2      15721.80      17262.00       222.94 o                         
  -1   4   2      10279.62      11133.13       141.98 o                         
   0   4   2       3861.28       4429.09        72.49 o                         
   1   4   2        230.00        295.71        18.68 o                         
   2   4   2       3910.02       4093.80        56.44 o                         
   3   4   2       5620.70       5874.14        83.37 o                         
   4   4   2      50960.78      53726.29       404.84 o                         
   5   4   2       4492.74       4474.53        53.91 o                         
   6   4   2       3351.09       3665.63        53.35 o                         
   7   4   2       1327.44       1310.51        37.67 o                         
   8   4   2        303.25        324.92        23.53 o                         
   9   4   2       1989.24       1898.05        60.04 o                         
  10   4   2        952.73       1056.09        56.03 o                         
  11   4   2          0.12         14.29        28.30 o                         
  12   4   2          0.12        -24.85        76.09 o                         
  13   4   2        164.68        244.49        90.63 o                         
  14   4   2        445.50        653.38       123.40 o                         
 -15   5   2          9.28          4.92        92.83 o                         
 -14   5   2        295.70        217.66        97.17 o                         
 -13   5   2       1243.90       1316.25       102.13 o                         
 -12   5   2        880.80        816.62        60.08 o                         
 -11   5   2       1341.26       1386.23        75.40 o                         
 -10   5   2       1949.06       1978.91        54.51 o                         
  -9   5   2        368.97        365.48        26.37 o                         
  -8   5   2        138.98        130.94        23.55 o                         
  -7   5   2       1179.80       1158.65        55.12 o                         
  -6   5   2       4652.37       4532.16        83.95 o                         
  -5   5   2      14969.95      14775.72       167.10 o                         
  -4   5   2       9135.41       9224.97       103.05 o                         
  -3   5   2       4352.83       4750.14        68.11 o                         
  -2   5   2       3475.32       3753.80        54.35 o                         
  -1   5   2        850.30       1096.08        25.54 o                         
   0   5   2       8627.86       9834.90       142.82 o                         
   1   5   2       1360.83       1485.06        38.67 o                         
   2   5   2        129.25        144.33        10.45 o                         
   3   5   2       5287.99       5452.95        62.66 o                         
   4   5   2      14641.70      15168.04       146.49 o                         
   5   5   2       4698.60       4929.70        67.88 o                         
   6   5   2       7378.04       7511.16        94.85 o                         
   7   5   2         66.10         84.26        16.25 o                         
   8   5   2       1259.18       1177.95        41.99 o                         
   9   5   2        204.56        217.75        27.97 o                         
  10   5   2          7.01         34.06        38.18 o                         
  11   5   2        477.26        489.84        73.18 o                         
  12   5   2        472.52        481.33        76.91 o                         
  13   5   2         14.71        127.86        77.52 o                         
  14   5   2          5.41         91.25        82.41 o                         
 -15   6   2         54.03         39.13        98.07 o                         
 -14   6   2          1.47        -85.15        85.15 o                         
 -13   6   2        475.09        403.42        72.12 o                         
 -12   6   2        114.35        122.86        33.75 o                         
 -11   6   2       3064.79       3081.44       111.18 o                         
 -10   6   2       2552.76       2376.73        78.14 o                         
  -9   6   2        797.11        769.96        36.04 o                         
  -8   6   2        409.29        365.01        25.95 o                         
  -7   6   2       2412.90       2229.08        79.27 o                         
  -6   6   2       2032.26       2030.97        48.48 o                         
  -5   6   2      24788.24      25152.07       236.33 o                         
  -4   6   2       7109.65       7766.71        88.33 o                         
  -3   6   2        321.59        314.11        13.34 o                         
  -2   6   2      10888.66      12411.17       125.83 o                         
  -1   6   2       4603.73       5110.92        66.36 o                         
   0   6   2       1489.03       1370.73        34.54 o                         
   1   6   2        936.84        870.32        23.02 o                         
   2   6   2       1529.17       1549.69        29.50 o                         
   3   6   2          1.56         -3.65         5.86 o                         
   4   6   2       1142.69       1158.33        27.75 o                         
   5   6   2       8877.32       9041.90        99.10 o                         
   6   6   2        485.59        512.20        31.32 o                         
   7   6   2       4158.30       4278.82        78.02 o                         
   8   6   2        874.39        859.07        44.04 o                         
   9   6   2        523.09        483.64        37.60 o                         
  10   6   2          4.72         -5.88        23.72 o                         
  11   6   2        857.50        981.05        95.54 o                         
  12   6   2          2.96         35.46        54.39 o                         
  13   6   2         23.88         18.64        59.63 o                         
  14   6   2         46.64        119.16        78.01 o                         
 -15   7   2         67.56        -20.94       104.87 o                         
 -14   7   2         15.48         20.56        52.52 o                         
 -13   7   2        452.11        467.06        78.80 o                         
 -12   7   2        650.43        687.69        56.22 o                         
 -11   7   2       1393.57       1322.58        65.29 o                         
 -10   7   2        358.67        401.55        42.77 o                         
  -9   7   2       5949.36       5705.60       110.05 o                         
  -8   7   2        268.27        291.22        27.35 o                         
  -7   7   2        202.80        187.79        21.10 o                         
  -6   7   2       3305.03       3355.37        63.53 o                         
  -5   7   2       6641.34       6947.57        78.13 o                         
  -4   7   2       2412.56       2518.50        39.13 o                         
  -3   7   2      22591.28      23381.96       213.16 o                         
  -2   7   2        209.68        229.48        14.11 o                         
  -1   7   2         11.86         17.73         6.89 o                         
   0   7   2         79.90         87.98        10.97 o                         
   1   7   2       2377.72       2376.58        50.77 o                         
   2   7   2       1069.66       1146.28        27.88 o                         
   3   7   2         67.77         70.62        15.34 o                         
   4   7   2        205.35        205.12        16.38 o                         
   5   7   2        173.91        181.01        18.80 o                         
   6   7   2       2021.45       1989.13        56.98 o                         
   7   7   2       8978.43       9324.63       146.11 o                         
   8   7   2          1.39         -2.68        15.47 o                         
   9   7   2       1525.93       1515.25        57.67 o                         
  10   7   2        365.19        380.98        43.14 o                         
  11   7   2       1042.16       1260.47       146.28 o                         
  12   7   2         36.26         48.83        49.98 o                         
  13   7   2        905.70       1016.00       106.18 o                         
 -14   8   2       1203.81       1096.78       109.87 o                         
 -13   8   2        254.50        142.81        64.40 o                         
 -12   8   2          2.58        -35.31        35.31 o                         
 -11   8   2        781.95        760.74        58.63 o                         
 -10   8   2       1913.47       1870.82        73.75 o                         
  -9   8   2        546.65        536.10        44.33 o                         
  -8   8   2        152.07        147.38        23.00 o                         
  -7   8   2       1949.59       1916.37        48.68 o                         
  -6   8   2         10.74         32.81        14.85 o                         
  -5   8   2        291.85        285.26        24.04 o                         
  -4   8   2      11173.52      11863.33       121.19 o                         
  -3   8   2        639.26        639.76        19.45 o                         
  -2   8   2      12764.69      13603.41       120.64 o                         
  -1   8   2       8986.44       9434.87       106.50 o                         
   0   8   2        506.35        560.61        21.66 o                         
   1   8   2         69.54         45.53        13.31 o                         
   2   8   2       1043.98        983.99        34.87 o                         
   3   8   2       1639.51       1536.02        38.23 o                         
   4   8   2        145.93        135.39        15.86 o                         
   5   8   2          1.29        -10.18        14.55 o                         
   6   8   2       5636.37       5513.72       102.28 o                         
   7   8   2       1226.48       1203.52        57.56 o                         
   8   8   2        910.46        932.00        48.79 o                         
   9   8   2        107.38        117.34        26.96 o                         
  10   8   2        630.23        564.19        50.88 o                         
  11   8   2         56.86         43.80        35.54 o                         
  12   8   2       1280.90       1799.65       167.73 o                         
  13   8   2        489.82        636.47       121.29 o                         
 -14   9   2         89.11         79.51        66.19 o                         
 -13   9   2        698.48        682.91       116.54 o                         
 -12   9   2       1792.38       1925.91       157.04 o                         
 -11   9   2        858.23        711.10        62.91 o                         
 -10   9   2        155.25        209.93        48.26 o                         
  -9   9   2        225.69        202.03        36.05 o                         
  -8   9   2       3507.59       3396.01        91.10 o                         
  -7   9   2       2738.75       2589.77        59.13 o                         
  -6   9   2        154.43        158.14        21.80 o                         
  -5   9   2       1059.94       1112.35        46.29 o                         
  -4   9   2       4342.61       4303.67        82.12 o                         
  -3   9   2       1254.08       1278.34        26.56 o                         
  -2   9   2      14261.27      14917.70       140.03 o                         
  -1   9   2       2220.27       2329.41        40.54 o                         
   0   9   2       7040.56       7088.06        88.91 o                         
   1   9   2         77.58         75.47        13.31 o                         
   2   9   2       3636.32       3648.63        64.66 o                         
   3   9   2       1000.08        961.11        36.26 o                         
   4   9   2       3739.53       3793.19        80.74 o                         
   5   9   2         59.63         45.82        18.49 o                         
   6   9   2        201.94        210.24        27.48 o                         
   7   9   2        153.78        147.69        25.59 o                         
   8   9   2        782.10        814.90        49.28 o                         
   9   9   2        119.02        140.71        29.48 o                         
  10   9   2        192.89        214.53        39.18 o                         
  11   9   2        117.60        137.45        41.62 o                         
  12   9   2        995.98        954.82       139.87 o                         
 -14  10   2          1.46         19.71        66.39 o                         
 -13  10   2        623.64        754.54       124.55 o                         
 -12  10   2        865.43        944.54       135.24 o                         
 -11  10   2        707.77        873.72        98.44 o                         
 -10  10   2       1415.41       1432.59        74.43 o                         
  -9  10   2        185.77        273.70        74.67 o                         
  -8  10   2        371.33        391.91        37.37 o                         
  -7  10   2        122.35        108.23        30.95 o                         
  -6  10   2        412.50        413.04        28.85 o                         
  -5  10   2         46.94         56.02        17.94 o                         
  -4  10   2        526.35        570.58        34.54 o                         
  -3  10   2       6028.83       6074.35        77.05 o                         
  -2  10   2       2241.35       2300.38        40.63 o                         
  -1  10   2       8859.81       9254.72       110.55 o                         
   0  10   2       4296.84       4560.55        67.20 o                         
   1  10   2       1736.93       1746.31        46.60 o                         
   2  10   2         24.94         10.73        10.99 o                         
   3  10   2       2100.20       2132.82        59.21 o                         
   4  10   2        817.68        854.79        45.51 o                         
   5  10   2        920.43        906.16        52.14 o                         
   6  10   2        531.42        553.23        43.80 o                         
   7  10   2        195.55        155.61        30.36 o                         
   8  10   2        569.30        581.63        44.71 o                         
   9  10   2          4.80        -23.86        23.86 o                         
  10  10   2        186.37        188.20        60.47 o                         
  11  10   2         24.61         -1.14        35.31 o                         
  12  10   2          2.79         24.13        67.16 o                         
 -14  11   2         12.55         -9.29        52.84 o                         
 -13  11   2        366.95        309.65        88.73 o                         
 -12  11   2        352.65        317.46        89.45 o                         
 -11  11   2       2460.61       2454.67        99.93 o                         
 -10  11   2        179.12        244.47        53.67 o                         
  -9  11   2        504.14        495.07        51.27 o                         
  -8  11   2        210.53        148.06        46.75 o                         
  -7  11   2         33.65        -32.60        32.60 o                         
  -6  11   2        309.13        307.53        33.31 o                         
  -5  11   2        189.95        180.15        30.48 o                         
  -4  11   2          3.25         -2.15        18.71 o                         
  -3  11   2       2447.41       2479.49        59.42 o                         
  -2  11   2         12.35          7.66        10.78 o                         
  -1  11   2       9816.75      10022.27       119.31 o                         
   0  11   2        999.04        973.67        46.52 o                         
   1  11   2        648.39        648.48        32.29 o                         
   2  11   2         50.15          9.21        13.19 o                         
   3  11   2       1863.03       1875.40        63.45 o                         
   4  11   2         94.98         50.18        22.22 o                         
   5  11   2       6237.95       6122.55       130.50 o                         
   6  11   2        411.84        414.14        41.58 o                         
   7  11   2        271.92        240.04        36.59 o                         
   8  11   2         36.13        -16.00        24.64 o                         
   9  11   2         52.15         -9.96        39.40 o                         
  10  11   2        115.51         85.84        49.30 o                         
  11  11   2         21.02         16.10        33.78 o                         
 -13  12   2         12.83         33.59        62.86 o                         
 -12  12   2        389.81        331.99        89.85 o                         
 -11  12   2        399.39        365.59        99.44 o                         
 -10  12   2        728.87        844.07       123.31 o                         
  -9  12   2       3007.68       3246.84       135.93 o                         
  -8  12   2         46.16        -27.80        67.51 o                         
  -7  12   2        636.28        627.20        60.72 o                         
  -6  12   2        451.81        387.43        38.80 o                         
  -5  12   2         38.81         18.83        36.02 o                         
  -4  12   2        550.67        576.31        71.97 o                         
  -3  12   2        229.80        213.20        35.82 o                         
  -2  12   2        636.92        665.92        31.48 o                         
  -1  12   2       1094.54       1185.06        36.93 o                         
   0  12   2        212.46        209.26        24.13 o                         
   1  12   2       2535.86       2641.78        66.18 o                         
   2  12   2         26.73         22.36        19.99 o                         
   3  12   2        874.78        912.73        52.76 o                         
   4  12   2       3383.94       3291.48       106.01 o                         
   5  12   2       2317.27       2208.00        76.98 o                         
   6  12   2        784.78        760.82        57.29 o                         
   7  12   2       1809.29       1802.77        87.34 o                         
   8  12   2        239.68        234.85        40.04 o                         
   9  12   2         17.74         18.58        34.48 o                         
  10  12   2          2.98         19.98        48.24 o                         
  11  12   2         19.92        -26.90        44.14 o                         
 -13  13   2         78.25        104.80        73.07 o                         
 -12  13   2        236.93        222.02        85.93 o                         
 -11  13   2         30.63         50.63        63.61 o                         
 -10  13   2       2574.96       2512.26       128.19 o                         
  -9  13   2        437.95        373.16        60.22 o                         
  -8  13   2        978.48        963.48        77.59 o                         
  -7  13   2        362.93        377.73        57.03 o                         
  -6  13   2        712.73        828.07       127.86 o                         
  -5  13   2        157.19        210.85        56.14 o                         
  -4  13   2       1606.87       1768.99        84.17 o                         
  -3  13   2       1472.19       1529.03        75.45 o                         
  -2  13   2         13.59         -6.00        15.25 o                         
  -1  13   2          4.90          5.67        14.54 o                         
   0  13   2       1867.72       1944.45        59.18 o                         
   1  13   2       1804.91       1771.11        57.51 o                         
   2  13   2         58.00         69.45        25.87 o                         
   3  13   2        192.97        158.29        29.19 o                         
   4  13   2        881.94        889.56        57.49 o                         
   5  13   2         82.53         40.44        27.17 o                         
   6  13   2       2673.37       2513.37       100.08 o                         
   7  13   2       1221.03       1190.94        69.19 o                         
   8  13   2        974.27        997.81        81.37 o                         
   9  13   2        423.43        503.70        81.06 o                         
  10  13   2          4.44         63.83        51.35 o                         
 -12  14   2        138.12        170.28        66.82 o                         
 -11  14   2        453.33        436.37        84.80 o                         
 -10  14   2        972.04       1015.17       121.51 o                         
  -9  14   2        142.84        163.85        51.48 o                         
  -8  14   2       2100.59       2258.46       106.54 o                         
  -7  14   2        108.79        107.94        86.03 o                         
  -6  14   2       1103.69       1240.16        80.63 o                         
  -5  14   2       1667.73       1867.57        90.59 o                         
  -4  14   2        962.83       1039.91        73.35 o                         
  -3  14   2       2352.94       2524.99        96.43 o                         
  -2  14   2       2270.95       2245.70        63.23 o                         
  -1  14   2       1141.52       1107.23        47.94 o                         
   0  14   2        343.60        387.05        40.25 o                         
   1  14   2         75.98         27.46        33.53 o                         
   2  14   2       1730.76       1594.32        67.48 o                         
   3  14   2        734.72        724.42        61.07 o                         
   4  14   2        178.03        177.60        34.32 o                         
   5  14   2         30.58         35.17        25.50 o                         
   6  14   2        954.08       1034.09        72.43 o                         
   7  14   2        298.42        260.73        51.54 o                         
   9  14   2         35.29        112.34        54.27 o                         
  10  14   2        702.35        839.17       146.96 o                         
 -11  15   2         45.75        -39.71        67.29 o                         
 -10  15   2         33.52        -42.60        45.37 o                         
  -9  15   2        979.04        934.80        82.50 o                         
  -8  15   2       1780.58       1870.04       136.88 o                         
  -7  15   2        602.51        532.68        98.83 o                         
  -6  15   2        537.77        390.63        70.16 o                         
  -5  15   2        682.23        704.28        94.82 o                         
  -4  15   2        111.16         96.95        41.70 o                         
  -3  15   2       3036.87       3168.49       105.44 o                         
  -2  15   2       1365.22       1384.69        60.21 o                         
  -1  15   2        105.42        119.12        24.55 o                         
   0  15   2       1136.43       1230.68        60.67 o                         
   1  15   2         96.26         82.92        27.97 o                         
   2  15   2        745.50        678.55        52.47 o                         
   3  15   2        212.80        185.72        35.93 o                         
   4  15   2        305.02        251.62        38.91 o                         
   5  15   2        155.10        111.68        32.47 o                         
   6  15   2          1.85        -12.26        36.05 o                         
   7  15   2        880.87        813.56        96.83 o                         
   8  15   2        245.63        199.57        61.10 o                         
   9  15   2        887.19        850.16       100.57 o                         
 -11  16   2        303.03        294.55       131.48 o                         
 -10  16   2        247.66        101.94        51.13 o                         
  -9  16   2        432.62        431.66        65.36 o                         
  -8  16   2         49.23         37.69        46.30 o                         
  -7  16   2       1561.80       1597.92        98.03 o                         
  -6  16   2        381.78        520.16        63.33 o                         
  -5  16   2        271.99        268.38        52.35 o                         
  -4  16   2         12.24         17.74        36.96 o                         
  -3  16   2        920.29       1054.02        72.01 o                         
  -2  16   2         56.51        -13.53        43.42 o                         
  -1  16   2       3681.71       3820.55       105.19 o                         
   0  16   2         70.52         50.99        27.39 o                         
   1  16   2       1060.52        989.32        80.28 o                         
   2  16   2        386.09        368.14        44.46 o                         
   3  16   2        148.71        150.32        38.40 o                         
   4  16   2        201.68        181.64        48.36 o                         
   5  16   2         31.94         41.23        38.42 o                         
   6  16   2          1.76        -40.35        89.74 o                         
   7  16   2         71.13         54.89        48.50 o                         
   8  16   2         11.25         56.40        52.42 o                         
 -10  17   2         38.96        166.09        54.57 o                         
  -9  17   2        169.77        259.96        56.27 o                         
  -8  17   2        575.40        491.03        69.33 o                         
  -7  17   2        547.86        559.05        69.01 o                         
  -6  17   2         91.19          1.67        44.64 o                         
  -5  17   2       1775.28       1875.97        99.05 o                         
  -4  17   2         41.62         43.54        38.23 o                         
  -3  17   2         62.21        -29.01        31.42 o                         
  -2  17   2       1591.32       1776.93       112.26 o                         
  -1  17   2        541.57        455.22        68.84 o                         
   0  17   2       1113.01       1014.66        64.30 o                         
   1  17   2       1214.88       1194.09        74.23 o                         
   2  17   2          1.02         -5.09        33.62 o                         
   3  17   2        327.55        304.95        52.28 o                         
   4  17   2        125.61         79.89        44.57 o                         
   5  17   2          4.59         55.62        45.66 o                         
   6  17   2         41.66        109.49        51.87 o                         
   7  17   2          4.71          5.49        45.84 o                         
  -8  18   2         36.54         78.23        59.03 o                         
  -7  18   2          0.40        -27.34        57.97 o                         
  -6  18   2        603.76        575.61        95.02 o                         
  -5  18   2        393.67        364.24        56.67 o                         
  -4  18   2        467.70        424.95        67.98 o                         
  -3  18   2        145.09        134.94        55.40 o                         
  -2  18   2        249.94         47.05        88.09 o                         
  -1  18   2        109.19         78.44        83.54 o                         
   0  18   2       2349.17       2440.76       165.38 o                         
   1  18   2        939.16       1072.86       161.89 o                         
   2  18   2       1105.65       1171.20        87.99 o                         
   3  18   2        507.66        428.13        75.05 o                         
   4  18   2        217.96        194.35        58.04 o                         
   5  18   2          0.07        148.16        86.18 o                         
  -7  19   2        215.81        213.76        55.35 o                         
  -6  19   2         56.25         46.64        42.67 o                         
  -5  19   2         34.26         24.53        39.40 o                         
  -4  19   2        107.02        142.24        62.06 o                         
  -3  19   2        107.04        -73.89        73.89 o                         
  -2  19   2        190.84        210.80        96.95 o                         
  -1  19   2         91.13        -42.27        82.60 o                         
   0  19   2        780.45        718.17       122.20 o                         
   1  19   2        238.02        365.77        94.43 o                         
   2  19   2       1581.71       1502.27       153.96 o                         
   3  19   2        107.71        114.96        65.30 o                         
  -4  20   2          5.93        -63.46        86.26 o                         
  -3  20   2         11.63        -74.10        74.10 o                         
  -2  20   2        131.94         65.87        83.03 o                         
   1  20   2        569.49        786.71       132.05 o                         
  -2 -21   3        221.44        279.38        68.80 o                         
  -1 -21   3       1445.55       1603.47       159.74 o                         
   0 -21   3        340.39         52.14        94.19 o                         
   1 -21   3         15.16        -77.10        77.10 o                         
   2 -21   3         12.80        -69.14        81.51 o                         
   3 -21   3        271.18         97.27       100.96 o                         
  -4 -20   3        353.80        369.87        76.16 o                         
  -3 -20   3        661.74        713.56        94.81 o                         
  -2 -20   3        615.55        627.76        91.48 o                         
  -1 -20   3       2410.23       2502.22       159.45 o                         
   0 -20   3          9.29         12.76        49.91 o                         
   1 -20   3        627.58        702.07       146.75 o                         
   2 -20   3         13.35        -31.82        89.35 o                         
   3 -20   3        245.78        227.21        56.17 o                         
   4 -20   3        867.70        879.18        92.16 o                         
   5 -20   3        593.89        621.22        95.80 o                         
   6 -20   3         32.70        -22.62        40.26 o                         
  -6 -19   3          1.01         42.13        47.80 o                         
  -5 -19   3         50.21         18.19        67.87 o                         
  -4 -19   3         46.49         79.64        71.40 o                         
  -3 -19   3        260.09        159.62        57.01 o                         
  -2 -19   3       1235.83       1357.55       109.01 o                         
  -1 -19   3        940.19       1017.57       104.78 o                         
   0 -19   3       1010.18       1159.44       116.71 o                         
   1 -19   3        497.03        552.12       126.26 o                         
   2 -19   3        485.41        439.71        61.59 o                         
   3 -19   3         53.98         39.99        77.18 o                         
   4 -19   3        757.09        659.47        83.20 o                         
   5 -19   3        208.61        135.82        69.40 o                         
   6 -19   3        154.66        126.11        62.86 o                         
   7 -19   3        305.61        302.45        75.61 o                         
   8 -19   3          5.87        -14.95        66.79 o                         
  -7 -18   3         12.69         41.28        51.60 o                         
  -6 -18   3          2.65          6.81        46.66 o                         
  -5 -18   3         70.94        117.51        54.65 o                         
  -4 -18   3        186.61        151.90        55.29 o                         
  -3 -18   3         35.87         23.32        48.80 o                         
  -2 -18   3        222.18        205.24        45.22 o                         
  -1 -18   3         71.53         22.25        52.43 o                         
   0 -18   3       1733.59       1964.17       122.66 o                         
   1 -18   3          2.53         -2.82        38.83 o                         
   2 -18   3       1018.89       1017.72        85.11 o                         
   3 -18   3         10.80         61.92        53.81 o                         
   4 -18   3        504.97        615.43        65.04 o                         
   5 -18   3         13.86         27.91        40.50 o                         
   6 -18   3       1794.21       2050.60       132.33 o                         
   7 -18   3         90.95         19.89        44.96 o                         
   8 -18   3        256.33        214.61        57.29 o                         
   9 -18   3         85.98          0.17        46.44 o                         
  -9 -17   3        440.81        149.27        89.37 o                         
  -8 -17   3       1387.96       1539.94       151.87 o                         
  -7 -17   3         12.71         20.83        47.70 o                         
  -6 -17   3        122.02         86.81        52.87 o                         
  -5 -17   3         72.61        129.80        55.62 o                         
  -4 -17   3         67.95         70.69        37.47 o                         
  -3 -17   3        250.85        228.68        45.19 o                         
  -2 -17   3        119.33         79.06        34.84 o                         
  -1 -17   3        569.52        587.65        58.86 o                         
   0 -17   3         16.80         17.92        28.56 o                         
   1 -17   3        582.63        640.51        56.84 o                         
   2 -17   3        814.67        802.30        77.82 o                         
   3 -17   3        369.53        298.91        48.60 o                         
   4 -17   3        307.47        363.53        66.31 o                         
   5 -17   3       1856.06       2067.36       147.96 o                         
   6 -17   3       1266.45       1177.77        90.55 o                         
   7 -17   3        577.14        648.52        72.71 o                         
   8 -17   3        719.90        681.48        77.25 o                         
   9 -17   3         66.75         51.93        62.28 o                         
  10 -17   3          6.10         30.17        55.84 o                         
 -10 -16   3          2.42        -51.47        66.64 o                         
  -9 -16   3       1857.99       1730.97       129.89 o                         
  -8 -16   3         71.26        123.51        52.97 o                         
  -7 -16   3       1950.51       1891.73       147.85 o                         
  -6 -16   3         36.48         73.15        47.77 o                         
  -5 -16   3       1111.62       1021.13        80.37 o                         
  -4 -16   3          1.80          2.51        26.63 o                         
  -3 -16   3        871.08        882.50        91.19 o                         
  -2 -16   3        548.61        427.93        75.09 o                         
  -1 -16   3         29.12          4.82        25.98 o                         
   0 -16   3         83.32         42.30        22.72 o                         
   1 -16   3       1461.00       1520.15        78.41 o                         
   2 -16   3        788.96        821.72        84.98 o                         
   3 -16   3        250.90        164.31        43.66 o                         
   4 -16   3          1.76         10.51        31.93 o                         
   5 -16   3        596.38        602.50        65.59 o                         
   6 -16   3        582.24        473.54        64.92 o                         
   7 -16   3       3115.60       3424.71       130.72 o                         
   8 -16   3        645.81        654.99        73.11 o                         
   9 -16   3       1120.84       1240.67       192.51 o                         
  10 -16   3        355.79        356.31        80.50 o                         
  11 -16   3         26.13         90.84        64.13 o                         
 -10 -15   3        389.81        462.89        66.42 o                         
  -9 -15   3        264.48        304.18        58.52 o                         
  -8 -15   3        854.15        932.73       146.27 o                         
  -7 -15   3        963.68        928.18       137.97 o                         
  -6 -15   3        203.24        177.28        62.25 o                         
  -5 -15   3       1011.93        929.38        97.35 o                         
  -4 -15   3       1300.66       1348.00        78.26 o                         
  -3 -15   3       1489.12       1415.63        74.63 o                         
  -2 -15   3        824.29        756.64        62.55 o                         
  -1 -15   3       1923.82       1887.39        57.61 o                         
   0 -15   3         62.03         50.20        21.97 o                         
   1 -15   3        188.17        193.29        30.06 o                         
   2 -15   3         12.60          5.63        24.25 o                         
   3 -15   3        365.92        382.17        51.06 o                         
   4 -15   3        113.43         80.78        39.68 o                         
   5 -15   3          7.88         -8.22        39.50 o                         
   6 -15   3        642.65        634.89        69.54 o                         
   7 -15   3       1678.47       1696.33        96.63 o                         
   8 -15   3        717.43        770.47        97.85 o                         
   9 -15   3       3831.57       4048.20       418.17 o                         
  10 -15   3          0.00        -41.11        49.47 o                         
  11 -15   3        360.05        329.86        79.22 o                         
 -11 -14   3        152.16        188.02        51.14 o                         
 -10 -14   3         57.97        129.96        45.52 o                         
  -9 -14   3        196.54        198.51        66.19 o                         
  -8 -14   3        521.36        503.65        59.25 o                         
  -7 -14   3        493.19        393.80        93.08 o                         
  -6 -14   3       1426.51       1324.77        80.29 o                         
  -5 -14   3        125.49        134.85        33.76 o                         
  -4 -14   3        951.27        867.76        66.99 o                         
  -3 -14   3        170.14        196.59        35.89 o                         
  -2 -14   3       3535.35       3474.39       108.94 o                         
  -1 -14   3       1090.69       1063.07        44.23 o                         
   0 -14   3       1153.52       1161.19        54.82 o                         
   1 -14   3       2621.34       2563.24        61.72 o                         
   2 -14   3        345.97        347.54        28.60 o                         
   3 -14   3       1985.97       1889.22        84.61 o                         
   4 -14   3         26.35         56.41        32.65 o                         
   5 -14   3         27.24        -34.46        58.07 o                         
   6 -14   3         45.27         67.61        39.15 o                         
   7 -14   3        435.75        455.33        50.03 o                         
   8 -14   3       2852.82       3109.03       164.15 o                         
   9 -14   3        113.69        130.71        65.15 o                         
  10 -14   3       1176.69        901.16       105.67 o                         
  11 -14   3        642.12        723.12       124.66 o                         
  12 -14   3        170.73        134.58       144.50 o                         
 -12 -13   3        263.69        306.64        54.60 o                         
 -11 -13   3        189.91        241.46        54.61 o                         
 -10 -13   3         81.23         64.45        43.96 o                         
  -9 -13   3         29.30          1.45        26.23 o                         
  -8 -13   3        648.76        511.76        57.72 o                         
  -7 -13   3        214.02        137.88        61.51 o                         
  -6 -13   3       4069.14       3794.47       120.69 o                         
  -5 -13   3          3.70        -22.00        22.00 o                         
  -4 -13   3         15.09         12.61        21.95 o                         
  -3 -13   3        667.93        672.03        62.61 o                         
  -2 -13   3       2842.03       2948.07       106.35 o                         
  -1 -13   3       1536.86       1472.34        49.49 o                         
   0 -13   3      11431.86      11766.38       170.17 o                         
   1 -13   3          3.46         19.65        15.92 o                         
   2 -13   3       1847.01       1856.02        51.92 o                         
   3 -13   3         29.17         49.41        18.70 o                         
   4 -13   3        108.87        117.63        26.04 o                         
   5 -13   3        225.81        289.08        43.14 o                         
   6 -13   3       1488.02       1428.67        91.80 o                         
   7 -13   3          5.81         30.71        36.95 o                         
   8 -13   3         14.25         55.81        68.95 o                         
   9 -13   3         44.48        131.91        60.68 o                         
  10 -13   3       1415.64       1524.76       151.29 o                         
  11 -13   3         42.45          2.06        59.40 o                         
  12 -13   3        507.84        284.91        93.76 o                         
 -12 -12   3          0.44         41.41        58.17 o                         
 -11 -12   3        589.29        622.37        69.69 o                         
 -10 -12   3        190.18        107.81        35.63 o                         
  -9 -12   3         19.20         15.62        30.64 o                         
  -8 -12   3        237.56        362.94        59.99 o                         
  -7 -12   3        856.23        801.76        66.14 o                         
  -6 -12   3        727.31        711.69        59.91 o                         
  -5 -12   3         12.34        -15.47        22.20 o                         
  -4 -12   3       1035.71       1021.45        59.96 o                         
  -3 -12   3        281.00        279.15        31.89 o                         
  -2 -12   3         23.91         11.05        16.74 o                         
  -1 -12   3      10521.34      10862.25       141.94 o                         
   0 -12   3       3940.78       3978.20        61.43 o                         
   1 -12   3       4563.54       4595.67        67.89 o                         
   2 -12   3       4089.48       4268.08        65.88 o                         
   3 -12   3         11.01         21.88        14.91 o                         
   4 -12   3        243.21        264.19        40.88 o                         
   5 -12   3       1104.11       1091.51        43.78 o                         
   6 -12   3         39.48         28.44        20.23 o                         
   7 -12   3       2933.02       3022.39        93.89 o                         
   8 -12   3        188.75        203.71        38.65 o                         
   9 -12   3        479.35        445.71        75.15 o                         
  10 -12   3        388.40        473.31       107.86 o                         
  11 -12   3        795.04        655.49       121.47 o                         
  12 -12   3        869.61        850.51       132.09 o                         
  13 -12   3          1.78        -48.36        54.43 o                         
 -13 -11   3        474.89        586.32        89.14 o                         
 -12 -11   3        121.14        300.63        74.39 o                         
 -11 -11   3        557.77        619.39       102.84 o                         
 -10 -11   3        166.48        160.08        34.07 o                         
  -9 -11   3       1885.90       1846.18        77.04 o                         
  -8 -11   3         80.38         43.41        27.90 o                         
  -7 -11   3        332.10        322.12        42.67 o                         
  -6 -11   3         32.36         30.12        17.67 o                         
  -5 -11   3       1102.53       1058.52        60.46 o                         
  -4 -11   3       1812.50       1549.38        56.67 o                         
  -3 -11   3        865.14        830.79        39.17 o                         
  -2 -11   3         94.51         54.55        13.61 o                         
  -1 -11   3        355.19        358.99        22.04 o                         
   0 -11   3       1376.02       1449.85        36.82 o                         
   1 -11   3      16125.86      16431.21       148.19 o                         
   2 -11   3       2828.88       2988.31        66.46 o                         
   3 -11   3       5445.08       5473.45        75.55 o                         
   4 -11   3       1044.10        994.57        35.44 o                         
   5 -11   3        428.14        406.71        29.34 o                         
   6 -11   3       1100.80        998.03       119.20 o                         
   7 -11   3       1902.24       1755.42       107.49 o                         
   8 -11   3         58.80         60.49        28.40 o                         
   9 -11   3        185.76        227.22        66.26 o                         
  10 -11   3         33.69        120.51        62.35 o                         
  11 -11   3         90.55         58.61        47.76 o                         
  12 -11   3        138.85        193.44        79.99 o                         
  13 -11   3        284.40        298.27        94.90 o                         
 -13 -10   3        433.77        503.90        87.79 o                         
 -12 -10   3         68.55        106.51        60.12 o                         
 -11 -10   3         71.24         91.83        40.71 o                         
 -10 -10   3       1731.15       1775.58        75.02 o                         
  -9 -10   3       1051.52       1050.46        62.25 o                         
  -8 -10   3       2214.28       2382.75       133.77 o                         
  -7 -10   3       3749.90       3716.08        95.70 o                         
  -6 -10   3       2565.55       2360.21        64.84 o                         
  -5 -10   3        333.21        302.79        26.74 o                         
  -4 -10   3        207.27        160.61        23.50 o                         
  -3 -10   3        666.17        642.23        36.28 o                         
  -2 -10   3       1040.95       1019.15        32.40 o                         
  -1 -10   3        586.56        645.31        23.69 o                         
   0 -10   3       1627.96       1727.75        31.37 o                         
   1 -10   3       4173.18       4180.64        52.54 o                         
   2 -10   3       4881.10       4821.46        55.00 o                         
   3 -10   3       7031.31       7092.89        83.26 o                         
   4 -10   3       1121.62       1134.94        37.47 o                         
   5 -10   3       1362.13       1458.97        41.23 o                         
   6 -10   3        577.87        611.81        39.98 o                         
   7 -10   3        693.30        733.23        58.80 o                         
   8 -10   3        567.29        528.58        53.01 o                         
   9 -10   3       1589.91       1616.61        91.59 o                         
  10 -10   3          0.36         35.23        39.06 o                         
  11 -10   3         89.59         46.90        42.77 o                         
  12 -10   3          9.31        -17.69        38.61 o                         
  13 -10   3        277.98        195.94        81.28 o                         
  14 -10   3          3.09         24.56        61.02 o                         
 -14  -9   3        444.88        477.30        86.65 o                         
 -13  -9   3        401.39        418.67        79.00 o                         
 -12  -9   3        282.60        267.44        73.51 o                         
 -11  -9   3        262.46        280.99        53.53 o                         
 -10  -9   3        944.32        868.94        59.62 o                         
  -9  -9   3        516.02        495.94        40.68 o                         
  -8  -9   3       8999.59       9119.85       150.67 o                         
  -7  -9   3        846.56        862.01        46.65 o                         
  -6  -9   3       2223.02       2282.02        61.40 o                         
  -5  -9   3       4379.26       4203.79        78.01 o                         
  -4  -9   3        199.61        211.32        23.65 o                         
  -3  -9   3       1869.45       1837.93        53.53 o                         
  -2  -9   3       1213.68       1163.46        41.28 o                         
  -1  -9   3        503.50        509.56        16.96 o                         
   0  -9   3          0.59         -0.80         6.60 o                         
   1  -9   3        172.04        192.86        12.72 o                         
   2  -9   3       7212.60       7298.04        70.97 o                         
   3  -9   3        274.10        273.83        13.61 o                         
   4  -9   3       3155.59       3114.01        51.69 o                         
   5  -9   3       3281.47       3104.99        75.35 o                         
   6  -9   3       1399.78       1258.74        43.98 o                         
   7  -9   3         76.72         72.32        20.27 o                         
   8  -9   3       4138.73       4111.20       120.99 o                         
   9  -9   3        750.01        694.29        53.22 o                         
  10  -9   3        734.57        702.76        57.36 o                         
  11  -9   3         96.37         64.35        43.13 o                         
  12  -9   3        186.12         90.60        51.89 o                         
  13  -9   3         26.18          1.53        58.04 o                         
  14  -9   3          3.39        -26.71        54.72 o                         
 -14  -8   3        118.18        102.85        65.28 o                         
 -13  -8   3        113.14        150.30        62.97 o                         
 -12  -8   3       1157.89       1187.81       111.25 o                         
 -11  -8   3        125.01        122.00        30.51 o                         
 -10  -8   3        110.14        111.36        25.59 o                         
  -9  -8   3        864.76        845.96        44.76 o                         
  -8  -8   3       2765.36       2707.46        80.34 o                         
  -7  -8   3        688.95        708.28        41.06 o                         
  -6  -8   3       8185.06       8082.06       127.99 o                         
  -5  -8   3          8.21         -1.91        11.32 o                         
  -4  -8   3       5797.62       5791.47        87.39 o                         
  -3  -8   3        179.58        214.41        20.00 o                         
  -2  -8   3         24.67         18.68         7.92 o                         
  -1  -8   3       1809.64       1830.36        30.93 o                         
   0  -8   3       3063.57       3100.57        41.95 o                         
   1  -8   3        309.24        288.09        13.35 o                         
   2  -8   3         86.36        109.77         9.83 o                         
   3  -8   3        231.25        242.07        12.27 o                         
   4  -8   3       8992.59       8911.81       140.55 o                         
   5  -8   3        548.63        544.79        31.98 o                         
   6  -8   3       2139.76       2169.33        66.87 o                         
   7  -8   3       1520.51       1323.29        56.54 o                         
   8  -8   3       3095.12       2979.73        73.41 o                         
   9  -8   3        713.39        679.43        60.16 o                         
  10  -8   3       5271.77       5161.82       127.47 o                         
  11  -8   3        341.67        395.18        44.94 o                         
  12  -8   3        153.66        104.69        81.59 o                         
  13  -8   3          6.43         65.58        43.05 o                         
  14  -8   3         13.98         -4.24        62.72 o                         
 -14  -7   3        170.76        133.35        68.33 o                         
 -13  -7   3        344.57        378.38        80.32 o                         
 -12  -7   3         49.17         14.20        82.80 o                         
 -11  -7   3         77.44         71.33        39.18 o                         
 -10  -7   3       1397.65       1313.88        56.34 o                         
  -9  -7   3         54.18         25.13        20.81 o                         
  -8  -7   3         66.11         66.63        19.11 o                         
  -7  -7   3       2769.66       2633.64        64.24 o                         
  -6  -7   3        187.74        193.13        18.63 o                         
  -5  -7   3       6512.76       6365.34        82.71 o                         
  -4  -7   3       5882.63       5766.83        90.05 o                         
  -3  -7   3        922.72        926.26        26.53 o                         
  -2  -7   3       1483.86       1638.80        30.37 o                         
  -1  -7   3      12630.57      13198.30       122.95 o                         
   0  -7   3        693.33        700.73        18.62 o                         
   1  -7   3       1875.05       2058.04        31.18 o                         
   2  -7   3        180.44        182.20        10.65 o                         
   3  -7   3       9446.50       9903.48        99.02 o                         
   4  -7   3      10892.25      10754.69       143.75 o                         
   5  -7   3        562.25        590.60        29.31 o                         
   6  -7   3        390.68        365.49        25.32 o                         
   7  -7   3        439.22        465.11        29.24 o                         
   8  -7   3         49.42         61.62        15.30 o                         
   9  -7   3       4345.73       4280.16        84.38 o                         
  10  -7   3       2959.11       2988.01        84.35 o                         
  11  -7   3       1616.32       1679.17        67.25 o                         
  12  -7   3        842.50        804.50        88.47 o                         
  13  -7   3        185.91        130.05        46.63 o                         
  14  -7   3         14.48         19.24        54.98 o                         
 -15  -6   3        973.46        967.22       111.29 o                         
 -14  -6   3         25.06        -48.10       130.17 o                         
 -13  -6   3        292.62        284.96        75.59 o                         
 -12  -6   3          6.48         48.17        38.92 o                         
 -11  -6   3        358.37        385.20        53.51 o                         
 -10  -6   3        618.54        594.88        47.24 o                         
  -9  -6   3        216.71        184.30        26.16 o                         
  -8  -6   3        611.29        591.62        37.09 o                         
  -7  -6   3       1692.44       1622.31        46.02 o                         
  -6  -6   3       1542.39       1502.84        34.84 o                         
  -5  -6   3      16136.66      16210.76       164.68 o                         
  -4  -6   3       4053.33       4059.49        58.61 o                         
  -3  -6   3       8127.00       7884.76       118.62 o                         
  -2  -6   3       1204.82       1396.49        25.69 o                         
  -1  -6   3       1956.38       1925.12        33.11 o                         
   0  -6   3       4491.83       4575.81        57.65 o                         
   1  -6   3       8994.43       8893.87        89.18 o                         
   2  -6   3       1364.55       1379.06        29.37 o                         
   3  -6   3          4.35         10.11         5.25 o                         
   4  -6   3       1057.00       1049.59        33.03 o                         
   5  -6   3        476.16        511.04        29.55 o                         
   6  -6   3       2830.53       2631.68        51.82 o                         
   7  -6   3        164.89        153.71        16.94 o                         
   8  -6   3        145.58        121.89        19.48 o                         
   9  -6   3       1063.39       1087.68        56.65 o                         
  10  -6   3        511.50        444.27        39.81 o                         
  11  -6   3       4601.67       4664.77       109.68 o                         
  12  -6   3        222.09        185.83        56.57 o                         
  13  -6   3        411.74        395.08        68.74 o                         
  14  -6   3        246.84        207.22        63.32 o                         
  15  -6   3         46.56        -63.06        97.59 o                         
 -15  -5   3        200.99        198.57       108.20 o                         
 -14  -5   3        408.86        457.65        84.90 o                         
 -13  -5   3        506.73        516.17        81.53 o                         
 -12  -5   3          6.68         46.33        38.83 o                         
 -11  -5   3          1.87        -13.24        32.00 o                         
 -10  -5   3         22.69         33.03        32.39 o                         
  -9  -5   3          2.86         -3.48        15.45 o                         
  -8  -5   3        229.84        252.18        30.90 o                         
  -7  -5   3        259.63        218.17        19.20 o                         
  -6  -5   3       3787.54       3768.33        55.36 o                         
  -5  -5   3       5889.48       5567.00        70.33 o                         
  -4  -5   3       3612.15       3484.78        46.63 o                         
  -3  -5   3      14072.24      14812.86       200.65 o                         
  -2  -5   3       1019.08       1111.35        25.39 o                         
  -1  -5   3       1699.78       1866.58        29.12 o                         
   0  -5   3       8418.75       8469.35        96.70 o                         
   1  -5   3      28335.57      31382.65       296.77 o                         
   2  -5   3       8632.32       8663.23        84.49 o                         
   3  -5   3       8968.63       8527.53        96.43 o                         
   4  -5   3        512.58        552.09        26.19 o                         
   5  -5   3        720.44        700.30        24.40 o                         
   6  -5   3        461.90        411.50        24.38 o                         
   7  -5   3       1212.99       1122.94        45.43 o                         
   8  -5   3          3.02        -10.12        17.17 o                         
   9  -5   3         47.24         30.09        21.68 o                         
  10  -5   3       1486.24       1498.61        74.63 o                         
  11  -5   3       1017.62       1049.17        57.06 o                         
  12  -5   3       1553.09       1524.05        86.84 o                         
  13  -5   3       1151.96       1169.57        85.22 o                         
  14  -5   3         39.12         21.35        51.03 o                         
  15  -5   3         70.46         86.24       101.52 o                         
 -15  -4   3         25.78        132.63        95.85 o                         
 -14  -4   3       1262.83       1388.04       123.07 o                         
 -13  -4   3        266.35        253.58        70.35 o                         
 -12  -4   3        809.06        871.12        75.65 o                         
 -11  -4   3       1231.94       1314.25        81.33 o                         
 -10  -4   3        799.25        724.73        62.58 o                         
  -9  -4   3          5.19          0.86        16.72 o                         
  -8  -4   3       1501.80       1442.51        41.69 o                         
  -7  -4   3        645.22        632.03        28.23 o                         
  -6  -4   3        928.67        914.88        28.56 o                         
  -5  -4   3        169.92        146.44        11.12 o                         
  -4  -4   3      13769.17      13748.28       177.92 o                         
  -3  -4   3      14870.17      16074.82       237.66 o                         
  -2  -4   3         61.13         58.23         6.46 o                         
  -1  -4   3       5948.90       6743.55        79.95 o                         
   0  -4   3      37563.77      42294.52       394.12 o                         
   1  -4   3       7652.38       8281.72        85.29 o                         
   2  -4   3      48681.63      50250.33       495.48 o                         
   3  -4   3       3852.83       3922.54        47.16 o                         
   4  -4   3       2508.77       2274.03        39.76 o                         
   5  -4   3       2371.40       2405.30        55.18 o                         
   6  -4   3        580.57        606.14        34.39 o                         
   7  -4   3         79.08         43.87        20.83 o                         
   8  -4   3       1498.83       1329.16        50.00 o                         
   9  -4   3         30.50         61.49        20.90 o                         
  10  -4   3         26.51         40.04        21.61 o                         
  11  -4   3        725.85        736.28        51.02 o                         
  12  -4   3       2250.27       2440.78        79.70 o                         
  13  -4   3        387.10        504.16        64.39 o                         
  14  -4   3        862.02        766.38       137.05 o                         
  15  -4   3        398.19        236.18       109.07 o                         
 -15  -3   3         90.50        106.94        86.54 o                         
 -14  -3   3       1210.81       1307.53       121.10 o                         
 -13  -3   3        824.37        841.58        98.96 o                         
 -12  -3   3       3535.10       3658.54       128.61 o                         
 -11  -3   3         22.03        -21.58        31.38 o                         
 -10  -3   3       1497.86       1363.86        74.09 o                         
  -9  -3   3       1634.68       1567.18        49.04 o                         
  -8  -3   3        134.48         93.55        15.81 o                         
  -7  -3   3        123.24        142.11        15.09 o                         
  -6  -3   3       4142.55       4128.03        64.80 o                         
  -5  -3   3       1686.69       1782.68        36.51 o                         
  -4  -3   3       2308.98       2179.20        43.55 o                         
  -3  -3   3        492.47        580.50        26.49 o                         
  -2  -3   3        836.30        719.91        27.59 o                         
  -1  -3   3          1.39          2.45         7.08 o                         
   0  -3   3      17622.25      19604.75       187.31 o                         
   1  -3   3      26158.54      28987.27       289.58 o                         
   2  -3   3       2233.09       2328.32        34.09 o                         
   3  -3   3       3137.56       2950.16        44.88 o                         
   4  -3   3      33570.40      34155.56       348.54 o                         
   5  -3   3       2739.36       2710.02        41.21 o                         
   6  -3   3       3954.25       4109.14        57.14 o                         
   7  -3   3          0.29          9.23        15.42 o                         
   8  -3   3        143.48        130.98        21.66 o                         
   9  -3   3       1475.67       1466.11        53.65 o                         
  10  -3   3        182.49        206.09        27.23 o                         
  11  -3   3        383.38        372.25        43.37 o                         
  12  -3   3         10.02         27.46        30.47 o                         
  13  -3   3         88.63         45.33        72.61 o                         
  14  -3   3        463.90        566.07       121.20 o                         
  15  -3   3         74.37        -78.54        78.54 o                         
 -16  -2   3          1.76         93.99        87.42 o                         
 -15  -2   3        341.20        259.80       104.39 o                         
 -14  -2   3         68.10        -41.01        82.57 o                         
 -13  -2   3       2826.88       3079.00       121.89 o                         
 -12  -2   3        780.41        865.37        75.11 o                         
 -11  -2   3       1265.32       1263.94        80.79 o                         
 -10  -2   3         35.77         49.68        32.72 o                         
  -9  -2   3       2770.80       2647.57        73.44 o                         
  -8  -2   3         79.55         60.39        15.39 o                         
  -7  -2   3      15728.73      15388.17       176.24 o                         
  -6  -2   3       4843.46       4916.03        71.17 o                         
  -5  -2   3       5342.63       5306.75        83.72 o                         
  -4  -2   3       4291.52       4506.93        83.68 o                         
  -3  -2   3       7567.64       8341.08       135.61 o                         
  -2  -2   3      20629.85      23103.03       295.65 o                         
  -1  -2   3       1365.97       1368.14        48.39 o                         
   0  -2   3       2662.06       2726.92        35.81 o                         
   1  -2   3       2419.85       2591.21       170.09 o                         
   2  -2   3        277.45        254.37        15.52 o                         
   3  -2   3      23200.76      24186.69       348.20 o                         
   4  -2   3       9404.58       9140.65       124.90 o                         
   5  -2   3      15172.71      15296.70       167.54 o                         
   6  -2   3       5787.84       5597.91        72.11 o                         
   7  -2   3       1480.25       1550.86        41.99 o                         
   8  -2   3        151.30        135.51        21.77 o                         
   9  -2   3        380.45        371.98        37.89 o                         
  10  -2   3         22.76         15.08        21.29 o                         
  11  -2   3        294.61        265.36        32.53 o                         
  12  -2   3        637.82        644.20        48.81 o                         
  13  -2   3        179.72        184.13        61.74 o                         
  14  -2   3         21.80        142.10        89.45 o                         
  15  -2   3        111.89        142.99        90.62 o                         
 -16  -1   3          0.23         94.34        86.00 o                         
 -15  -1   3          3.18        -12.18        77.41 o                         
 -14  -1   3        288.61        166.64        97.25 o                         
 -13  -1   3        303.01        213.78        59.83 o                         
 -12  -1   3         46.39         65.16        40.23 o                         
 -11  -1   3       2170.29       2378.05        98.37 o                         
 -10  -1   3        834.08        911.79        65.96 o                         
  -9  -1   3       1493.98       1351.76        51.73 o                         
  -8  -1   3        813.94        832.42        38.69 o                         
  -7  -1   3       8431.49       8511.41       122.84 o                         
  -6  -1   3       5678.49       5604.31        81.02 o                         
  -5  -1   3      20167.58      19952.53       228.50 o                         
  -4  -1   3       3377.73       3576.35        44.96 o                         
  -3  -1   3       4519.51       5156.69        79.98 o                         
  -2  -1   3       8414.50       9620.99       136.31 o                         
  -1  -1   3      12355.48      13175.46       223.96 o                         
   0  -1   3       8905.35       9422.89       121.64 o                         
   1  -1   3        584.83        769.78        23.54 o                         
   2  -1   3       5930.22       6399.23        79.30 o                         
   3  -1   3       3444.06       3423.09        53.51 o                         
   4  -1   3      15516.26      16465.40       178.21 o                         
   5  -1   3       7861.28       7414.85        86.72 o                         
   6  -1   3        336.40        394.23        18.98 o                         
   7  -1   3       2109.42       2014.71        41.80 o                         
   8  -1   3          4.95         -6.64        14.42 o                         
   9  -1   3       1834.40       1749.28        57.36 o                         
  10  -1   3        182.98        160.60        26.84 o                         
  11  -1   3       1043.58       1083.57        52.46 o                         
  12  -1   3         70.60         62.23        38.56 o                         
  13  -1   3         41.32         30.20        62.94 o                         
  14  -1   3          0.30        -50.91        75.57 o                         
  15  -1   3        143.05        215.26        96.05 o                         
 -16   0   3        135.70        212.96        96.08 o                         
 -15   0   3        124.90        155.80        88.00 o                         
 -14   0   3         36.58         -3.52        82.22 o                         
 -13   0   3        207.95        215.83        57.67 o                         
 -12   0   3       1677.02       1508.57       143.29 o                         
 -11   0   3       2131.94       2216.42       106.20 o                         
 -10   0   3       1588.62       1564.41        76.68 o                         
  -9   0   3       2097.10       2086.14        80.54 o                         
  -8   0   3        289.14        284.08        17.54 o                         
  -7   0   3       1173.24       1246.23        23.29 o                         
  -6   0   3      11656.23      11738.35       121.36 o                         
  -5   0   3      10765.46      10882.72       112.95 o                         
  -4   0   3       2334.14       2122.35        37.15 o                         
  -3   0   3       6537.78       7015.83        74.12 o                         
  -2   0   3       3072.28       3558.74        40.28 o                         
  -1   0   3        525.80        541.81        24.65 o                         
   0   0   3       1382.34       1396.07        25.70 o                         
   1   0   3       2051.62       1945.90        30.91 o                         
   2   0   3       1857.55       2045.65        38.94 o                         
   3   0   3        707.95        666.96        19.39 o                         
   4   0   3       1126.76        867.62        21.73 o                         
   5   0   3       1109.99        942.31        24.03 o                         
   6   0   3       3061.12       3042.22        50.71 o                         
   7   0   3       7845.94       7675.38        83.27 o                         
   8   0   3        474.30        543.52        34.87 o                         
   9   0   3       1032.51        979.76        44.23 o                         
  10   0   3       3483.15       3767.15        87.53 o                         
  11   0   3        848.85        906.98        57.06 o                         
  12   0   3        515.77        557.86        51.06 o                         
  13   0   3        734.77        938.19       126.43 o                         
  14   0   3          1.36         55.14        79.81 o                         
  15   0   3          9.93         51.12        81.20 o                         
 -16   1   3        182.48         52.10        86.45 o                         
 -15   1   3        208.58        198.93        93.48 o                         
 -14   1   3       1442.16       1237.49       159.66 o                         
 -13   1   3        479.91        513.47        75.26 o                         
 -12   1   3         95.04        131.43        49.61 o                         
 -11   1   3        168.39        173.22        49.66 o                         
 -10   1   3       2798.75       2849.61        82.10 o                         
  -9   1   3        315.30        307.74        23.90 o                         
  -8   1   3        720.43        712.83        24.50 o                         
  -7   1   3        283.17        295.32        13.01 o                         
  -6   1   3       1928.96       1838.17        28.76 o                         
  -5   1   3       1417.43       1409.00        30.28 o                         
  -4   1   3      14759.91      14767.47       159.40 o                         
  -3   1   3         97.78        115.44         7.34 o                         
  -2   1   3      12957.13      14719.44       148.54 o                         
  -1   1   3      13062.17      14942.55       146.60 o                         
   0   1   3       1353.53       1669.54        24.89 o                         
   1   1   3       1474.41       1452.03        32.13 o                         
   2   1   3       4393.72       4443.95        55.38 o                         
   3   1   3         20.16         22.29         5.82 o                         
   4   1   3        369.80        422.69        16.51 o                         
   5   1   3        438.12        492.55        17.40 o                         
   6   1   3       8550.31       8515.62        89.02 o                         
   7   1   3        136.21        133.08        13.06 o                         
   8   1   3       1792.09       1939.91        50.96 o                         
   9   1   3         41.43         19.44        17.68 o                         
  10   1   3       1536.19       1486.51        64.26 o                         
  11   1   3         15.68         48.44        27.29 o                         
  12   1   3       1682.47       1890.41        76.48 o                         
  13   1   3        278.84        386.68       100.34 o                         
  14   1   3        280.72        392.72       104.96 o                         
  15   1   3         36.37        122.65        79.51 o                         
 -16   2   3         30.88         10.50        79.26 o                         
 -15   2   3        539.61        573.22       121.49 o                         
 -14   2   3        432.65        233.71       101.73 o                         
 -13   2   3        310.11        367.63        68.02 o                         
 -12   2   3       1563.14       1655.03       126.57 o                         
 -11   2   3         45.31         23.54        46.36 o                         
 -10   2   3       1122.98       1060.62        49.47 o                         
  -9   2   3        139.26         82.78        26.92 o                         
  -8   2   3       5476.04       5362.09       101.53 o                         
  -7   2   3        231.97        213.27        14.61 o                         
  -6   2   3       1405.43       1529.71        24.72 o                         
  -5   2   3       4791.21       4893.11        60.34 o                         
  -4   2   3       5616.85       5901.77        66.30 o                         
  -3   2   3      16194.24      17058.01       168.23 o                         
  -2   2   3      35531.23      41198.86       431.82 o                         
  -1   2   3       4394.07       5002.36        58.69 o                         
   0   2   3       4470.94       4995.41        57.66 o                         
   1   2   3       6597.58       6772.01        84.05 o                         
   2   2   3        548.73        561.38        15.70 o                         
   3   2   3       1801.10       1684.20        30.03 o                         
   4   2   3       1071.37       1094.33        24.96 o                         
   5   2   3       2523.31       2572.80        48.31 o                         
   6   2   3        307.89        289.06        16.15 o                         
   7   2   3        110.38         67.43        15.63 o                         
   8   2   3       2345.16       2378.45        50.96 o                         
   9   2   3        197.59        210.38        25.32 o                         
  10   2   3       1257.04       1160.52        61.75 o                         
  11   2   3        686.04        758.36        52.00 o                         
  12   2   3        973.12        970.81        66.89 o                         
  13   2   3        439.30        468.80       112.39 o                         
  14   2   3       1143.63       1076.60       141.87 o                         
 -16   3   3         53.81          0.48        82.22 o                         
 -15   3   3         78.22         46.98        87.84 o                         
 -14   3   3          5.36        -14.15        81.89 o                         
 -13   3   3       1379.16       1221.14       153.91 o                         
 -12   3   3         72.40        109.90        53.60 o                         
 -11   3   3       1213.35       1094.11        50.41 o                         
 -10   3   3        327.00        358.85        43.36 o                         
  -9   3   3       1660.71       1494.02        57.82 o                         
  -8   3   3         28.87         14.17        12.09 o                         
  -7   3   3        487.62        486.84        20.65 o                         
  -6   3   3          0.45          9.66         8.49 o                         
  -5   3   3       1298.50       1421.68        28.97 o                         
  -4   3   3        445.43        484.55        14.32 o                         
  -3   3   3      49751.28      53980.98       500.36 o                         
  -2   3   3       2754.18       3100.74        48.20 o                         
  -1   3   3      31023.94      35503.88       386.47 o                         
   0   3   3       1024.28       1137.94        37.74 o                         
   1   3   3       4986.28       5215.10        69.58 o                         
   2   3   3        863.26        797.02        21.89 o                         
   3   3   3       9540.98       9362.98        88.58 o                         
   4   3   3       1039.51        907.36        25.58 o                         
   5   3   3       1540.48       1592.36        30.09 o                         
   6   3   3          3.73         -3.59        10.45 o                         
   7   3   3         20.27          9.24        11.89 o                         
   8   3   3       2109.45       2227.03        49.58 o                         
   9   3   3          0.74        -11.25        18.39 o                         
  10   3   3        641.83        653.49        51.44 o                         
  11   3   3        569.56        626.39        58.56 o                         
  12   3   3          0.31         61.56        51.49 o                         
  13   3   3       1731.67       1987.95       171.33 o                         
  14   3   3        557.77        798.29       129.99 o                         
 -16   4   3         19.15         19.22        88.37 o                         
 -15   4   3        239.02        168.75        99.29 o                         
 -14   4   3        394.61        448.78       122.30 o                         
 -13   4   3        623.80        743.64       133.74 o                         
 -12   4   3       2661.56       2681.03        90.08 o                         
 -11   4   3       3133.25       3370.57       132.24 o                         
 -10   4   3         96.22         90.95        29.29 o                         
  -9   4   3         56.62         73.56        20.16 o                         
  -8   4   3       1146.20       1111.61        80.94 o                         
  -7   4   3        341.06        314.09        28.07 o                         
  -6   4   3       1040.29        950.61        24.92 o                         
  -5   4   3         16.81         15.97         8.04 o                         
  -4   4   3       2445.08       2647.72        40.80 o                         
  -3   4   3       5519.33       5380.14        68.76 o                         
  -2   4   3       1269.62       1341.11        30.80 o                         
  -1   4   3       9167.25       8821.17       142.80 o                         
   0   4   3        331.20        464.49        17.57 o                         
   1   4   3       5749.94       6160.45        71.07 o                         
   2   4   3        233.63        210.11        10.19 o                         
   3   4   3      13061.20      13460.71       120.50 o                         
   4   4   3       4644.83       4690.22        57.57 o                         
   5   4   3       8095.05       8392.61        91.90 o                         
   6   4   3        545.49        576.07        24.29 o                         
   7   4   3        203.41        222.15        20.83 o                         
   8   4   3        122.61        121.63        22.68 o                         
   9   4   3        968.99        944.25        40.42 o                         
  10   4   3        481.39        545.79        45.02 o                         
  11   4   3         39.51         24.22        48.89 o                         
  12   4   3        108.23        193.85        86.12 o                         
  13   4   3        324.80        497.16       107.32 o                         
  14   4   3        368.82        396.51       104.90 o                         
 -15   5   3        263.45        157.56       107.72 o                         
 -14   5   3        258.33         73.23        94.01 o                         
 -13   5   3         25.69        -19.30        54.78 o                         
 -12   5   3       1540.64       1656.21        73.81 o                         
 -11   5   3        558.24        551.06        49.30 o                         
 -10   5   3       3989.56       3938.45        95.75 o                         
  -9   5   3       1179.87       1133.89        46.99 o                         
  -8   5   3       1363.54       1364.29        46.29 o                         
  -7   5   3        108.98        104.40        21.67 o                         
  -6   5   3       2086.03       2077.38        37.31 o                         
  -5   5   3        874.84        817.92        21.00 o                         
  -4   5   3          0.12         26.12         7.46 o                         
  -3   5   3        781.30        836.83        28.99 o                         
  -2   5   3        969.52        859.28        25.28 o                         
  -1   5   3      12479.26      12929.70       203.18 o                         
   0   5   3       2393.35       2404.22        40.27 o                         
   1   5   3       6493.97       6590.20        90.60 o                         
   2   5   3        855.97        806.68        18.23 o                         
   3   5   3       1511.09       1589.90        29.63 o                         
   4   5   3      10848.31      11058.12       107.42 o                         
   5   5   3       1191.33       1242.01        34.19 o                         
   6   5   3       1608.78       1682.46        39.57 o                         
   7   5   3       7314.33       7461.33       140.04 o                         
   8   5   3         16.44         31.10        19.42 o                         
   9   5   3          8.65         -8.63        20.92 o                         
  10   5   3        130.70        158.20        52.51 o                         
  11   5   3         44.12         66.71        60.95 o                         
  12   5   3        215.28        258.96        93.28 o                         
  13   5   3        134.16        221.50        88.39 o                         
  14   5   3        485.18        710.87       119.73 o                         
 -15   6   3         42.58         33.11        96.16 o                         
 -14   6   3         90.42        102.33        97.07 o                         
 -13   6   3         34.25         72.81        49.31 o                         
 -12   6   3       1022.74        924.37        63.05 o                         
 -11   6   3         72.59        113.52        41.30 o                         
 -10   6   3       7401.05       7215.74       167.11 o                         
  -9   6   3        111.33        110.30        20.00 o                         
  -8   6   3        846.56        855.23        34.60 o                         
  -7   6   3        345.24        327.31        28.38 o                         
  -6   6   3        476.47        513.40        28.00 o                         
  -5   6   3        932.76       1008.92        25.89 o                         
  -4   6   3       5500.26       5568.38        71.17 o                         
  -3   6   3         69.48         99.85        12.62 o                         
  -2   6   3        221.87        280.73        16.96 o                         
  -1   6   3         18.30         14.90         7.92 o                         
   0   6   3      19770.30      21425.56       249.54 o                         
   1   6   3       1754.14       1621.74        38.05 o                         
   2   6   3        322.04        373.55        20.44 o                         
   3   6   3        375.68        361.43        18.27 o                         
   4   6   3        271.27        340.61        17.10 o                         
   5   6   3       1461.24       1472.89        33.45 o                         
   6   6   3      16993.40      17126.59       221.06 o                         
   7   6   3       2223.40       2233.44        69.31 o                         
   8   6   3       3033.32       3095.19       111.44 o                         
   9   6   3        198.54        136.60        30.58 o                         
  10   6   3         11.72         41.08        26.96 o                         
  11   6   3        407.96        546.60        75.69 o                         
  12   6   3          5.71        142.28        76.83 o                         
  13   6   3         16.84        203.21        81.15 o                         
 -15   7   3         48.92        -28.77       105.22 o                         
 -14   7   3        604.07        567.08        83.88 o                         
 -13   7   3        109.61         21.93        48.73 o                         
 -12   7   3        640.94        675.01        56.57 o                         
 -11   7   3       1969.10       1886.77        73.94 o                         
 -10   7   3        711.05        666.10        76.69 o                         
  -9   7   3        956.62        954.68        47.87 o                         
  -8   7   3       2899.57       2875.44        63.93 o                         
  -7   7   3        203.69        195.80        19.42 o                         
  -6   7   3        461.51        511.78        28.27 o                         
  -5   7   3       2984.52       2940.27        49.45 o                         
  -4   7   3       5123.32       5256.34        63.80 o                         
  -3   7   3       9419.13       9323.88       103.64 o                         
  -2   7   3       5749.91       5895.00        73.04 o                         
  -1   7   3       2539.26       2539.75        39.85 o                         
   0   7   3        556.52        556.90        21.58 o                         
   1   7   3         33.76         56.32        10.26 o                         
   2   7   3       7524.41       7837.62       102.56 o                         
   3   7   3       2967.93       2996.21        66.26 o                         
   4   7   3        602.83        608.64        27.79 o                         
   5   7   3       1040.36       1087.71        35.12 o                         
   6   7   3       5524.47       5606.93       112.86 o                         
   7   7   3       3327.72       3439.18        80.20 o                         
   8   7   3       3771.01       3886.45        97.96 o                         
   9   7   3         28.58         22.61        28.82 o                         
  10   7   3        555.85        521.41        50.28 o                         
  11   7   3         83.25        107.28        74.95 o                         
  12   7   3        193.24        322.02        88.66 o                         
 -14   8   3         60.03        -47.52        47.52 o                         
 -13   8   3         37.29         20.60        56.73 o                         
 -12   8   3        152.21        199.05        40.19 o                         
 -11   8   3        442.55        466.30        53.07 o                         
 -10   8   3         39.36         49.19        26.58 o                         
  -9   8   3       4943.46       5051.60       131.65 o                         
  -8   8   3       3058.64       2939.10        71.16 o                         
  -7   8   3       1913.24       1992.81        50.30 o                         
  -6   8   3        302.77        283.63        23.25 o                         
  -5   8   3        226.99        240.39        21.85 o                         
  -4   8   3        340.94        334.28        17.62 o                         
  -3   8   3      13856.56      14302.83       176.58 o                         
  -2   8   3       5479.99       5845.43        66.31 o                         
  -1   8   3       1081.74       1095.05        28.46 o                         
   0   8   3       1590.59       1678.67        37.13 o                         
   1   8   3       3539.68       3481.61        60.52 o                         
   2   8   3       1831.07       1857.92        44.26 o                         
   3   8   3        464.65        493.20        28.84 o                         
   4   8   3         47.90         28.03        13.97 o                         
   5   8   3       1282.45       1293.94        48.23 o                         
   6   8   3        570.40        582.31        37.15 o                         
   7   8   3       4436.66       4426.33        93.26 o                         
   8   8   3        154.13        146.41        28.66 o                         
   9   8   3       2373.30       2307.28        94.23 o                         
  10   8   3        610.66        629.81        62.21 o                         
  11   8   3        239.63        337.99        63.69 o                         
 -14   9   3        120.91        110.97        70.58 o                         
 -13   9   3         37.06         57.51        64.66 o                         
 -12   9   3        440.99        334.25        89.69 o                         
 -11   9   3        177.83        212.05        41.85 o                         
 -10   9   3        730.96        681.94        54.19 o                         
  -9   9   3       2467.80       2498.74        89.09 o                         
  -8   9   3       1001.37       1024.75        51.09 o                         
  -7   9   3       5548.39       5460.99        91.51 o                         
  -6   9   3        166.81        159.97        23.01 o                         
  -5   9   3       1446.25       1482.35        42.07 o                         
  -4   9   3        334.51        365.79        32.55 o                         
  -3   9   3       2404.57       2442.99        43.71 o                         
  -2   9   3       5158.39       5274.02        65.21 o                         
  -1   9   3      12300.75      12526.07       131.04 o                         
   0   9   3        785.83        848.97        29.96 o                         
   1   9   3        283.28        289.83        25.69 o                         
   2   9   3       3388.92       3206.31       112.88 o                         
   3   9   3        271.22        277.15        25.09 o                         
   4   9   3       1119.98       1061.30        44.73 o                         
   5   9   3        447.14        420.76        33.11 o                         
   6   9   3        288.46        235.17        31.45 o                         
   7   9   3        792.08        844.76        54.27 o                         
   8   9   3        578.78        573.84        48.07 o                         
   9   9   3       2654.70       2915.91       107.16 o                         
  10   9   3         45.76         44.24        34.98 o                         
  11   9   3        654.06        619.83        77.92 o                         
 -14  10   3         78.21         20.05        64.70 o                         
 -13  10   3          8.78         -3.65        62.75 o                         
 -12  10   3        355.49        360.32        93.26 o                         
 -11  10   3        362.16        290.08        42.13 o                         
 -10  10   3          6.93        -13.20        59.70 o                         
  -9  10   3       1514.13       1556.65        72.76 o                         
  -8  10   3       2833.59       2911.90        86.07 o                         
  -7  10   3       1616.10       1586.60        60.27 o                         
  -6  10   3        240.62        224.39        30.21 o                         
  -5  10   3       1173.97       1183.11        47.52 o                         
  -4  10   3        262.35        254.14        38.45 o                         
  -3  10   3          1.74         -2.94        11.76 o                         
  -2  10   3      13229.60      13519.05       149.43 o                         
  -1  10   3       2835.24       2920.27        49.93 o                         
   0  10   3       5535.10       5865.80       109.17 o                         
   1  10   3       5103.49       5302.81        86.23 o                         
   2  10   3        127.09         69.25        14.60 o                         
   3  10   3        122.08        121.49        18.84 o                         
   4  10   3       1328.35       1305.45        78.55 o                         
   5  10   3          9.41         27.20        20.39 o                         
   6  10   3         64.14         75.89        24.38 o                         
   7  10   3         13.25        -18.35        20.72 o                         
   8  10   3       1629.76       1468.82        66.39 o                         
   9  10   3        295.39        275.46        47.37 o                         
  10  10   3        561.90        586.71        99.52 o                         
  11  10   3        338.55        377.04        68.10 o                         
 -14  11   3         88.17         85.57        67.96 o                         
 -13  11   3         50.12         31.69        63.90 o                         
 -12  11   3        482.37        468.23       101.92 o                         
 -11  11   3        248.74        195.44        83.39 o                         
 -10  11   3       1882.31       1649.20       146.03 o                         
  -9  11   3        326.91        248.98       145.37 o                         
  -8  11   3        139.24         66.98        44.38 o                         
  -7  11   3        609.83        535.28        72.06 o                         
  -6  11   3       4040.64       4221.00       102.08 o                         
  -5  11   3       1103.56        989.04        60.33 o                         
  -4  11   3         47.84         37.28        26.84 o                         
  -3  11   3         11.07         13.48        15.18 o                         
  -2  11   3       2040.51       2029.08        44.85 o                         
  -1  11   3       2593.44       2614.48        56.59 o                         
   0  11   3      12434.61      12614.76       163.09 o                         
   1  11   3        166.04        142.61        19.61 o                         
   2  11   3       2896.15       2922.84        68.42 o                         
   3  11   3        218.86        167.70        28.31 o                         
   4  11   3        391.93        352.61        36.47 o                         
   5  11   3         60.11         63.06        23.57 o                         
   6  11   3        574.15        534.26        46.66 o                         
   7  11   3         65.43         43.25        24.80 o                         
   8  11   3         37.79         36.35        32.67 o                         
   9  11   3         73.04         71.99       101.52 o                         
  10  11   3        453.54        592.11        80.14 o                         
  11  11   3         47.97         57.65        47.94 o                         
 -13  12   3          2.34        -14.83        56.72 o                         
 -12  12   3          6.75        -46.02        52.81 o                         
 -11  12   3       1973.48       1808.75       162.49 o                         
 -10  12   3        159.00        116.95        51.91 o                         
  -9  12   3       1290.66       1136.15        93.72 o                         
  -8  12   3       1514.61       1442.11        84.33 o                         
  -7  12   3       1160.03       1058.27        74.23 o                         
  -6  12   3        219.35        160.08        41.44 o                         
  -5  12   3         28.13        -18.21        18.21 o                         
  -4  12   3        253.31        273.27        63.80 o                         
  -3  12   3         13.92         16.31        28.31 o                         
  -2  12   3          8.05        -10.82        13.39 o                         
  -1  12   3       3587.01       3536.18        64.65 o                         
   0  12   3       1364.42       1434.67        55.37 o                         
   1  12   3       2551.38       2532.99        66.36 o                         
   2  12   3       2206.78       2216.68        62.40 o                         
   3  12   3        431.75        452.05        39.17 o                         
   4  12   3        652.90        635.63        47.83 o                         
   5  12   3        845.79        748.77        54.69 o                         
   6  12   3       1094.51        971.65        68.34 o                         
   7  12   3        427.78        374.03        51.08 o                         
   8  12   3         96.10        102.64        51.24 o                         
   9  12   3         58.21        115.85        71.53 o                         
  10  12   3        302.66        401.77       101.05 o                         
  11  12   3          3.56          1.93        44.02 o                         
 -13  13   3        282.87        378.94        99.58 o                         
 -12  13   3         24.75         40.52        61.60 o                         
 -11  13   3        152.05        188.79        81.84 o                         
 -10  13   3        707.55        658.91        71.54 o                         
  -9  13   3       1911.38       1885.06        99.30 o                         
  -8  13   3        613.60        635.66        66.62 o                         
  -7  13   3       1290.62       1241.14        79.48 o                         
  -6  13   3        451.89        419.03        74.62 o                         
  -5  13   3         82.43        115.52        40.23 o                         
  -4  13   3       1247.65       1218.29        81.25 o                         
  -3  13   3        183.13        192.88        43.97 o                         
  -2  13   3         11.02          1.63        17.99 o                         
  -1  13   3       1730.24       1791.31        57.55 o                         
   0  13   3         61.16         75.03        20.11 o                         
   1  13   3       3689.85       3769.46        83.82 o                         
   2  13   3        807.78        804.23        52.08 o                         
   3  13   3       1738.37       1564.83        64.79 o                         
   4  13   3          2.07        -15.82        22.83 o                         
   5  13   3       1557.85       1494.66        67.97 o                         
   6  13   3        268.19        281.12        45.13 o                         
   7  13   3       2438.93       2289.23       125.31 o                         
   8  13   3        106.40        115.69        49.55 o                         
   9  13   3         29.82         39.72        59.99 o                         
  10  13   3         58.21         16.39        52.14 o                         
 -12  14   3          7.64         10.81        58.53 o                         
 -11  14   3         15.47        -22.71        43.59 o                         
 -10  14   3        328.08        425.50        63.23 o                         
  -9  14   3       1050.73       1052.66        86.63 o                         
  -8  14   3        481.85        579.53        77.41 o                         
  -7  14   3       2573.94       2690.47       111.60 o                         
  -6  14   3         24.63         77.98        41.42 o                         
  -5  14   3         11.05          8.25        72.07 o                         
  -4  14   3        530.64        517.63        54.78 o                         
  -3  14   3        220.88        247.25        44.26 o                         
  -2  14   3         11.79        -20.14        20.14 o                         
  -1  14   3        312.16        284.29        30.90 o                         
   0  14   3        427.03        368.07        34.50 o                         
   1  14   3       2166.72       2205.90        76.94 o                         
   2  14   3        253.18        244.56        35.40 o                         
   3  14   3       2480.46       2533.82        97.16 o                         
   4  14   3         42.49         46.31        25.13 o                         
   5  14   3         44.70         -6.47        26.75 o                         
   6  14   3        521.34        453.10        74.29 o                         
   7  14   3        744.36        773.93       105.32 o                         
   8  14   3        250.25        329.35        69.52 o                         
   9  14   3       1419.16       1597.43       119.05 o                         
 -11  15   3         56.24         81.81        54.75 o                         
 -10  15   3        535.41        524.18        70.82 o                         
  -9  15   3         17.45        -32.75        52.99 o                         
  -8  15   3       1961.08       1856.79       102.27 o                         
  -7  15   3        313.89        298.90       126.91 o                         
  -6  15   3        756.52        865.43        74.23 o                         
  -5  15   3        850.67        896.06        72.27 o                         
  -4  15   3        390.59        407.75        51.85 o                         
  -3  15   3          4.58        -22.42        31.34 o                         
  -2  15   3        990.85       1116.84        75.75 o                         
  -1  15   3        259.44        283.58        49.87 o                         
   0  15   3         12.89        -19.59        19.59 o                         
   1  15   3          8.94         43.55        24.93 o                         
   2  15   3       2128.74       2395.07       112.66 o                         
   3  15   3        516.09        441.35        53.54 o                         
   4  15   3        135.64        102.80        37.21 o                         
   5  15   3        213.74        196.61        60.16 o                         
   6  15   3        307.64        248.38        59.76 o                         
   7  15   3          9.86          1.48        40.47 o                         
   8  15   3       2128.36       2455.51       241.92 o                         
 -10  16   3         24.18        -37.66        51.91 o                         
  -9  16   3        421.83        525.64        67.92 o                         
  -8  16   3       1342.39       1400.93        89.43 o                         
  -7  16   3        181.01        299.66        57.95 o                         
  -6  16   3       2522.71       2705.95       113.95 o                         
  -5  16   3         17.43        -22.73        63.73 o                         
  -4  16   3        654.59        674.01        62.82 o                         
  -3  16   3        863.56        875.85        63.24 o                         
  -2  16   3        381.18        317.70        61.26 o                         
  -1  16   3       1032.54       1163.80        62.32 o                         
   0  16   3       2145.16       2477.00       101.19 o                         
   1  16   3        611.94        524.66        61.14 o                         
   2  16   3        105.79         75.09        32.55 o                         
   3  16   3         44.85         15.71        38.12 o                         
   4  16   3        657.48        576.32        80.81 o                         
   5  16   3        187.59        265.45        70.24 o                         
   6  16   3        147.56        196.07        60.14 o                         
   7  16   3        119.89        138.10        55.81 o                         
  -9  17   3         11.97         61.09        49.84 o                         
  -8  17   3         34.42         23.07        43.02 o                         
  -7  17   3       1424.95       1545.27       129.13 o                         
  -6  17   3       1038.63        863.39        76.21 o                         
  -5  17   3        638.09        621.39        66.70 o                         
  -4  17   3        678.73        539.19        57.28 o                         
  -3  17   3        381.65        312.01        67.80 o                         
  -2  17   3         12.84         44.18        46.63 o                         
  -1  17   3       2073.00       2147.57        99.39 o                         
   0  17   3        337.80        331.79        53.16 o                         
   1  17   3        281.87        307.41        62.81 o                         
   2  17   3        314.63        363.35        85.75 o                         
   3  17   3         61.35         78.82        46.47 o                         
   4  17   3        161.66        262.31        84.87 o                         
   5  17   3         71.79         32.96        48.10 o                         
   6  17   3        199.95        235.30        62.47 o                         
  -8  18   3        135.78         41.28        69.68 o                         
  -7  18   3        334.72        320.14        60.27 o                         
  -6  18   3          8.74         17.85        61.31 o                         
  -5  18   3       1154.67       1281.56        83.65 o                         
  -4  18   3        514.23        500.46       147.12 o                         
  -3  18   3        303.89        308.08        67.71 o                         
  -2  18   3         93.89         48.62        79.23 o                         
   0  18   3        457.35        483.59        74.66 o                         
   1  18   3       2163.94       2213.79       126.65 o                         
   2  18   3        196.11        194.21        57.12 o                         
   3  18   3        158.92        128.20        57.06 o                         
   4  18   3         19.35        -34.56        50.36 o                         
   5  18   3         41.14        -31.93        46.58 o                         
  -6  19   3        415.11        378.17        91.21 o                         
  -5  19   3        232.14        178.40        66.64 o                         
  -4  19   3        164.24         49.46        71.74 o                         
   0  19   3        288.61        316.52        85.67 o                         
   1  19   3        224.69        189.42        77.71 o                         
   2  19   3        505.00        584.61       139.30 o                         
   3  19   3       1028.66       1219.82       117.40 o                         
  -2 -21   4       1189.64       1170.64       117.86 o                         
  -1 -21   4        115.48        206.82       135.68 o                         
   0 -21   4        112.61        141.26        98.11 o                         
   1 -21   4        135.72         29.31        96.37 o                         
   2 -21   4         26.80        -80.39        80.39 o                         
   3 -21   4        192.86        256.10        56.23 o                         
  -5 -20   4         40.87        134.04        78.11 o                         
  -4 -20   4        167.90        168.16        62.37 o                         
  -3 -20   4        942.12        989.73       159.04 o                         
  -2 -20   4       1360.38       1624.10       126.48 o                         
  -1 -20   4        905.07       1093.32       112.48 o                         
   0 -20   4       2057.06       2221.25       221.48 o                         
   1 -20   4          2.72        -63.27        84.52 o                         
   2 -20   4         90.59         70.02        44.75 o                         
   3 -20   4         81.97         95.47        54.07 o                         
   4 -20   4          0.48         20.61        53.15 o                         
   5 -20   4        481.15        519.98        80.93 o                         
   6 -20   4        195.03        183.64        50.34 o                         
  -6 -19   4        223.93        247.38        64.62 o                         
  -5 -19   4         32.09         92.30        54.83 o                         
  -4 -19   4         46.23         95.59        54.35 o                         
  -3 -19   4        519.65        501.51        83.87 o                         
  -2 -19   4         47.40         81.26        70.22 o                         
  -1 -19   4       3181.22       3284.76       156.87 o                         
   0 -19   4        339.28        409.89        74.46 o                         
   1 -19   4       1448.45       1640.96       193.70 o                         
   2 -19   4        655.73        727.88        76.00 o                         
   3 -19   4        142.33        151.87        59.04 o                         
   4 -19   4         91.69        164.91        61.88 o                         
   5 -19   4        485.41        518.26        65.36 o                         
   6 -19   4        106.56         29.88        69.84 o                         
   7 -19   4        181.79        136.51        65.94 o                         
  -8 -18   4          2.05         55.91        47.96 o                         
  -7 -18   4          7.23         36.26        47.71 o                         
  -6 -18   4         16.86         45.21        70.03 o                         
  -5 -18   4        448.66        376.78        74.22 o                         
  -4 -18   4        237.54        174.24        60.73 o                         
  -3 -18   4         70.42        111.27        56.14 o                         
  -2 -18   4        222.05        222.64        46.25 o                         
  -1 -18   4        472.43        487.81        57.62 o                         
   0 -18   4       1051.46       1103.13       144.02 o                         
   1 -18   4       4152.17       4331.99       123.68 o                         
   2 -18   4          0.33         35.08        57.15 o                         
   3 -18   4        801.34        828.88        87.51 o                         
   4 -18   4         53.30         57.89        49.84 o                         
   5 -18   4         26.84         54.70        40.92 o                         
   6 -18   4        365.44        418.44        68.45 o                         
   7 -18   4        161.20        189.68       102.28 o                         
   8 -18   4        111.09        139.90        54.27 o                         
   9 -18   4          8.10         64.43        53.68 o                         
  -9 -17   4        341.83        366.71        76.87 o                         
  -8 -17   4        664.62        689.13       120.93 o                         
  -7 -17   4        316.69        306.77        70.79 o                         
  -6 -17   4        245.11        293.44        68.01 o                         
  -5 -17   4        151.98         30.03        50.79 o                         
  -4 -17   4          8.69         37.54        32.69 o                         
  -3 -17   4        474.85        408.26        54.38 o                         
  -2 -17   4         84.09         92.53        35.67 o                         
  -1 -17   4        179.28        182.79        41.38 o                         
   0 -17   4       1736.22       1780.67        67.38 o                         
   1 -17   4        778.25        776.14        62.88 o                         
   2 -17   4       2173.00       2022.93       112.88 o                         
   3 -17   4       1414.69       1547.02       129.21 o                         
   4 -17   4         79.40        159.49        45.56 o                         
   5 -17   4        159.98         71.50        45.46 o                         
   6 -17   4        839.37        711.61        74.78 o                         
   7 -17   4        155.98        197.87        59.77 o                         
   8 -17   4        467.22        369.86       141.27 o                         
   9 -17   4        256.56        201.89        58.40 o                         
  10 -17   4         27.21         59.08        60.17 o                         
 -10 -16   4        144.81        141.98        47.01 o                         
  -9 -16   4        227.41        352.76        59.65 o                         
  -8 -16   4       1583.55       1613.16       116.65 o                         
  -7 -16   4        409.61        358.57        75.59 o                         
  -6 -16   4       1022.33       1082.98        90.27 o                         
  -5 -16   4        407.09        312.01        49.37 o                         
  -4 -16   4          3.87         30.51        30.57 o                         
  -3 -16   4        438.00        413.97        52.13 o                         
  -2 -16   4         39.55         27.74        31.62 o                         
  -1 -16   4          3.02         25.24        26.20 o                         
   0 -16   4        344.42        301.31        34.75 o                         
   1 -16   4        311.37        320.98        45.27 o                         
   2 -16   4       2528.47       2798.95       110.66 o                         
   3 -16   4        244.60        264.38        49.86 o                         
   4 -16   4        778.05        808.39        68.96 o                         
   5 -16   4         56.17         46.10        41.50 o                         
   6 -16   4       1494.49       1580.83        93.72 o                         
   7 -16   4        117.24        180.57        55.15 o                         
   8 -16   4       1349.89       1299.85        92.31 o                         
   9 -16   4        136.10        238.13       134.17 o                         
  10 -16   4          2.22        145.35        63.17 o                         
 -11 -15   4          0.91        108.70        67.45 o                         
 -10 -15   4         78.18        141.39        47.68 o                         
  -9 -15   4        593.17        590.17        70.75 o                         
  -8 -15   4       1259.96       1202.82       167.02 o                         
  -7 -15   4       1386.75       1369.96        83.11 o                         
  -6 -15   4       3484.63       3401.03       121.57 o                         
  -5 -15   4        672.80        626.16        60.66 o                         
  -4 -15   4          4.16         15.47        24.52 o                         
  -3 -15   4        168.25        131.71        34.44 o                         
  -2 -15   4        175.50        127.92        33.80 o                         
  -1 -15   4         24.46        -14.61        18.53 o                         
   0 -15   4        275.34        257.20        31.13 o                         
   1 -15   4        682.71        668.32        46.31 o                         
   2 -15   4        808.16        832.99        53.69 o                         
   3 -15   4        746.07        682.87        78.50 o                         
   4 -15   4       2006.40       1948.49        93.09 o                         
   5 -15   4        636.37        568.01        64.94 o                         
   6 -15   4         59.46         58.07        44.76 o                         
   7 -15   4       1035.74       1224.73        87.73 o                         
   8 -15   4        821.26        804.23       160.59 o                         
   9 -15   4        323.72        340.18       108.54 o                         
  10 -15   4       1798.46       1783.58       132.69 o                         
  11 -15   4        156.79        134.58       151.67 o                         
 -11 -14   4         93.86        136.41        54.03 o                         
 -10 -14   4         31.36         33.23        41.84 o                         
  -9 -14   4        697.98        706.09        74.70 o                         
  -8 -14   4         98.93        109.00        37.31 o                         
  -7 -14   4       3655.93       3526.40       128.28 o                         
  -6 -14   4         13.20         -4.53        26.66 o                         
  -5 -14   4       2139.04       2014.53        89.19 o                         
  -4 -14   4        371.96        370.88        48.14 o                         
  -3 -14   4         33.75         23.03        32.32 o                         
  -2 -14   4         16.83          5.68        21.07 o                         
  -1 -14   4       2006.36       2031.31        59.25 o                         
   0 -14   4        353.01        286.76        30.48 o                         
   1 -14   4         11.11         12.04        16.43 o                         
   2 -14   4         42.06         51.42        19.59 o                         
   3 -14   4       3829.46       3851.23       198.45 o                         
   4 -14   4        238.79        255.95        39.00 o                         
   5 -14   4        368.87        371.89        44.94 o                         
   6 -14   4          0.37         32.00        51.79 o                         
   7 -14   4       1444.72       1399.54        87.81 o                         
   8 -14   4         19.26         84.83        50.53 o                         
   9 -14   4       4077.71       4258.45       156.69 o                         
  10 -14   4        169.42        266.47       108.75 o                         
  11 -14   4       1419.08       1490.88       187.24 o                         
  12 -14   4         77.58         79.07        57.40 o                         
 -12 -13   4         50.61         99.81        46.06 o                         
 -11 -13   4        199.77        290.75        79.60 o                         
 -10 -13   4          7.57         56.24        40.65 o                         
  -9 -13   4          7.73          6.97        28.68 o                         
  -8 -13   4        532.66        510.14        63.90 o                         
  -7 -13   4       1197.37        831.51        85.05 o                         
  -6 -13   4        875.35        816.73        65.81 o                         
  -5 -13   4       4298.61       4110.47       123.37 o                         
  -4 -13   4         77.12         62.27        30.79 o                         
  -3 -13   4       2118.70       1986.05        82.30 o                         
  -2 -13   4       3375.48       3395.11        71.66 o                         
  -1 -13   4       2229.81       2201.29        59.56 o                         
   0 -13   4       1735.47       1736.32        50.13 o                         
   1 -13   4       3429.25       3422.54        64.57 o                         
   2 -13   4        237.88        258.84        20.84 o                         
   3 -13   4         32.40         48.24        21.33 o                         
   4 -13   4        129.40        134.93        33.21 o                         
   5 -13   4        752.79        775.34        70.79 o                         
   6 -13   4        491.53        426.50        41.20 o                         
   7 -13   4        133.26         93.40        43.84 o                         
   8 -13   4       1256.12       1201.20        74.38 o                         
   9 -13   4        867.74        992.22       105.73 o                         
  10 -13   4        995.46        786.33        81.27 o                         
  11 -13   4       1619.62       1500.05       148.26 o                         
  12 -13   4          9.93         33.41        67.42 o                         
 -13 -12   4        155.39        322.41       104.44 o                         
 -12 -12   4          4.29         29.02        54.94 o                         
 -11 -12   4         14.33         64.57        40.23 o                         
 -10 -12   4         12.95         49.28        29.70 o                         
  -9 -12   4          0.37        -15.14        23.45 o                         
  -8 -12   4         38.10         19.85        27.54 o                         
  -7 -12   4        100.67         99.97        32.82 o                         
  -6 -12   4       4465.76       4138.89       122.24 o                         
  -5 -12   4       1082.49        985.00        63.22 o                         
  -4 -12   4       3774.10       3636.29       109.07 o                         
  -3 -12   4         22.35         25.90        19.45 o                         
  -2 -12   4       1943.02       1926.09        47.78 o                         
  -1 -12   4         37.53         30.95        15.13 o                         
   0 -12   4       6874.55       6900.29        87.80 o                         
   1 -12   4       1654.73       1756.83        40.52 o                         
   2 -12   4        793.26        849.69        30.16 o                         
   3 -12   4        859.71        870.62        38.16 o                         
   4 -12   4        243.09        251.10        25.08 o                         
   5 -12   4       1331.59       1370.04        56.09 o                         
   6 -12   4         91.28        172.06        46.51 o                         
   7 -12   4         46.14         41.06        36.67 o                         
   8 -12   4         61.95         99.26        55.78 o                         
   9 -12   4        571.08        509.38        56.03 o                         
  10 -12   4       1997.94       2031.06       120.08 o                         
  11 -12   4        562.18        590.69        85.84 o                         
  12 -12   4        744.49        859.44       133.93 o                         
  13 -12   4        822.39        838.87       138.48 o                         
 -13 -11   4          3.64         37.03        56.73 o                         
 -12 -11   4        433.11        447.50       102.46 o                         
 -11 -11   4         16.60         19.03        27.73 o                         
 -10 -11   4        140.84        119.10        33.94 o                         
  -9 -11   4        332.54        382.20        43.42 o                         
  -8 -11   4          5.23         -6.46        24.43 o                         
  -7 -11   4        868.42        932.29        61.23 o                         
  -6 -11   4       1108.00        967.44        58.52 o                         
  -5 -11   4        216.89        234.54        30.79 o                         
  -4 -11   4       3663.10       3712.58        89.84 o                         
  -3 -11   4         34.03         27.20        18.97 o                         
  -2 -11   4        198.80        229.38        21.01 o                         
  -1 -11   4        989.63       1028.56        40.74 o                         
   0 -11   4       6183.29       6322.37        75.91 o                         
   1 -11   4       3495.31       3611.77        50.40 o                         
   2 -11   4      10945.07      11032.00       124.44 o                         
   3 -11   4        185.95        191.57        16.21 o                         
   4 -11   4       2547.78       2381.46        81.42 o                         
   5 -11   4          2.12         34.73        16.34 o                         
   6 -11   4        331.17        360.16        47.78 o                         
   7 -11   4        713.84        726.13        60.68 o                         
   8 -11   4        279.08        306.62        43.62 o                         
   9 -11   4         53.90         91.58        30.10 o                         
  10 -11   4         27.53         57.02        43.66 o                         
  11 -11   4        435.55        372.45        83.94 o                         
  12 -11   4       1601.58       1652.56       114.56 o                         
  13 -11   4        117.47         64.93        74.62 o                         
 -13 -10   4        416.76        468.70        83.08 o                         
 -12 -10   4        595.93        572.97        87.39 o                         
 -11 -10   4        462.36        375.55        56.06 o                         
 -10 -10   4         10.70        -22.63        22.63 o                         
  -9 -10   4       1878.32       1760.44        72.81 o                         
  -8 -10   4        872.99        820.06        52.92 o                         
  -7 -10   4         60.93         25.50        22.83 o                         
  -6 -10   4        600.26        573.35        42.24 o                         
  -5 -10   4        626.74        696.66        42.41 o                         
  -4 -10   4       2842.42       2722.26        73.48 o                         
  -3 -10   4        486.37        560.15        45.92 o                         
  -2 -10   4       3745.06       3596.41        60.33 o                         
  -1 -10   4        471.94        554.87        21.01 o                         
   0 -10   4          0.54         -4.53         7.05 o                         
   1 -10   4       7831.66       7915.70        82.17 o                         
   2 -10   4       3766.05       3848.89        48.46 o                         
   3 -10   4       6509.40       6499.71        78.90 o                         
   4 -10   4      10835.30      10465.64       129.82 o                         
   5 -10   4         15.14          6.93        14.30 o                         
   6 -10   4         82.94         82.36        23.21 o                         
   7 -10   4        643.63        644.76        55.74 o                         
   8 -10   4          0.74          3.80        23.85 o                         
   9 -10   4        459.67        496.44        70.53 o                         
  10 -10   4        181.58        254.91        42.82 o                         
  11 -10   4        224.10        176.86       107.33 o                         
  12 -10   4        160.84         68.02        48.13 o                         
  13 -10   4        202.65        160.83        57.61 o                         
 -14  -9   4        165.85        303.48        76.30 o                         
 -13  -9   4       1374.14       1524.72       150.03 o                         
 -12  -9   4         15.81         48.71        57.27 o                         
 -11  -9   4        661.28        685.22        68.81 o                         
 -10  -9   4        148.19        155.58        41.75 o                         
  -9  -9   4       1609.19       1553.79        59.22 o                         
  -8  -9   4        643.39        741.27        56.67 o                         
  -7  -9   4       7130.50       6886.28       135.16 o                         
  -6  -9   4        125.98         98.59        22.15 o                         
  -5  -9   4        105.66         92.95        25.50 o                         
  -4  -9   4         76.39         66.18        20.55 o                         
  -3  -9   4       6717.94       6365.89       102.67 o                         
  -2  -9   4       3235.37       3194.59        53.22 o                         
  -1  -9   4        212.23        184.96        12.45 o                         
   0  -9   4        102.79         87.86        12.97 o                         
   1  -9   4         77.90         88.98        10.08 o                         
   2  -9   4        987.35       1045.73        22.73 o                         
   3  -9   4      22198.67      22298.54       211.85 o                         
   4  -9   4       1537.11       1548.59        37.43 o                         
   5  -9   4       8053.41       7572.70       134.89 o                         
   6  -9   4       1308.24       1196.65        48.84 o                         
   7  -9   4         20.76         31.37        18.22 o                         
   8  -9   4         60.23         46.61        24.68 o                         
   9  -9   4       1758.38       1824.58        95.40 o                         
  10  -9   4          0.99          5.69        33.66 o                         
  11  -9   4        270.44        142.19        50.79 o                         
  12  -9   4          4.29         -2.12        43.59 o                         
  13  -9   4        320.95        333.49        68.76 o                         
  14  -9   4         79.18         41.52        64.67 o                         
 -14  -8   4        601.38        578.39       113.06 o                         
 -13  -8   4        567.18        791.71        99.54 o                         
 -12  -8   4         88.81        104.81        40.34 o                         
 -11  -8   4       1466.34       1469.86        69.91 o                         
 -10  -8   4        332.06        350.21        36.15 o                         
  -9  -8   4        513.92        481.59        40.21 o                         
  -8  -8   4       3877.71       3797.03        85.84 o                         
  -7  -8   4        428.54        380.29        36.22 o                         
  -6  -8   4       3207.68       3107.45        78.56 o                         
  -5  -8   4       6248.91       6326.58       142.70 o                         
  -4  -8   4       2993.81       2951.59        62.80 o                         
  -3  -8   4        749.17        779.61        32.03 o                         
  -2  -8   4       1252.68       1313.01        29.87 o                         
  -1  -8   4       2003.77       1917.47        32.57 o                         
   0  -8   4       1910.31       1762.24        29.47 o                         
   1  -8   4          0.24         -1.77         5.20 o                         
   2  -8   4       6064.25       6398.30        62.58 o                         
   3  -8   4       6410.08       6474.60        68.77 o                         
   4  -8   4       3839.55       3936.33        64.52 o                         
   5  -8   4       3517.43       3426.37        70.16 o                         
   6  -8   4        385.94        301.46        28.79 o                         
   7  -8   4        984.74        890.43        42.93 o                         
   8  -8   4        752.97        723.87        45.45 o                         
   9  -8   4       1907.19       1909.42        73.61 o                         
  10  -8   4        827.32        822.08        58.16 o                         
  11  -8   4        600.57        562.82        54.01 o                         
  12  -8   4          1.08         11.36        41.10 o                         
  13  -8   4         11.65        -27.53        43.31 o                         
  14  -8   4          8.90         60.94        68.58 o                         
 -15  -7   4         45.56         68.89        63.41 o                         
 -14  -7   4          0.40         83.70        58.83 o                         
 -13  -7   4         83.79         53.31        63.16 o                         
 -12  -7   4       2286.16       2440.49       112.56 o                         
 -11  -7   4       1124.62       1259.83        83.61 o                         
 -10  -7   4       1942.88       1887.35        64.40 o                         
  -9  -7   4         36.31         21.00        18.80 o                         
  -8  -7   4        284.94        254.16        27.93 o                         
  -7  -7   4       1189.96       1118.94        48.06 o                         
  -6  -7   4      13161.16      12983.47       200.68 o                         
  -5  -7   4       4060.79       4058.32        76.97 o                         
  -4  -7   4       5558.37       5279.33       134.62 o                         
  -3  -7   4       3719.45       3724.29        72.79 o                         
  -2  -7   4          1.64         10.01         6.37 o                         
  -1  -7   4       3772.30       3660.49        65.99 o                         
   0  -7   4          9.10          0.61         5.29 o                         
   1  -7   4         70.62        111.86         9.53 o                         
   2  -7   4        239.09        273.45        12.48 o                         
   3  -7   4        515.76        552.15        25.10 o                         
   4  -7   4       5216.46       4949.83        92.58 o                         
   5  -7   4       1079.33       1051.65        37.67 o                         
   6  -7   4       5916.01       5666.12        97.26 o                         
   7  -7   4       1930.80       1822.51        53.06 o                         
   8  -7   4       1726.74       1653.47        48.89 o                         
   9  -7   4        132.11        127.70        41.78 o                         
  10  -7   4       2392.24       2445.64        77.39 o                         
  11  -7   4        335.08        336.43        39.18 o                         
  12  -7   4        464.28        464.57        62.95 o                         
  13  -7   4        446.37        476.77        65.94 o                         
  14  -7   4         79.92         51.14        60.72 o                         
 -15  -6   4        143.43        166.83        69.40 o                         
 -14  -6   4        262.06        165.71        93.18 o                         
 -13  -6   4        494.98        453.17        83.61 o                         
 -12  -6   4         57.70        153.68        43.61 o                         
 -11  -6   4        277.82        276.57        48.78 o                         
 -10  -6   4       1291.33       1334.93        63.55 o                         
  -9  -6   4        701.19        716.09        43.00 o                         
  -8  -6   4        626.52        600.64        36.94 o                         
  -7  -6   4         61.42         79.48        18.62 o                         
  -6  -6   4       6778.82       6616.77        90.12 o                         
  -5  -6   4       7323.41       7304.32       137.11 o                         
  -4  -6   4      12708.06      12935.40       140.52 o                         
  -3  -6   4         25.20         51.83        12.45 o                         
  -2  -6   4       3836.51       3983.00        49.55 o                         
  -1  -6   4        533.95        527.58        17.29 o                         
   0  -6   4        438.35        443.88        17.19 o                         
   1  -6   4       4861.81       5277.95        64.40 o                         
   2  -6   4       7808.92       8129.25        78.37 o                         
   3  -6   4        142.73        181.79        10.64 o                         
   4  -6   4       1465.29       1427.84        38.69 o                         
   5  -6   4        980.02        926.71        38.97 o                         
   6  -6   4       6666.98       6268.91        88.19 o                         
   7  -6   4          0.49          4.74        12.54 o                         
   8  -6   4        840.47        819.82        44.57 o                         
   9  -6   4        319.03        330.16        53.50 o                         
  10  -6   4       2215.90       2216.08        94.84 o                         
  11  -6   4         90.62        100.31        27.80 o                         
  12  -6   4       1790.19       1977.76        98.57 o                         
  13  -6   4          0.22         -7.67        37.59 o                         
  14  -6   4         33.46        -10.66        48.48 o                         
 -15  -5   4        802.94        805.35       103.53 o                         
 -14  -5   4         74.27         -2.45        56.48 o                         
 -13  -5   4        348.38        385.07        77.37 o                         
 -12  -5   4        378.31        416.43        57.90 o                         
 -11  -5   4        574.26        662.47        65.24 o                         
 -10  -5   4       1056.23       1060.76        54.24 o                         
  -9  -5   4         18.08          7.52        16.93 o                         
  -8  -5   4       2608.70       2622.63        63.86 o                         
  -7  -5   4        246.53        240.96        21.65 o                         
  -6  -5   4       1102.36       1103.18        28.56 o                         
  -5  -5   4      12367.18      12461.63       131.13 o                         
  -4  -5   4       2987.57       2987.16        74.90 o                         
  -3  -5   4       3699.95       3408.29        57.15 o                         
  -2  -5   4      12450.92      12768.95       196.42 o                         
  -1  -5   4       1355.61       1330.43        34.52 o                         
   0  -5   4        684.81        693.76        19.12 o                         
   1  -5   4      13002.31      12927.59       121.87 o                         
   2  -5   4          4.56          4.09         6.16 o                         
   3  -5   4        283.42        245.46        11.91 o                         
   4  -5   4        919.29        885.55        29.43 o                         
   5  -5   4       3609.82       3427.19        54.30 o                         
   6  -5   4       2174.90       2080.22        58.90 o                         
   7  -5   4        121.26        106.77        21.13 o                         
   8  -5   4       2030.11       1789.08        58.67 o                         
   9  -5   4          4.26         17.36        19.69 o                         
  10  -5   4         81.68         97.21        26.38 o                         
  11  -5   4       3126.12       3321.77       109.09 o                         
  12  -5   4       1165.92       1173.85        82.46 o                         
  13  -5   4        909.71        989.81       114.13 o                         
  14  -5   4        695.91        724.45        75.33 o                         
 -15  -4   4        249.72        159.18        71.96 o                         
 -14  -4   4        536.33        592.85       107.41 o                         
 -13  -4   4       1263.51       1461.66       118.46 o                         
 -12  -4   4         15.26          1.62        37.41 o                         
 -11  -4   4          8.41          4.85        35.02 o                         
 -10  -4   4        519.73        545.01        56.27 o                         
  -9  -4   4       1909.01       1830.70        67.83 o                         
  -8  -4   4        222.32        183.74        23.34 o                         
  -7  -4   4       1300.67       1216.00        31.31 o                         
  -6  -4   4         30.69         27.85        10.70 o                         
  -5  -4   4       1822.06       1674.43        29.47 o                         
  -4  -4   4       4831.11       4875.16        82.19 o                         
  -3  -4   4      25648.59      25622.06       311.03 o                         
  -2  -4   4       3661.91       3789.02        53.35 o                         
  -1  -4   4      20916.21      21563.61       246.21 o                         
   0  -4   4        679.97        687.36        18.35 o                         
   1  -4   4       8531.89       8938.67        98.66 o                         
   2  -4   4       3478.39       3535.48        50.23 o                         
   3  -4   4      12013.02      12009.41       140.48 o                         
   4  -4   4        162.50        148.31        13.54 o                         
   5  -4   4          3.66          1.05         6.78 o                         
   6  -4   4        281.08        283.80        26.27 o                         
   7  -4   4       1148.06       1147.35        46.20 o                         
   8  -4   4       2582.21       2456.22        67.29 o                         
   9  -4   4        350.83        356.97        35.73 o                         
  10  -4   4         99.34        107.88        25.20 o                         
  11  -4   4        543.38        536.40        46.02 o                         
  12  -4   4         83.36         98.12        42.69 o                         
  13  -4   4       2838.07       2897.93       117.23 o                         
  14  -4   4        468.44        491.12       107.34 o                         
 -15  -3   4         69.08        103.01        92.85 o                         
 -14  -3   4        496.39        518.77        88.23 o                         
 -13  -3   4        256.40        264.72        98.09 o                         
 -12  -3   4        803.43        822.82        75.17 o                         
 -11  -3   4       4190.34       4378.37       132.02 o                         
 -10  -3   4        284.22        263.28        45.85 o                         
  -9  -3   4          7.44         10.24        17.40 o                         
  -8  -3   4        650.56        571.74        22.77 o                         
  -7  -3   4         44.20         28.16         9.13 o                         
  -6  -3   4        202.19        184.08        11.63 o                         
  -5  -3   4        798.28        855.26        24.83 o                         
  -4  -3   4      16223.05      16866.11       199.72 o                         
  -3  -3   4       4005.76       4217.40        71.44 o                         
  -2  -3   4       1976.50       1984.03        36.33 o                         
  -1  -3   4      22976.19      24157.40       274.65 o                         
   0  -3   4       4119.58       4885.09        81.89 o                         
   1  -3   4       1418.37       1635.83        34.31 o                         
   2  -3   4       3787.73       3451.47       109.28 o                         
   3  -3   4       8834.78       8439.75       107.23 o                         
   4  -3   4       6330.06       5765.36        85.28 o                         
   5  -3   4       4096.08       3804.99        74.58 o                         
   6  -3   4       3937.29       3984.69        61.22 o                         
   7  -3   4       1928.03       1865.50        63.34 o                         
   8  -3   4         17.12         36.76        16.10 o                         
   9  -3   4        939.40        837.58        51.47 o                         
  10  -3   4        153.75        139.45        27.84 o                         
  11  -3   4        143.60        200.13        31.95 o                         
  12  -3   4       1064.20       1001.73        75.84 o                         
  13  -3   4        550.53        624.25        68.13 o                         
  14  -3   4       1173.28       1134.25       112.15 o                         
  15  -3   4        777.81        592.72       127.00 o                         
 -16  -2   4        335.67        405.04       110.06 o                         
 -15  -2   4          1.08        119.13        86.95 o                         
 -14  -2   4        598.21        547.23        89.41 o                         
 -13  -2   4         63.52          8.94        59.44 o                         
 -12  -2   4       2683.28       3022.60       117.57 o                         
 -11  -2   4        352.51        364.32        57.88 o                         
 -10  -2   4       4331.71       4455.44       132.01 o                         
  -9  -2   4        463.48        510.20        37.95 o                         
  -8  -2   4       1154.98       1110.80        35.32 o                         
  -7  -2   4        670.84        710.03        23.07 o                         
  -6  -2   4        633.48        582.26        17.99 o                         
  -5  -2   4       1063.29       1131.37        23.60 o                         
  -4  -2   4       1279.93       1508.40        37.30 o                         
  -3  -2   4        105.01        118.29         8.05 o                         
  -2  -2   4      13612.29      13717.21       162.75 o                         
  -1  -2   4      51173.63      56352.47       686.98 o                         
   0  -2   4         28.17         66.63        17.04 o                         
   1  -2   4       2732.00       2974.13        75.48 o                         
   2  -2   4       9896.85      10098.28       119.47 o                         
   3  -2   4       1073.44       1000.29        27.49 o                         
   4  -2   4      27246.06      26275.24       307.44 o                         
   5  -2   4       6007.91       6045.74        75.52 o                         
   6  -2   4       4865.63       4800.52        66.78 o                         
   7  -2   4       5456.96       5554.03        99.64 o                         
   8  -2   4         71.65         61.78        20.14 o                         
   9  -2   4         81.16         73.88        23.22 o                         
  10  -2   4        216.47        177.84        28.55 o                         
  11  -2   4          6.87         13.92        22.96 o                         
  12  -2   4         41.49         19.73        59.55 o                         
  13  -2   4         29.65        -35.39        45.47 o                         
  14  -2   4        985.44       1017.66       104.62 o                         
  15  -2   4         37.92         83.77        89.11 o                         
 -16  -1   4        314.21        369.52       105.40 o                         
 -15  -1   4          7.25        128.37        83.96 o                         
 -14  -1   4         70.72          0.83        83.08 o                         
 -13  -1   4        471.47        547.24        63.83 o                         
 -12  -1   4       2425.70       2448.83       142.50 o                         
 -11  -1   4        893.27        969.19        72.70 o                         
 -10  -1   4       1870.98       1917.83        82.06 o                         
  -9  -1   4        262.13        232.47        21.19 o                         
  -8  -1   4        232.09        253.28        16.57 o                         
  -7  -1   4       1492.18       1426.54        28.90 o                         
  -6  -1   4       2669.91       2781.82        40.05 o                         
  -5  -1   4         10.65         -7.18         7.18 o                         
  -4  -1   4      13151.40      13959.17       226.83 o                         
  -3  -1   4        250.44        286.10         9.45 o                         
  -2  -1   4       6752.74       7160.86       145.66 o                         
  -1  -1   4       7657.75       8284.32       133.44 o                         
   0  -1   4      16827.19      18325.29       228.37 o                         
   1  -1   4         92.87         92.58         8.61 o                         
   2  -1   4       4342.56       4890.13        65.77 o                         
   3  -1   4      13449.79      13554.61       163.72 o                         
   4  -1   4       7097.50       7287.62        84.06 o                         
   5  -1   4       4707.13       4668.57        58.78 o                         
   6  -1   4      21882.83      21676.73       206.39 o                         
   7  -1   4         12.08         -6.52        12.84 o                         
   8  -1   4        603.24        637.57        38.16 o                         
   9  -1   4         40.43         13.91        19.06 o                         
  10  -1   4         53.25         22.05        20.17 o                         
  11  -1   4        591.31        692.90        48.14 o                         
  12  -1   4        186.35        279.30        56.43 o                         
  13  -1   4         25.73         11.89        45.99 o                         
  14  -1   4          1.06        -69.91        69.91 o                         
 -16   0   4         76.58         85.78        84.04 o                         
 -15   0   4         19.32         44.49        79.94 o                         
 -14   0   4         15.53          1.26        84.61 o                         
 -13   0   4        678.98        697.92        86.28 o                         
 -12   0   4        101.07         87.08        41.73 o                         
 -11   0   4       3743.92       3616.96       116.15 o                         
 -10   0   4       1791.89       1747.19       122.77 o                         
  -9   0   4       2108.73       2070.56        60.97 o                         
  -8   0   4       3317.42       3283.33        60.33 o                         
  -7   0   4       8050.91       8083.26        83.81 o                         
  -6   0   4        151.34        145.27        10.29 o                         
  -5   0   4      18052.69      18370.90       289.86 o                         
  -4   0   4        686.29        652.08        19.94 o                         
  -3   0   4       2577.40       2791.11        40.72 o                         
  -2   0   4       9910.14      10791.28       123.67 o                         
  -1   0   4      14405.24      15959.79       195.70 o                         
   0   0   4       1372.58       1232.62        26.44 o                         
   1   0   4       1928.14       2144.28        41.69 o                         
   2   0   4       7747.85       8243.94       103.34 o                         
   3   0   4        593.50        584.55        23.78 o                         
   4   0   4        425.92        463.55        17.25 o                         
   5   0   4      22450.42      22043.04       206.82 o                         
   6   0   4       2169.90       2132.03        36.24 o                         
   7   0   4       2669.04       2719.71        47.02 o                         
   8   0   4       1090.38       1179.13        48.71 o                         
   9   0   4        165.62        164.90        26.04 o                         
  10   0   4        122.05        135.32        26.29 o                         
  11   0   4        674.52        669.81        53.44 o                         
  12   0   4        233.38        303.40        39.90 o                         
  13   0   4         31.88        -42.18        42.58 o                         
  14   0   4         33.15        -37.40        71.74 o                         
 -16   1   4          0.97        -26.43        76.82 o                         
 -15   1   4          1.26         -9.15        77.74 o                         
 -14   1   4         29.86        -61.37        79.68 o                         
 -13   1   4         90.70        119.82        70.40 o                         
 -12   1   4        278.91        375.58        65.90 o                         
 -11   1   4       1026.58        905.74        85.34 o                         
 -10   1   4        111.28         92.31        26.51 o                         
  -9   1   4      11077.79      10997.58       174.61 o                         
  -8   1   4       1001.61        965.81        42.18 o                         
  -7   1   4       1234.51       1159.78        37.75 o                         
  -6   1   4       1839.66       1886.17        29.63 o                         
  -5   1   4       1092.97        982.19        21.55 o                         
  -4   1   4       8746.26       9159.54        88.11 o                         
  -3   1   4      45591.87      49141.88       477.41 o                         
  -2   1   4      15534.05      17999.12       175.53 o                         
  -1   1   4       2912.91       3255.83        42.62 o                         
   0   1   4        125.18        159.26        10.69 o                         
   1   1   4       7640.96       7963.18        98.84 o                         
   2   1   4       4121.46       3950.52        53.72 o                         
   3   1   4       3429.90       3781.45        49.38 o                         
   4   1   4       3998.80       4084.34        46.13 o                         
   5   1   4       3341.98       3394.99        43.36 o                         
   6   1   4       2391.08       2377.06        37.16 o                         
   7   1   4       4657.63       4518.71        69.54 o                         
   8   1   4          0.53          3.38        14.76 o                         
   9   1   4       4952.48       4988.08        99.09 o                         
  10   1   4         83.57        140.32        25.42 o                         
  11   1   4        496.33        447.99        44.00 o                         
  12   1   4        599.27        709.27        61.32 o                         
  13   1   4        224.55        222.84        61.69 o                         
  14   1   4          4.20        144.23        76.85 o                         
 -16   2   4          0.22        152.40        88.48 o                         
 -15   2   4         11.07         53.51        86.67 o                         
 -14   2   4        186.38         31.65        84.90 o                         
 -13   2   4        221.64        146.57        57.15 o                         
 -12   2   4         46.75         52.02        44.74 o                         
 -11   2   4         99.73         72.42        27.05 o                         
 -10   2   4       3235.26       3166.44        88.74 o                         
  -9   2   4       1349.85       1226.98        55.55 o                         
  -8   2   4       1021.01       1015.10        46.72 o                         
  -7   2   4       2453.22       2367.95        42.48 o                         
  -6   2   4        155.31        171.92        13.45 o                         
  -5   2   4        651.63        719.85        25.10 o                         
  -4   2   4      19612.84      19951.96       168.88 o                         
  -3   2   4      19064.79      20544.05       275.77 o                         
  -2   2   4       3798.85       3865.44        54.49 o                         
  -1   2   4        862.04        825.18        17.71 o                         
   0   2   4       1376.60       1640.47        25.84 o                         
   1   2   4        955.10        952.03        20.61 o                         
   2   2   4          1.56          3.43         7.61 o                         
   3   2   4       1169.81       1162.49        22.20 o                         
   4   2   4         63.59         82.73         9.40 o                         
   5   2   4         73.34         82.98        10.21 o                         
   6   2   4       1299.71       1270.57        34.18 o                         
   7   2   4        631.90        634.90        26.20 o                         
   8   2   4       4482.17       4361.99        72.79 o                         
   9   2   4       3064.47       3151.66        75.87 o                         
  10   2   4        552.39        575.35        47.37 o                         
  11   2   4        382.26        570.55        60.77 o                         
  12   2   4        871.28       1153.55        93.85 o                         
  13   2   4        455.59        601.93       110.65 o                         
  14   2   4        116.09        213.33        87.29 o                         
 -16   3   4        266.94        352.87       113.37 o                         
 -15   3   4         11.93         40.05        85.82 o                         
 -14   3   4        144.37        100.23        91.96 o                         
 -13   3   4        287.92        350.18        70.44 o                         
 -12   3   4       1374.15       1507.06       104.35 o                         
 -11   3   4       1110.64       1116.84        79.55 o                         
 -10   3   4        777.84        726.94        72.58 o                         
  -9   3   4        911.57        918.43        43.69 o                         
  -8   3   4       7066.93       6935.22       123.76 o                         
  -7   3   4       3031.81       2958.93        51.17 o                         
  -6   3   4       1986.80       1965.98        39.55 o                         
  -5   3   4        450.49        561.61        15.21 o                         
  -4   3   4       6358.10       6586.58        76.75 o                         
  -3   3   4       4551.76       4572.58        59.63 o                         
  -2   3   4      19439.76      20562.91       194.26 o                         
  -1   3   4        529.72        707.49        18.95 o                         
   0   3   4      12796.68      13541.94       153.90 o                         
   1   3   4       6157.93       6829.35        70.14 o                         
   2   3   4       1543.18       1648.10        24.47 o                         
   3   3   4       4652.30       4613.64        52.36 o                         
   4   3   4        957.43        932.95        22.55 o                         
   5   3   4         24.64         18.89         9.74 o                         
   6   3   4        144.72        172.76        17.62 o                         
   7   3   4        516.38        507.85        26.83 o                         
   8   3   4       3175.32       3385.05        62.93 o                         
   9   3   4        406.95        450.34        35.73 o                         
  10   3   4        719.07        753.00        54.66 o                         
  11   3   4        282.64        277.84        82.25 o                         
  12   3   4        561.97        664.75       120.11 o                         
  13   3   4          6.76         17.19        68.08 o                         
  14   3   4        891.32        938.19       129.40 o                         
 -16   4   4        481.39        371.07       113.73 o                         
 -15   4   4          3.84        126.22       100.13 o                         
 -14   4   4        155.56        117.38        92.16 o                         
 -13   4   4        568.91        595.14       119.98 o                         
 -12   4   4        993.13        872.36       177.98 o                         
 -11   4   4        702.77        662.03        88.88 o                         
 -10   4   4       2601.13       2496.14        73.78 o                         
  -9   4   4        143.90        141.51        24.80 o                         
  -8   4   4        587.39        524.37        32.46 o                         
  -7   4   4       1532.59       1480.58        47.67 o                         
  -6   4   4       8075.65       8034.44       100.31 o                         
  -5   4   4         18.55         26.24         8.91 o                         
  -4   4   4        807.66        880.53        34.02 o                         
  -3   4   4       5386.27       5749.55        80.53 o                         
  -2   4   4       1798.82       1654.02        30.69 o                         
  -1   4   4      15019.41      16753.25       243.38 o                         
   0   4   4      22428.84      23224.54       286.59 o                         
   1   4   4       3705.74       3972.21        61.79 o                         
   2   4   4       3780.88       3909.73        48.82 o                         
   3   4   4       2977.43       2891.05        38.32 o                         
   4   4   4          0.36         -1.66         7.41 o                         
   5   4   4         15.52         13.59        10.19 o                         
   6   4   4         83.78        124.85        16.07 o                         
   7   4   4       1007.42        963.89        33.59 o                         
   8   4   4       1288.25       1244.03        43.86 o                         
   9   4   4          2.11         32.34        25.53 o                         
  10   4   4        799.49        882.82        93.03 o                         
  11   4   4         93.87        141.45        73.30 o                         
  12   4   4        411.73        558.57       112.31 o                         
  13   4   4        686.95        712.81       117.24 o                         
 -15   5   4        364.72        342.26       117.46 o                         
 -14   5   4        185.16         32.23        95.42 o                         
 -13   5   4        329.01        262.62       108.08 o                         
 -12   5   4        386.54        404.75        44.73 o                         
 -11   5   4       5256.08       5378.54       191.30 o                         
 -10   5   4        307.98        247.86        45.06 o                         
  -9   5   4       1975.73       2004.64        60.85 o                         
  -8   5   4        808.15        785.34        40.24 o                         
  -7   5   4       2220.54       2088.25        50.55 o                         
  -6   5   4       2346.40       2292.54        40.64 o                         
  -5   5   4         16.18         25.38        10.69 o                         
  -4   5   4        130.57        104.03        11.97 o                         
  -3   5   4       3138.60       3384.90        51.18 o                         
  -2   5   4         90.80         98.77        10.24 o                         
  -1   5   4      27384.97      26939.13       385.72 o                         
   0   5   4       2440.73       2345.74        45.92 o                         
   1   5   4      10628.97      10685.75       134.19 o                         
   2   5   4       1216.30       1193.72        26.53 o                         
   3   5   4       3999.92       4059.61        49.79 o                         
   4   5   4        298.12        293.66        17.10 o                         
   5   5   4       3164.01       3244.82        53.49 o                         
   6   5   4       1214.28       1197.51        34.31 o                         
   7   5   4       1959.26       1894.69        67.58 o                         
   8   5   4        216.88        175.75        36.43 o                         
   9   5   4        166.20        249.14        46.55 o                         
  10   5   4        586.16        775.50        63.80 o                         
  11   5   4          5.67        163.01        78.21 o                         
  12   5   4        180.89        187.03        81.11 o                         
 -15   6   4       1126.45        987.93       160.33 o                         
 -14   6   4         19.82         21.20        95.45 o                         
 -13   6   4         80.03         19.53        47.16 o                         
 -12   6   4        708.54        694.68        62.20 o                         
 -11   6   4        194.74        156.79        34.47 o                         
 -10   6   4        918.64        921.75        53.68 o                         
  -9   6   4       2293.99       2227.18        70.54 o                         
  -8   6   4        142.86        143.67        22.56 o                         
  -7   6   4        617.00        640.13        32.32 o                         
  -6   6   4         72.81         65.38        20.55 o                         
  -5   6   4        753.49        704.13        42.77 o                         
  -4   6   4          6.50         -4.97        14.51 o                         
  -3   6   4        938.96        879.42        26.87 o                         
  -2   6   4        567.39        496.26        20.02 o                         
  -1   6   4       3010.54       2723.51        51.45 o                         
   0   6   4       1290.36       1377.11        32.61 o                         
   1   6   4      15156.82      15506.03       183.01 o                         
   2   6   4        207.36        189.33        16.99 o                         
   3   6   4       5015.24       5121.28        70.63 o                         
   4   6   4       1563.95       1499.80        34.54 o                         
   5   6   4       4660.90       4606.96        74.04 o                         
   6   6   4       3031.01       3071.02        65.64 o                         
   7   6   4       3958.88       4093.41       110.15 o                         
   8   6   4        263.67        255.10        40.29 o                         
   9   6   4         39.37         54.17        27.74 o                         
  10   6   4         29.76         64.63        45.99 o                         
  11   6   4        162.82        227.19        77.05 o                         
 -15   7   4         98.25        -55.82       104.10 o                         
 -14   7   4        289.31        206.17       116.03 o                         
 -13   7   4        617.32        596.76       105.58 o                         
 -12   7   4         33.63         50.94        28.24 o                         
 -11   7   4         99.32         86.77        31.58 o                         
 -10   7   4       3505.37       3550.25        97.10 o                         
  -9   7   4       1685.34       1520.58        64.34 o                         
  -8   7   4       7110.41       7075.06       140.76 o                         
  -7   7   4         83.51         86.75        16.29 o                         
  -6   7   4        165.31        161.21        20.66 o                         
  -5   7   4        168.61        195.47        19.24 o                         
  -4   7   4        900.45        892.05        30.07 o                         
  -3   7   4         95.71        108.68        14.51 o                         
  -2   7   4        175.38        177.83        13.32 o                         
  -1   7   4         19.41         29.67        10.05 o                         
   0   7   4       2202.00       2270.80        41.71 o                         
   1   7   4       9970.13       9952.59       113.61 o                         
   2   7   4       2806.89       2845.59        49.88 o                         
   3   7   4       1041.58       1046.89        35.17 o                         
   4   7   4          1.30          0.73        13.25 o                         
   5   7   4         59.56         60.54        15.11 o                         
   6   7   4       4513.53       4490.43       141.63 o                         
   7   7   4       1146.68       1173.58        80.88 o                         
   8   7   4        497.18        511.26        52.22 o                         
   9   7   4       2315.34       2422.02        94.47 o                         
  10   7   4          5.64         59.28        43.92 o                         
 -14   8   4        165.01          7.65       147.34 o                         
 -13   8   4        182.79        167.05        63.24 o                         
 -12   8   4        926.07        842.20        64.56 o                         
 -11   8   4         25.81         32.46        33.88 o                         
 -10   8   4       1914.67       1943.50        96.78 o                         
  -9   8   4        298.17        338.14        41.21 o                         
  -8   8   4       6753.57       6597.22       136.53 o                         
  -7   8   4        246.44        227.55        23.79 o                         
  -6   8   4        926.59        973.32        35.67 o                         
  -5   8   4        578.78        619.81        32.33 o                         
  -4   8   4        898.02        889.91        26.81 o                         
  -3   8   4       3643.92       3558.28        61.55 o                         
  -2   8   4       2679.55       2632.07        48.09 o                         
  -1   8   4        320.85        326.35        19.62 o                         
   0   8   4        288.41        302.03        19.72 o                         
   1   8   4       1165.23       1171.22        34.04 o                         
   2   8   4       2597.16       2678.50        60.92 o                         
   3   8   4        208.17        193.82        21.86 o                         
   4   8   4        302.84        282.63        25.71 o                         
   5   8   4        684.73        647.27        43.93 o                         
   6   8   4       2195.70       2110.31        99.87 o                         
   7   8   4        380.06        435.07        47.20 o                         
   8   8   4       5178.77       5493.62       143.49 o                         
   9   8   4        371.32        441.24        65.89 o                         
  10   8   4        525.00        452.50        90.00 o                         
  11   8   4         70.50        169.15        67.56 o                         
 -14   9   4        287.20        214.89        79.59 o                         
 -13   9   4         76.80         36.09        63.33 o                         
 -12   9   4        270.31        322.27        63.50 o                         
 -11   9   4         51.01        100.11        42.75 o                         
 -10   9   4        102.60        118.71        29.83 o                         
  -9   9   4       1370.68       1411.23        67.11 o                         
  -8   9   4       2663.58       2643.57        76.52 o                         
  -7   9   4       1309.33       1312.09        44.31 o                         
  -6   9   4       5501.50       5489.49       128.34 o                         
  -5   9   4        903.44        910.22        54.19 o                         
  -4   9   4        545.73        558.72        61.86 o                         
  -3   9   4       2491.09       2701.16        44.53 o                         
  -2   9   4       1488.57       1541.07        44.18 o                         
  -1   9   4       3611.88       3480.20        62.69 o                         
   0   9   4       5386.60       5589.35        86.51 o                         
   1   9   4       1652.78       1675.86        50.22 o                         
   2   9   4       1547.63       1511.12        46.67 o                         
   3   9   4         85.61         61.62        17.77 o                         
   4   9   4       5997.36       5929.21       105.52 o                         
   5   9   4         82.80         22.61        24.65 o                         
   6   9   4        352.19        209.20        48.62 o                         
   7   9   4        906.91        837.31        80.94 o                         
   8   9   4        810.17        804.26        80.27 o                         
   9   9   4        842.64        888.50        89.74 o                         
  10   9   4       1955.60       1951.30       136.46 o                         
  11   9   4          0.38         40.02        45.10 o                         
 -14  10   4         34.84         55.31        65.77 o                         
 -13  10   4         18.07        150.56        77.51 o                         
 -12  10   4          0.30        -59.51        59.51 o                         
 -11  10   4          2.87        -42.22        46.22 o                         
 -10  10   4         55.15         54.82        57.55 o                         
  -9  10   4        788.95        750.83        80.15 o                         
  -8  10   4         68.90         45.17        38.55 o                         
  -7  10   4       6620.67       6641.61       149.24 o                         
  -6  10   4       1264.05       1187.28        66.51 o                         
  -5  10   4        990.48        988.95        54.94 o                         
  -4  10   4        125.71        121.03        41.36 o                         
  -3  10   4        317.45        333.80        24.61 o                         
  -2  10   4         22.28         32.13        14.21 o                         
  -1  10   4       8684.88       8971.20       109.84 o                         
   0  10   4       1582.30       1623.53        49.83 o                         
   1  10   4        738.48        759.09        38.01 o                         
   2  10   4        762.46        762.98        42.53 o                         
   3  10   4       2766.67       2656.48        72.53 o                         
   4  10   4        540.51        487.58        48.22 o                         
   5  10   4        260.01        243.35        33.60 o                         
   6  10   4          0.82        -26.84        26.84 o                         
   7  10   4         99.10         91.84        40.41 o                         
   8  10   4        122.99        106.42        42.79 o                         
   9  10   4       1909.89       2009.58       117.24 o                         
  10  10   4        368.13        489.27        75.97 o                         
  11  10   4       1178.81       1304.04       106.58 o                         
 -14  11   4         15.48         30.85        56.23 o                         
 -13  11   4        108.36        101.18        70.19 o                         
 -12  11   4        115.17        119.77        73.28 o                         
 -11  11   4         18.21        -15.68        55.75 o                         
 -10  11   4        597.16        627.69        74.62 o                         
  -9  11   4        193.56        197.96        51.29 o                         
  -8  11   4       1556.65       1689.46       139.21 o                         
  -7  11   4       1369.36       1415.84        79.18 o                         
  -6  11   4       1404.84       1419.43       132.86 o                         
  -5  11   4       4310.54       4334.21       159.41 o                         
  -4  11   4        518.39        614.42        52.87 o                         
  -3  11   4        297.07        312.59        31.30 o                         
  -2  11   4       1896.78       1888.52        49.91 o                         
  -1  11   4       2668.95       2698.14        67.05 o                         
   0  11   4       1223.18       1248.53        42.53 o                         
   1  11   4       5448.27       5524.25       100.27 o                         
   2  11   4        416.60        450.37        33.52 o                         
   3  11   4         80.27         84.02        23.99 o                         
   4  11   4        697.71        609.11        54.55 o                         
   5  11   4        274.63        245.43        43.62 o                         
   6  11   4        640.44        579.53       101.09 o                         
   7  11   4         89.86         51.10        70.13 o                         
   8  11   4         24.29         -7.43        88.26 o                         
   9  11   4        325.39        338.84        64.85 o                         
  10  11   4        652.15        576.56        85.59 o                         
  11  11   4       1431.81       1474.44       170.02 o                         
 -13  12   4        181.30        126.06        73.98 o                         
 -12  12   4         53.73         91.21        73.56 o                         
 -11  12   4         41.81         22.50        65.77 o                         
 -10  12   4        817.04        715.19        81.55 o                         
  -9  12   4        939.36        907.38        87.54 o                         
  -8  12   4          2.92          8.84        40.07 o                         
  -7  12   4        518.06        547.89        58.33 o                         
  -6  12   4       2025.40       2078.57        91.84 o                         
  -5  12   4       1877.53       1928.86       109.90 o                         
  -4  12   4       1257.57       1336.86        73.53 o                         
  -3  12   4       1651.61       1643.29        75.93 o                         
  -2  12   4        146.12        122.25        22.76 o                         
  -1  12   4         17.94         -2.06        18.67 o                         
   0  12   4       2795.63       2808.08        79.22 o                         
   1  12   4        283.66        277.80        29.19 o                         
   2  12   4       5364.96       5508.77       104.40 o                         
   3  12   4       2975.42       3061.31       131.21 o                         
   4  12   4         23.51          9.39        25.66 o                         
   5  12   4          6.81         -3.62        24.83 o                         
   6  12   4         84.54        -24.64        39.86 o                         
   7  12   4          6.31        -30.27        30.27 o                         
   8  12   4          8.96        -36.80        36.80 o                         
   9  12   4         10.65        143.45       104.29 o                         
  10  12   4        689.46        844.94        98.03 o                         
 -13  13   4        113.60         70.17        67.28 o                         
 -12  13   4         41.39         52.15        67.57 o                         
 -11  13   4         47.19         37.39        57.11 o                         
 -10  13   4        217.15        198.05        52.91 o                         
  -9  13   4        771.46        820.60        75.65 o                         
  -8  13   4       1771.67       1812.71        93.90 o                         
  -7  13   4        294.35        266.15        64.79 o                         
  -6  13   4          0.56        -27.94        37.56 o                         
  -5  13   4        683.86        739.96        63.66 o                         
  -4  13   4       3968.02       4159.95       126.31 o                         
  -3  13   4       1000.83       1043.10        70.37 o                         
  -2  13   4         28.35          2.83        18.92 o                         
  -1  13   4        109.97         98.93        26.97 o                         
   0  13   4       1828.76       1700.06        68.16 o                         
   1  13   4       1130.41       1175.64        49.44 o                         
   2  13   4       8265.28       8277.72       313.25 o                         
   3  13   4         85.92         49.56        27.77 o                         
   4  13   4       1025.84       1032.20        68.76 o                         
   5  13   4          0.10         58.27        35.58 o                         
   6  13   4        252.31        240.95        54.67 o                         
   7  13   4          1.17         12.88        50.84 o                         
   8  13   4        336.59        138.32       202.09 o                         
   9  13   4          2.10         16.00        46.36 o                         
 -12  14   4        986.09        860.22        82.16 o                         
 -11  14   4         25.79         33.19        43.70 o                         
 -10  14   4          0.07         22.47        42.44 o                         
  -9  14   4        845.53       1006.85       107.59 o                         
  -8  14   4         46.01        -38.97        38.97 o                         
  -7  14   4        589.60        779.13        71.59 o                         
  -6  14   4       1096.01       1326.53       213.24 o                         
  -5  14   4        318.04        366.00        54.05 o                         
  -4  14   4        123.25        129.93        41.66 o                         
  -3  14   4        304.00        332.13        64.71 o                         
  -2  14   4        683.47        697.67        50.31 o                         
  -1  14   4         56.20         27.56        33.15 o                         
   0  14   4        300.61        318.36        38.22 o                         
   1  14   4       2115.85       2106.28       110.38 o                         
   2  14   4       1004.69       1112.41       175.16 o                         
   3  14   4       1207.61       1119.77       124.72 o                         
   4  14   4       1645.87       1627.79       106.03 o                         
   5  14   4        144.10        127.28        49.62 o                         
   6  14   4        208.99        208.86        59.26 o                         
   7  14   4        887.29        947.11       103.50 o                         
   8  14   4        345.20        366.34        71.17 o                         
   9  14   4        140.85        124.87        59.05 o                         
 -11  15   4        194.04        169.52        55.09 o                         
 -10  15   4         49.01         35.01        43.45 o                         
  -9  15   4        169.96        189.77        50.41 o                         
  -8  15   4        227.53        143.66        50.48 o                         
  -7  15   4       2527.24       1980.76       195.71 o                         
  -6  15   4        286.84        228.49        66.58 o                         
  -5  15   4        337.12        351.14        53.24 o                         
  -4  15   4        297.87        308.43        69.80 o                         
  -3  15   4        549.91        562.67        50.74 o                         
  -2  15   4         30.39        -37.51        37.51 o                         
  -1  15   4          5.59        -16.45        23.96 o                         
   0  15   4         89.60         67.86        47.28 o                         
   1  15   4        907.76        993.90        93.62 o                         
   2  15   4          0.08        -22.89        46.41 o                         
   3  15   4       2413.54       2255.82       121.64 o                         
   4  15   4        237.99        323.58        66.80 o                         
   5  15   4       1051.73       1072.74       105.61 o                         
   6  15   4          0.70         25.18        42.63 o                         
   7  15   4        451.83        574.82        81.91 o                         
   8  15   4         78.68         94.10        48.81 o                         
 -10  16   4          1.24         85.59        70.91 o                         
  -9  16   4        455.62        364.79        59.18 o                         
  -8  16   4        600.47        439.41        66.13 o                         
  -7  16   4        748.33        857.04       114.78 o                         
  -6  16   4        874.01        951.38        79.82 o                         
  -5  16   4       2227.67       2454.85       126.52 o                         
  -4  16   4          6.48         71.54        36.56 o                         
  -3  16   4        668.46        685.16        84.00 o                         
  -2  16   4        111.12         99.83        64.17 o                         
  -1  16   4          1.55         -8.53        30.03 o                         
   0  16   4        730.83        791.66        82.06 o                         
   1  16   4          1.90         87.67        53.19 o                         
   2  16   4        550.16        524.20        73.76 o                         
   3  16   4        905.54        842.86        92.68 o                         
   4  16   4        218.63        167.67        55.49 o                         
   5  16   4        878.86        741.12       178.37 o                         
   6  16   4          2.26         33.25        48.01 o                         
   7  16   4        223.80        173.77        59.26 o                         
  -9  17   4         24.71         61.12        70.09 o                         
  -8  17   4        319.59        314.00        76.90 o                         
  -7  17   4        140.80        175.96        51.82 o                         
  -6  17   4       1978.62       1969.67       104.06 o                         
  -5  17   4        830.75        724.86        64.67 o                         
  -4  17   4        414.96        429.76        74.93 o                         
  -3  17   4        377.73        174.96        72.89 o                         
  -2  17   4        181.15        247.28        81.16 o                         
  -1  17   4        177.30        135.16        47.56 o                         
   0  17   4        312.62        267.26        69.15 o                         
   1  17   4        254.08        204.14        57.25 o                         
   2  17   4         38.18        -11.35        89.30 o                         
   3  17   4         90.33         59.50        49.18 o                         
   4  17   4        758.78        600.44       272.33 o                         
   5  17   4        292.22        378.05       176.17 o                         
  -8  18   4         44.32         16.78        54.64 o                         
  -7  18   4         91.97         32.62        44.86 o                         
  -6  18   4        607.87        467.84        61.08 o                         
  -5  18   4        136.07        156.00        46.61 o                         
  -4  18   4       1595.30       1510.07       145.39 o                         
  -3  18   4          0.76         48.62        63.64 o                         
   0  18   4        753.73        755.80       130.68 o                         
   1  18   4         47.91        -47.32       116.04 o                         
   2  18   4       1182.79       1208.31       113.15 o                         
   3  18   4         50.93         84.79        66.88 o                         
   4  18   4         42.50         63.45        64.32 o                         
  -5  19   4       1250.05       1497.43       148.67 o                         
  -4  19   4        848.09        928.89       140.61 o                         
   0  19   4          7.76         64.15        63.70 o                         
   1  19   4       1369.11       1325.58       103.74 o                         
  -2 -21   5        314.55        442.69       159.69 o                         
  -1 -21   5        204.58        214.75        66.14 o                         
   0 -21   5         55.54         85.30       100.50 o                         
   1 -21   5         70.28        -31.22        85.69 o                         
   2 -21   5        135.93        162.96       109.08 o                         
   3 -21   5        388.43        412.33        64.51 o                         
  -5 -20   5        579.86        700.36        98.37 o                         
  -4 -20   5        717.64        692.06        97.03 o                         
  -3 -20   5        264.92        148.98        59.94 o                         
  -2 -20   5        951.41       1241.70       117.90 o                         
  -1 -20   5        178.11        250.27        66.65 o                         
   0 -20   5        246.76        328.97        71.14 o                         
   1 -20   5        477.98        425.01       124.96 o                         
   2 -20   5         84.58        106.28        48.82 o                         
   3 -20   5         65.43         18.85        50.64 o                         
   4 -20   5         22.80        -22.03        92.72 o                         
   5 -20   5        570.36        593.87        85.31 o                         
   6 -20   5          0.93        -53.75        53.75 o                         
  -6 -19   5       1064.42       1199.85       121.32 o                         
  -5 -19   5          9.13        -21.95        44.52 o                         
  -4 -19   5        993.56       1165.70       118.64 o                         
  -3 -19   5         20.82         45.45        50.84 o                         
  -2 -19   5        671.67        605.23        86.52 o                         
  -1 -19   5        135.50        198.14        98.58 o                         
   0 -19   5       2572.31       3076.48       153.45 o                         
   1 -19   5         91.12        116.88        47.36 o                         
   2 -19   5        476.28        334.63        62.31 o                         
   3 -19   5         39.87         13.03        51.25 o                         
   4 -19   5        122.23        -13.95       142.95 o                         
   5 -19   5        491.40        366.84        57.85 o                         
   6 -19   5         14.55         -5.47        41.85 o                         
   7 -19   5        117.76        147.90        51.09 o                         
  -8 -18   5         38.02        125.47        55.95 o                         
  -7 -18   5        288.67        272.44        72.29 o                         
  -6 -18   5        179.26        169.04        61.45 o                         
  -5 -18   5        300.98        392.35        75.86 o                         
  -4 -18   5        610.00        732.62       188.39 o                         
  -3 -18   5          4.73        -30.21        63.52 o                         
  -2 -18   5         59.12         47.69        36.00 o                         
  -1 -18   5       1587.49       1640.36        89.41 o                         
   0 -18   5       1227.53       1434.67        74.79 o                         
   1 -18   5       1627.00       1766.98        85.75 o                         
   2 -18   5       2800.84       2820.34       193.09 o                         
   3 -18   5         99.10         16.99        53.55 o                         
   4 -18   5         82.76         62.46        60.24 o                         
   5 -18   5         24.57         12.73        39.02 o                         
   6 -18   5         41.76         69.72        48.58 o                         
   7 -18   5        670.40        678.69        76.26 o                         
   8 -18   5         26.95        -41.18        41.18 o                         
  -9 -17   5        434.61        609.31        93.20 o                         
  -8 -17   5        212.41        177.87        64.12 o                         
  -7 -17   5         60.13        100.48        54.31 o                         
  -6 -17   5         66.71         51.56        47.51 o                         
  -5 -17   5        556.65        458.07        79.36 o                         
  -4 -17   5       1543.64       1519.75        85.96 o                         
  -3 -17   5         28.25        -12.42        30.51 o                         
  -2 -17   5        465.98        352.39        48.78 o                         
  -1 -17   5        227.55        176.54        39.35 o                         
   0 -17   5        311.22        327.80        38.26 o                         
   1 -17   5       4884.80       5046.07       177.18 o                         
   2 -17   5        755.26        801.97        80.42 o                         
   3 -17   5       1787.33       1988.56       136.89 o                         
   4 -17   5       1158.29       1151.04       118.03 o                         
   5 -17   5        111.30        112.82        55.17 o                         
   6 -17   5         21.91         45.90        43.82 o                         
   7 -17   5        292.48        156.28        96.62 o                         
   8 -17   5         32.43        104.40        49.36 o                         
   9 -17   5         65.69        -52.73       136.47 o                         
 -10 -16   5        313.14        346.88        60.90 o                         
  -9 -16   5        300.55        357.60        60.77 o                         
  -8 -16   5        685.85        839.63        99.73 o                         
  -7 -16   5       1376.61       1339.04       114.31 o                         
  -6 -16   5          0.95         16.17        43.60 o                         
  -5 -16   5         98.98         69.67        32.82 o                         
  -4 -16   5         30.70         35.56        29.42 o                         
  -3 -16   5       1346.93       1366.61        78.20 o                         
  -2 -16   5        112.60         90.25        70.53 o                         
  -1 -16   5        150.03        171.54        50.84 o                         
   0 -16   5        175.58        132.83        29.17 o                         
   1 -16   5       1025.92       1066.39        73.67 o                         
   2 -16   5       1239.58       1411.72        81.89 o                         
   3 -16   5       4849.78       4932.23       174.66 o                         
   4 -16   5          0.01         57.10        37.55 o                         
   5 -16   5        729.08        848.46        75.12 o                         
   6 -16   5          0.16        -22.04        38.14 o                         
   7 -16   5          6.23        -47.98        47.98 o                         
   8 -16   5        380.28        331.86       114.12 o                         
   9 -16   5        233.59        137.09        73.41 o                         
  10 -16   5         13.58        -86.74       199.78 o                         
 -11 -15   5        258.61        329.36        62.33 o                         
 -10 -15   5        197.53        176.98        51.61 o                         
  -9 -15   5          0.08        -55.49        55.49 o                         
  -8 -15   5       1273.47       1055.35       154.70 o                         
  -7 -15   5        437.69        409.41        56.44 o                         
  -6 -15   5       1179.48       1175.78       103.42 o                         
  -5 -15   5       1568.48       1418.42        79.85 o                         
  -4 -15   5        956.14        896.18        70.67 o                         
  -3 -15   5         55.80         10.97        25.02 o                         
  -2 -15   5          0.47        -21.95        21.95 o                         
  -1 -15   5       1151.97       1136.66        53.89 o                         
   0 -15   5         85.47         76.47        25.35 o                         
   1 -15   5         40.04         61.25        28.61 o                         
   2 -15   5       3216.82       3353.42        92.70 o                         
   3 -15   5       1244.87       1325.91        79.36 o                         
   4 -15   5       1857.78       1833.16        90.70 o                         
   5 -15   5       1296.19       1454.95        76.15 o                         
   6 -15   5        230.88        315.09        54.60 o                         
   7 -15   5         78.67        -39.95        85.00 o                         
   8 -15   5       2165.54       2213.71       261.00 o                         
   9 -15   5         98.06        100.72        44.61 o                         
  10 -15   5        120.04        154.76        62.41 o                         
  11 -15   5         42.97         80.39       126.40 o                         
 -11 -14   5         92.87        135.73        48.17 o                         
 -10 -14   5        215.07        200.38        49.89 o                         
  -9 -14   5          5.78         29.33        49.43 o                         
  -8 -14   5        204.10        148.08        41.50 o                         
  -7 -14   5        262.29        225.82        44.34 o                         
  -6 -14   5       6826.38       6802.03       175.71 o                         
  -5 -14   5        631.82        639.66        58.87 o                         
  -4 -14   5        790.68        808.14        63.96 o                         
  -3 -14   5        128.22        114.17        30.91 o                         
  -2 -14   5        250.38        225.66        24.41 o                         
  -1 -14   5        501.68        472.54        34.79 o                         
   0 -14   5          6.66        -18.58        18.58 o                         
   1 -14   5        378.39        358.93        33.59 o                         
   2 -14   5        331.13        296.34        28.37 o                         
   3 -14   5        415.94        430.34        36.37 o                         
   4 -14   5       2863.05       3014.27        95.06 o                         
   5 -14   5          0.60          9.73        46.84 o                         
   6 -14   5       2826.98       2868.79        97.48 o                         
   7 -14   5         45.61         47.23        59.50 o                         
   8 -14   5        435.87        437.96        60.67 o                         
   9 -14   5        282.70        438.61        68.64 o                         
  10 -14   5        569.97        562.07        73.26 o                         
  11 -14   5        101.45         82.00        46.11 o                         
  12 -14   5         70.22         63.38        67.19 o                         
 -12 -13   5        233.64        247.05        64.03 o                         
 -11 -13   5        209.76        321.07        58.13 o                         
 -10 -13   5        547.74        638.85        72.67 o                         
  -9 -13   5          9.46         -6.78        26.62 o                         
  -8 -13   5        389.03        346.12        49.94 o                         
  -7 -13   5       3128.05       3109.33       138.05 o                         
  -6 -13   5       1952.05       1855.54       136.20 o                         
  -5 -13   5       2275.07       2193.43        90.54 o                         
  -4 -13   5       3002.75       2838.16        98.97 o                         
  -3 -13   5         48.75         51.05        32.90 o                         
  -2 -13   5        212.24        243.35        23.40 o                         
  -1 -13   5        167.58        200.29        22.66 o                         
   0 -13   5        132.33        119.98        20.99 o                         
   1 -13   5       1101.88       1130.76        42.67 o                         
   2 -13   5        181.96        217.22        21.24 o                         
   3 -13   5       2018.96       1989.63       116.21 o                         
   4 -13   5        983.54       1031.84        60.86 o                         
   5 -13   5        997.26       1059.66        52.74 o                         
   6 -13   5       1394.96       1338.45        67.72 o                         
   7 -13   5         70.34         45.29        30.30 o                         
   8 -13   5        115.14        194.79        74.75 o                         
   9 -13   5        886.40        811.36        76.11 o                         
  10 -13   5       1392.43       1272.06       112.96 o                         
  11 -13   5        392.93        317.00       100.11 o                         
  12 -13   5       1061.51       1070.94       110.68 o                         
 -13 -12   5        230.20        301.67        77.02 o                         
 -12 -12   5        249.26        190.52        67.86 o                         
 -11 -12   5        540.23        535.88        66.16 o                         
 -10 -12   5        546.29        504.62        54.20 o                         
  -9 -12   5        224.14        211.57        38.32 o                         
  -8 -12   5          9.05         -1.04        24.95 o                         
  -7 -12   5        623.30        595.04        57.95 o                         
  -6 -12   5        630.60        603.91        55.20 o                         
  -5 -12   5       3584.96       3442.10        92.30 o                         
  -4 -12   5        299.79        250.68        31.77 o                         
  -3 -12   5       5424.52       5280.62       112.24 o                         
  -2 -12   5        532.07        525.88        30.13 o                         
  -1 -12   5       1393.07       1336.67        42.86 o                         
   0 -12   5        346.06        419.08        23.44 o                         
   1 -12   5        480.56        478.75        24.55 o                         
   2 -12   5          0.76         11.51        11.53 o                         
   3 -12   5         25.56          5.75        15.60 o                         
   4 -12   5        687.10        668.20        37.39 o                         
   5 -12   5       3406.36       3422.61        86.74 o                         
   6 -12   5       1418.16       1495.06        67.31 o                         
   7 -12   5        575.09        537.54        62.95 o                         
   8 -12   5         28.59         35.74        29.05 o                         
   9 -12   5       1812.42       1763.99       100.02 o                         
  10 -12   5        363.51        250.74        76.27 o                         
  11 -12   5       2736.13       2887.09       146.15 o                         
  12 -12   5        233.99        209.92        62.01 o                         
 -13 -11   5        478.29        489.35        87.40 o                         
 -12 -11   5         15.28         23.60        57.84 o                         
 -11 -11   5          1.17         -6.74        35.60 o                         
 -10 -11   5        102.89         85.38        30.77 o                         
  -9 -11   5        836.58        865.94        61.96 o                         
  -8 -11   5         23.97         26.03        23.20 o                         
  -7 -11   5         31.32         24.57        20.72 o                         
  -6 -11   5        152.68        102.13        25.72 o                         
  -5 -11   5       2000.25       1889.43        65.86 o                         
  -4 -11   5       4463.94       4459.17       100.41 o                         
  -3 -11   5      10934.17      10596.07       176.79 o                         
  -2 -11   5        782.48        708.34        33.64 o                         
  -1 -11   5       1043.67       1047.56        34.44 o                         
   0 -11   5       4479.91       4364.04        60.05 o                         
   1 -11   5       2361.72       2361.36        39.35 o                         
   2 -11   5        234.09        244.84        18.85 o                         
   3 -11   5       5282.33       5168.39        74.23 o                         
   4 -11   5          5.16         -5.25        13.79 o                         
   5 -11   5       1373.82       1354.79        63.94 o                         
   6 -11   5        235.48        126.65        36.21 o                         
   7 -11   5        973.49        981.72        80.96 o                         
   8 -11   5         95.00        112.01        33.47 o                         
   9 -11   5         51.30         63.24        42.59 o                         
  10 -11   5        981.78        900.25        94.59 o                         
  11 -11   5        587.19        628.04        84.49 o                         
  12 -11   5        307.00        339.75        72.12 o                         
  13 -11   5       1687.29       1765.67       120.44 o                         
 -14 -10   5        563.76        772.21       104.36 o                         
 -13 -10   5         29.28         41.32        57.15 o                         
 -12 -10   5        471.88        479.26       116.63 o                         
 -11 -10   5        732.55        591.54        65.76 o                         
 -10 -10   5         45.46         24.83        23.44 o                         
  -9 -10   5          0.79        -12.81        29.29 o                         
  -8 -10   5        119.25         91.77        27.89 o                         
  -7 -10   5         77.92         28.08        34.08 o                         
  -6 -10   5        446.34        488.22        40.34 o                         
  -5 -10   5         94.42         84.93        21.42 o                         
  -4 -10   5       8791.79       8591.72       220.86 o                         
  -3 -10   5       2621.32       2648.40        71.99 o                         
  -2 -10   5       4487.33       4410.66        73.04 o                         
  -1 -10   5        442.01        511.91        22.36 o                         
   0 -10   5        540.14        609.19        21.43 o                         
   1 -10   5        147.16        166.80        13.59 o                         
   2 -10   5       8571.92       8833.96        95.01 o                         
   3 -10   5       1368.12       1374.77        54.37 o                         
   4 -10   5       2596.85       2516.42        59.05 o                         
   5 -10   5       1043.72       1008.93        43.65 o                         
   6 -10   5       1657.22       1650.69        89.18 o                         
   7 -10   5        381.39        357.70        45.29 o                         
   8 -10   5         15.59         36.79        34.38 o                         
   9 -10   5         39.28         52.17        32.00 o                         
  10 -10   5         64.53         74.88        59.58 o                         
  11 -10   5         28.47         32.17        45.82 o                         
  12 -10   5       1470.15       1418.96       107.58 o                         
  13 -10   5        186.62        231.18       135.31 o                         
 -14  -9   5        515.10        586.23        93.22 o                         
 -13  -9   5         69.00        120.35        62.36 o                         
 -12  -9   5       2009.40       2133.45       137.41 o                         
 -11  -9   5        129.31        127.46        45.05 o                         
 -10  -9   5       1170.78       1072.93        54.74 o                         
  -9  -9   5        179.40        170.37        28.77 o                         
  -8  -9   5         66.79         58.04        24.06 o                         
  -7  -9   5        543.12        435.86        39.06 o                         
  -6  -9   5         67.59         47.89        20.93 o                         
  -5  -9   5       1269.47       1271.98        58.65 o                         
  -4  -9   5       1773.21       1753.45        57.93 o                         
  -3  -9   5         13.05         10.47        12.69 o                         
  -2  -9   5      11069.09      11037.09       125.36 o                         
  -1  -9   5        703.13        679.85        20.77 o                         
   0  -9   5        545.18        546.58        19.15 o                         
   1  -9   5       1045.72        989.59        22.87 o                         
   2  -9   5       8145.25       8260.18        79.55 o                         
   3  -9   5       4192.19       4233.67        59.48 o                         
   4  -9   5      11316.75      11030.68       128.94 o                         
   5  -9   5       2016.72       1974.92        78.51 o                         
   6  -9   5       1182.91       1032.85        46.71 o                         
   7  -9   5        440.16        362.04        35.06 o                         
   8  -9   5        118.46        148.48        38.70 o                         
   9  -9   5        473.83        496.30        53.88 o                         
  10  -9   5        161.90        195.42        39.02 o                         
  11  -9   5          1.86        -34.60        34.60 o                         
  12  -9   5        135.76        142.98        54.05 o                         
  13  -9   5        272.80        241.25        67.59 o                         
 -14  -8   5         56.00         33.54        59.66 o                         
 -13  -8   5       1007.65       1100.06       113.56 o                         
 -12  -8   5        772.68        790.21        95.82 o                         
 -11  -8   5       1757.18       1796.26        75.31 o                         
 -10  -8   5        830.59        796.40        49.77 o                         
  -9  -8   5         43.10         26.79        18.99 o                         
  -8  -8   5          0.61         -2.17        16.41 o                         
  -7  -8   5       1873.18       1812.38        62.54 o                         
  -6  -8   5       1389.73       1417.59        53.77 o                         
  -5  -8   5        690.27        709.38        40.90 o                         
  -4  -8   5       1505.40       1589.15        46.29 o                         
  -3  -8   5       3968.67       4135.09        75.91 o                         
  -2  -8   5      10687.76      10788.88       120.76 o                         
  -1  -8   5       2888.48       2869.54        58.64 o                         
   0  -8   5       3517.22       3533.25        42.72 o                         
   1  -8   5        465.29        537.14        16.11 o                         
   2  -8   5        650.32        779.38        25.76 o                         
   3  -8   5       9045.34       9163.90       110.54 o                         
   4  -8   5       6353.45       6157.39        90.72 o                         
   5  -8   5       7165.36       6992.81       129.78 o                         
   6  -8   5       7173.00       6947.40       140.50 o                         
   7  -8   5        602.83        553.33        44.66 o                         
   8  -8   5          0.51         20.51        17.97 o                         
   9  -8   5        234.04        110.88        68.50 o                         
  10  -8   5         34.35         14.86        37.87 o                         
  11  -8   5        238.65        124.02        52.17 o                         
  12  -8   5        288.57        278.06        62.82 o                         
  13  -8   5        198.64        179.17       111.85 o                         
  14  -8   5         33.82         -0.92        79.96 o                         
 -15  -7   5         90.38         74.54        70.55 o                         
 -14  -7   5        170.38        147.83       151.36 o                         
 -13  -7   5       1223.46       1235.33       117.70 o                         
 -12  -7   5         99.28         82.33        41.60 o                         
 -11  -7   5       3065.71       3251.79       188.35 o                         
 -10  -7   5       1266.51       1147.55        52.99 o                         
  -9  -7   5       2106.63       1971.38        67.68 o                         
  -8  -7   5        124.95         72.81        24.25 o                         
  -7  -7   5       4427.21       4292.63        95.41 o                         
  -6  -7   5       2554.02       2495.91        69.49 o                         
  -5  -7   5      12088.17      11790.95       167.03 o                         
  -4  -7   5         96.38         70.77        14.45 o                         
  -3  -7   5        201.81        193.69        18.33 o                         
  -2  -7   5       2146.78       2164.20        36.08 o                         
  -1  -7   5       5339.58       5229.05        81.42 o                         
   0  -7   5        324.83        268.30        13.19 o                         
   1  -7   5        558.61        597.27        17.67 o                         
   2  -7   5         29.57         15.72         5.64 o                         
   3  -7   5       2054.18       2095.31        33.51 o                         
   4  -7   5       2205.42       2258.29        46.61 o                         
   5  -7   5      13038.30      12337.45       196.11 o                         
   6  -7   5        258.43        250.22        24.95 o                         
   7  -7   5       3622.91       3387.36        86.34 o                         
   8  -7   5       1128.57       1123.55        63.52 o                         
   9  -7   5         29.32         88.39        37.02 o                         
  10  -7   5        160.50        180.45        33.48 o                         
  11  -7   5       1144.15       1059.88       100.22 o                         
  12  -7   5          2.31          3.06        41.84 o                         
  13  -7   5          5.55        -24.62        78.62 o                         
  14  -7   5          0.96         46.65        49.08 o
[truncated: 870,265 more chars]
